# Supplementary material for: (2,2′-Bi­pyridine-κ2N,N′)(4,4′-dimeth­oxy-2,2′-bipyridine-κ2N,N′)palladium(II) bis­(tri­fluoro­meth­anesulfonate)
Source: IUCrdata. 2024 Feb 8;9(Pt 2):x240109. doi: 10.1107/S2414314624001093 (PMC10915546; doi:10.1107/S2414314624001093)
Supplement: Supplementary file 1 [file x-09-x240109-sup1.cif]

##############################################################################
#                                                                            #
# This CIF contains the data for a data article accepted for                 #
# publication in IUCrData. It conforms to the requirements of                #
# Notes for Authors for IUCrData, and has been                               #
# peer reviewed under the auspices of IUCrData.                              #
#                                                                            #
# Full details of the Crystallographic Information File format               #
# are given in the paper "The Crystallographic Information File (CIF):       #
# a New Standard Archive File for Crystallography" by S. R. Hall, F. H.      #
# Allen and I. D. Brown [Acta Cryst. (1991), A47, 655-685].                  #
#                                                                            #
# The current version of the core CIF dictionary is obtainable from          #
# ftp://ftp.iucr.org/pub/cif_core.dic.                                       #
#                                                                            #
# Software is freely available for graphical display of the structure(s)     #
# in this CIF. For information consult the CIF software page                 #
# http://www.iucr.org/resources/cif/software.                                #
#                                                                            #
# This file may be used for bona fide research purposes within the           #
# scientific community so long as proper attribution is given to the data    # 
# article from which it was obtained.                                        #
#                                                                            #
##############################################################################
data_I
_database_code_depnum_ccdc_archive 'CCDC 2330055'
_audit_creation_method     'SHELXL-2019/3'
_chemical_name_systematic
;\
(2,2'-Bipyridine-\k^2^<i>N</i>,<i>N</i>')(4,4'-dimethoxy-2,2'-bipyridine-\
\k^2^<i>N</i>,<i>N</i>')palladium(II) bis(trifluoromethanesulfonate)
;
_chemical_name_common     ?
_chemical_formula_moiety     'C24 H20 F6 N4 O8 Pd S2 2+, 2(C F3 O3 S -)'
_chemical_formula_sum     'C24 H20 F6 N4 O8 Pd S2'
_chemical_formula_iupac     '[Pd (C10 H8 N2) (C12 H12 N2 O2)] (C F3 S O3)2'
_chemical_formula_weight     776.96
_chemical_melting_point     ?
_space_group_crystal_system     monoclinic
_space_group_name_H-M_alt     'P 21/c'
_space_group_name_Hall     '-P 2ybc'
loop_
    _space_group_symop_operation_xyz
    'x, y, z'
    '-x, y+1/2, -z+1/2'
    '-x, -y, -z'
    'x, -y-1/2, z-1/2'
_cell_length_a     14.4340(3)
_cell_length_b     13.9644(2)
_cell_length_c     14.2126(2)
_cell_angle_alpha     90
_cell_angle_beta     102.5361(16)
_cell_angle_gamma     90
_cell_volume     2796.41(8)
_cell_formula_units_Z     4
_cell_measurement_reflns_used     13876
_cell_measurement_theta_min     4.4390
_cell_measurement_theta_max     75.4010
_cell_measurement_temperature     100.00(10)
_exptl_crystal_description     block
_exptl_crystal_colour     'yellow'
_exptl_crystal_size_max     0.233
_exptl_crystal_size_mid     0.112
_exptl_crystal_size_min     0.083
_exptl_crystal_density_diffrn     1.845
_exptl_crystal_density_meas     ?
_exptl_crystal_density_method     ?
_exptl_crystal_F_000     1552
loop_
    _exptl_crystal_face_index_h
    _exptl_crystal_face_index_k
    _exptl_crystal_face_index_l
    _exptl_crystal_face_perp_dist
    -8 4 4 0.1124
    1 6 -7 0.0735
    8 -4 -3 0.1160
    -1 -5 8 0.0376
    4 6 4 0.0599
    2 6 -6 0.0682
    -4 -5 -5 0.0188
_exptl_absorpt_coefficient_mu     7.642
_exptl_absorpt_correction_type     gaussian
_exptl_absorpt_process_details
;
(CrysAlisPro; Rigaku OD, 2022)
;
_exptl_absorpt_correction_T_min     0.512
_exptl_absorpt_correction_T_max     1.000
_diffrn_ambient_temperature     100.00(10)
_diffrn_source     'micro-focus sealed X-ray tube'
_diffrn_radiation_type     'Cu K\a'
_diffrn_radiation_wavelength     1.54184
_diffrn_radiation_monochromator     mirror
_diffrn_measurement_device_type     'XtaLAB Synergy, Dualflex, HyPix'
_diffrn_measurement_device     'four-circle diffractometer'
_diffrn_measurement_method     '\w scans'
_diffrn_detector     'Hybrid Pixel Array Detector'
_diffrn_detector_area_resol_mean     10.0000
_diffrn_reflns_number     26480
_diffrn_reflns_av_R_equivalents     0.0531
_diffrn_reflns_av_unetI/netI     0.0352
_diffrn_reflns_theta_min     3.136
_diffrn_reflns_theta_max     76.211
_diffrn_reflns_theta_full     67.684
_diffrn_measured_fraction_theta_max     0.954
_diffrn_measured_fraction_theta_full     0.999
_diffrn_reflns_limit_h_min     -17
_diffrn_reflns_limit_h_max     18
_diffrn_reflns_limit_k_min     -17
_diffrn_reflns_limit_k_max     16
_diffrn_reflns_limit_l_min     -15
_diffrn_reflns_limit_l_max     17
_diffrn_radiation_probe     x-ray
_refine_special_details     ?
_reflns_number_total     5585
_reflns_number_gt     5101
_reflns_threshold_expression     'I > 2\s(I)'
_refine_ls_structure_factor_coef     Fsqd
_refine_ls_matrix_type     full
_refine_ls_R_factor_all     0.0413
_refine_ls_R_factor_gt     0.0376
_refine_ls_wR_factor_gt     0.0966
_refine_ls_wR_factor_ref     0.0999
_refine_ls_goodness_of_fit_ref     1.042
_refine_ls_restrained_S_all     1.042
_refine_ls_number_reflns     5585
_refine_ls_number_parameters     408
_refine_ls_number_restraints     0
_refine_ls_hydrogen_treatment     constr
_refine_ls_weighting_scheme     calc
_refine_ls_weighting_details
              'w=1/[\s^2^(Fo^2^)+(0.0490P)^2^+5.4251P] where P=(Fo^2^+2Fc^2^)/3'
_atom_sites_solution_hydrogens     geom
_atom_sites_solution_primary     dual
_atom_sites_solution_secondary     ?
_refine_ls_shift/su_max     0.001
_refine_ls_shift/su_mean     0.000
_refine_diff_density_max     0.804
_refine_diff_density_min     -1.094
_refine_ls_extinction_method     none
_refine_ls_extinction_coef     .
loop_
    _atom_type_symbol
    _atom_type_description
    _atom_type_scat_dispersion_real
    _atom_type_scat_dispersion_imag
    _atom_type_scat_source
    'C' 'C' 0.0181 0.0091
                         'International Tables Vol C Tables 4.2.6.8 and 6.1.1.4'
    'H' 'H' 0.0000 0.0000
                         'International Tables Vol C Tables 4.2.6.8 and 6.1.1.4'
    'F' 'F' 0.0727 0.0534
                         'International Tables Vol C Tables 4.2.6.8 and 6.1.1.4'
    'N' 'N' 0.0311 0.0180
                         'International Tables Vol C Tables 4.2.6.8 and 6.1.1.4'
    'O' 'O' 0.0492 0.0322
                         'International Tables Vol C Tables 4.2.6.8 and 6.1.1.4'
    'Pd' 'Pd' 0.1215 3.9337
                         'International Tables Vol C Tables 4.2.6.8 and 6.1.1.4'
    'S' 'S' 0.3331 0.5567
                         'International Tables Vol C Tables 4.2.6.8 and 6.1.1.4'
_computing_data_collection
;
CrysAlisPro (Rigaku OD, 2022)
;
_computing_cell_refinement
;
CrysAlisPro (Rigaku OD, 2022)
;
_computing_data_reduction
;
CrysAlisPro (Rigaku OD, 2022)
;
_computing_structure_solution
;
<i>SHELXT</i> (Sheldrick, 2015<i>a</i>)
;
_computing_structure_refinement
;
SHELXL (Sheldrick, 2015<i>b</i>)
;
_computing_molecular_graphics
;
Olex2 (Dolomanov <i>et al.</i>,  2009)
;
_computing_publication_material
;
Olex2 (Dolomanov <i>et al.</i>,  2009)
;
loop_
    _atom_site_type_symbol
    _atom_site_label
    _atom_site_fract_x
    _atom_site_fract_y
    _atom_site_fract_z
    _atom_site_U_iso_or_equiv
    _atom_site_adp_type
    _atom_site_calc_flag
    _atom_site_occupancy
    _atom_site_disorder_assembly
    _atom_site_disorder_group
    Pd Pd1 0.25207(2) 0.48236(2) 0.49500(2) 0.02008(9) Uani d 1 . .
    S S2 0.22124(6) 0.40289(6) 0.19795(6) 0.02732(18) Uani d 1 . .
    S S1 0.27163(6) 0.63092(6) 0.75710(6) 0.02833(18) Uani d 1 . .
    F F5 0.15001(17) 0.55231(18) 0.09497(18) 0.0472(6) Uani d 1 . .
    O O2 0.58599(17) 0.76062(17) 0.54340(17) 0.0310(5) Uani d 1 . .
    O O3 0.22186(18) 0.59380(19) 0.66506(17) 0.0351(6) Uani d 1 . .
    F F6 0.06435(18) 0.4276(2) 0.06797(18) 0.0533(6) Uani d 1 . .
    F F4 0.06969(19) 0.5071(2) 0.19721(18) 0.0548(7) Uani d 1 . .
    O O6 0.2702(2) 0.4622(2) 0.27515(19) 0.0406(6) Uani d 1 . .
    F F1 0.1486(2) 0.5453(2) 0.84015(18) 0.0586(7) Uani d 1 . .
    O O1 0.55650(19) 0.32506(19) 0.82842(18) 0.0365(6) Uani d 1 . .
    F F3 0.2887(2) 0.5636(2) 0.93124(17) 0.0641(8) Uani d 1 . .
    O O7 0.1755(2) 0.3204(2) 0.2284(2) 0.0481(7) Uani d 1 . .
    O O5 0.37298(19) 0.6267(2) 0.7740(2) 0.0495(8) Uani d 1 . .
    N N1 0.35491(19) 0.41902(19) 0.59584(18) 0.0224(5) Uani d 1 . .
    N N3 0.15739(19) 0.37451(19) 0.45377(18) 0.0222(5) Uani d 1 . .
    O O8 0.2716(2) 0.3841(2) 0.1230(2) 0.0430(7) Uani d 1 . .
    O O4 0.2332(2) 0.71853(19) 0.78532(19) 0.0389(6) Uani d 1 . .
    F F2 0.2640(3) 0.4555(2) 0.8203(2) 0.0700(9) Uani d 1 . .
    N N4 0.13534(19) 0.56042(19) 0.43114(18) 0.0229(5) Uani d 1 . .
    N N2 0.35692(19) 0.58047(18) 0.50606(17) 0.0212(5) Uani d 1 . .
    C C5 0.4350(2) 0.4719(2) 0.6269(2) 0.0220(6) Uani d 1 . .
    C C17 0.0694(2) 0.4035(2) 0.4067(2) 0.0222(6) Uani d 1 . .
    C C1 0.3429(3) 0.3403(2) 0.6465(2) 0.0285(7) Uani d 1 . .
    H H1 0.285816 0.304663 0.627345 0.034 Uiso calc 1 . .
    C C13 0.1788(2) 0.2810(2) 0.4545(2) 0.0259(7) Uani d 1 . .
    H H13 0.241428 0.261207 0.483592 0.031 Uiso calc 1 . .
    C C8 0.5106(2) 0.7026(2) 0.5260(2) 0.0225(6) Uani d 1 . .
    C C19 -0.0320(2) 0.5509(2) 0.3674(2) 0.0256(7) Uani d 1 . .
    H H19 -0.087525 0.513068 0.347393 0.031 Uiso calc 1 . .
    C C4 0.5058(2) 0.4444(2) 0.7039(2) 0.0237(6) Uani d 1 . .
    H H4 0.561670 0.481893 0.722918 0.028 Uiso calc 1 . .
    C C6 0.4383(2) 0.5611(2) 0.5720(2) 0.0204(6) Uani d 1 . .
    C C9 0.4295(2) 0.7186(2) 0.4548(2) 0.0244(6) Uani d 1 . .
    H H9 0.425302 0.772082 0.412835 0.029 Uiso calc 1 . .
    C C10 0.3557(2) 0.6550(2) 0.4466(2) 0.0227(6) Uani d 1 . .
    H H10 0.301173 0.664352 0.396410 0.027 Uiso calc 1 . .
    C C22 0.1284(3) 0.6560(2) 0.4315(2) 0.0293(7) Uani d 1 . .
    H H22 0.183625 0.692736 0.456607 0.035 Uiso calc 1 . .
    C C14 0.1131(3) 0.2125(2) 0.4144(2) 0.0296(7) Uani d 1 . .
    H H14 0.130078 0.146652 0.416703 0.036 Uiso calc 1 . .
    C C15 0.0224(3) 0.2410(3) 0.3710(2) 0.0307(7) Uani d 1 . .
    H H15 -0.024666 0.194961 0.345058 0.037 Uiso calc 1 . .
    C C18 0.0555(2) 0.5074(2) 0.4013(2) 0.0230(6) Uani d 1 . .
    C C3 0.4941(3) 0.3607(2) 0.7530(2) 0.0268(7) Uani d 1 . .
    C C16 0.0009(2) 0.3377(3) 0.3657(2) 0.0283(7) Uani d 1 . .
    H H16 -0.060524 0.358768 0.334111 0.034 Uiso calc 1 . .
    C C20 -0.0376(3) 0.6500(3) 0.3631(2) 0.0302(7) Uani d 1 . .
    H H20 -0.096400 0.680803 0.337457 0.036 Uiso calc 1 . .
    C C7 0.5165(2) 0.6199(2) 0.5829(2) 0.0201(6) Uani d 1 . .
    H H7 0.573299 0.604693 0.628131 0.024 Uiso calc 1 . .
    C C2 0.4095(3) 0.3096(2) 0.7245(2) 0.0303(7) Uani d 1 . .
    H H2 0.398274 0.253950 0.758903 0.036 Uiso calc 1 . .
    C C24 0.1222(3) 0.4770(3) 0.1370(3) 0.0334(8) Uani d 1 . .
    C C21 0.0431(3) 0.7033(3) 0.3965(3) 0.0322(7) Uani d 1 . .
    H H21 0.040546 0.771242 0.395580 0.039 Uiso calc 1 . .
    C C12 0.5745(3) 0.8532(3) 0.4959(3) 0.0364(8) Uani d 1 . .
    H H12A 0.556581 0.844023 0.425981 0.055 Uiso calc 1 . .
    H H12B 0.634444 0.888665 0.512401 0.055 Uiso calc 1 . .
    H H12C 0.524744 0.889479 0.517390 0.055 Uiso calc 1 . .
    C C11 0.6492(3) 0.3687(3) 0.8529(3) 0.0374(8) Uani d 1 . .
    H H11A 0.677878 0.368095 0.796451 0.056 Uiso calc 1 . .
    H H11B 0.689463 0.332793 0.905511 0.056 Uiso calc 1 . .
    H H11C 0.643101 0.435020 0.873438 0.056 Uiso calc 1 . .
    C C23 0.2422(3) 0.5447(3) 0.8415(3) 0.0438(10) Uani d 1 . .
loop_
    _atom_site_aniso_label
    _atom_site_aniso_U_11
    _atom_site_aniso_U_22
    _atom_site_aniso_U_33
    _atom_site_aniso_U_12
    _atom_site_aniso_U_13
    _atom_site_aniso_U_23
    Pd1 0.02596(14) 0.01770(14) 0.01692(13) 0.00027(8) 0.00541(9) -0.00010(8)
    S2 0.0326(4) 0.0236(4) 0.0260(4) 0.0005(3) 0.0068(3) 0.0021(3)
    S1 0.0303(4) 0.0315(4) 0.0237(4) -0.0033(3) 0.0070(3) -0.0117(3)
    F5 0.0499(13) 0.0452(14) 0.0478(13) 0.0092(11) 0.0134(11) 0.0216(11)
    O2 0.0348(13) 0.0276(12) 0.0310(12) -0.0050(10) 0.0080(10) 0.0008(10)
    O3 0.0414(14) 0.0410(14) 0.0232(11) -0.0027(11) 0.0075(10) -0.0128(10)
    F6 0.0484(14) 0.0636(17) 0.0412(13) 0.0002(12) -0.0051(10) -0.0074(12)
    F4 0.0526(15) 0.0778(18) 0.0388(13) 0.0264(13) 0.0206(11) 0.0045(12)
    O6 0.0447(15) 0.0442(15) 0.0308(13) -0.0057(12) 0.0033(11) 0.0030(12)
    F1 0.0636(17) 0.0736(18) 0.0437(14) -0.0250(14) 0.0230(12) -0.0032(13)
    O1 0.0430(14) 0.0343(14) 0.0292(12) -0.0049(11) 0.0012(11) 0.0096(11)
    F3 0.093(2) 0.0685(19) 0.0246(11) -0.0018(16) -0.0006(12) -0.0001(12)
    O7 0.0592(18) 0.0342(15) 0.0493(16) -0.0108(13) 0.0081(14) 0.0058(13)
    O5 0.0331(14) 0.067(2) 0.0491(16) -0.0068(13) 0.0096(12) -0.0278(15)
    N1 0.0283(13) 0.0210(13) 0.0178(12) -0.0009(10) 0.0050(10) 0.0000(10)
    N3 0.0279(13) 0.0211(13) 0.0176(12) -0.0021(10) 0.0050(10) -0.0019(10)
    O8 0.0493(16) 0.0425(16) 0.0413(15) 0.0132(13) 0.0187(12) 0.0002(12)
    O4 0.0479(15) 0.0321(13) 0.0366(14) 0.0009(12) 0.0088(12) -0.0113(11)
    F2 0.111(3) 0.0356(14) 0.0587(17) 0.0080(15) 0.0078(17) 0.0039(13)
    N4 0.0291(13) 0.0217(13) 0.0193(12) 0.0016(11) 0.0082(10) 0.0010(10)
    N2 0.0288(13) 0.0197(12) 0.0157(11) 0.0025(10) 0.0062(10) -0.0002(10)
    C5 0.0340(17) 0.0185(15) 0.0151(13) 0.0003(12) 0.0085(12) -0.0030(11)
    C17 0.0281(15) 0.0228(15) 0.0160(13) 0.0010(12) 0.0058(11) 0.0000(11)
    C1 0.0384(18) 0.0258(17) 0.0212(15) -0.0060(14) 0.0059(13) 0.0032(13)
    C13 0.0351(17) 0.0197(15) 0.0229(15) 0.0018(13) 0.0064(13) 0.0001(12)
    C8 0.0302(16) 0.0176(14) 0.0223(14) -0.0023(12) 0.0116(12) -0.0036(12)
    C19 0.0298(16) 0.0282(17) 0.0185(14) 0.0019(13) 0.0044(12) 0.0004(12)
    C4 0.0317(16) 0.0221(16) 0.0176(13) 0.0005(13) 0.0062(12) -0.0020(12)
    C6 0.0310(16) 0.0178(15) 0.0138(13) 0.0037(12) 0.0084(11) -0.0024(11)
    C9 0.0338(17) 0.0200(15) 0.0211(14) 0.0035(13) 0.0099(12) 0.0001(12)
    C10 0.0287(16) 0.0204(15) 0.0197(14) 0.0022(12) 0.0069(12) 0.0027(12)
    C22 0.0372(18) 0.0207(16) 0.0321(17) 0.0019(13) 0.0120(14) -0.0003(13)
    C14 0.0432(19) 0.0212(16) 0.0246(16) -0.0003(14) 0.0078(14) -0.0006(13)
    C15 0.0383(18) 0.0289(18) 0.0245(16) -0.0066(14) 0.0058(14) -0.0040(14)
    C18 0.0296(16) 0.0261(16) 0.0139(13) -0.0006(13) 0.0055(12) 0.0008(11)
    C3 0.0370(17) 0.0268(17) 0.0153(13) 0.0049(14) 0.0028(12) 0.0029(12)
    C16 0.0319(17) 0.0310(17) 0.0204(14) -0.0015(14) 0.0018(12) -0.0003(13)
    C20 0.0378(18) 0.0318(18) 0.0224(15) 0.0098(14) 0.0095(13) 0.0049(13)
    C7 0.0271(15) 0.0184(14) 0.0152(13) 0.0030(12) 0.0056(11) -0.0028(11)
    C2 0.0430(19) 0.0228(16) 0.0240(15) -0.0051(14) 0.0047(14) 0.0049(13)
    C24 0.0339(18) 0.040(2) 0.0260(17) 0.0054(15) 0.0059(14) -0.0004(15)
    C21 0.041(2) 0.0244(17) 0.0346(18) 0.0065(14) 0.0156(15) 0.0030(14)
    C12 0.044(2) 0.0284(19) 0.0395(19) -0.0049(15) 0.0140(16) 0.0058(15)
    C11 0.043(2) 0.037(2) 0.0296(18) -0.0039(16) 0.0015(15) 0.0068(15)
    C23 0.061(3) 0.039(2) 0.0279(18) 0.0000(19) 0.0018(17) -0.0034(16)
_geom_special_details
;
 All esds (except the esd in the dihedral angle between two l.s. planes)
 are estimated using the full covariance matrix.  The cell esds are taken
 into account individually in the estimation of esds in distances, angles
 and torsion angles; correlations between esds in cell parameters are only
 used when they are defined by crystal symmetry.  An approximate (isotropic)
 treatment of cell esds is used for estimating esds involving l.s. planes.
;
loop_
    _geom_bond_atom_site_label_1
    _geom_bond_atom_site_label_2
    _geom_bond_site_symmetry_2
    _geom_bond_distance
    _geom_bond_publ_flag
    Pd1 N2 . 2.022(3) y
    Pd1 N1 . 2.029(3) y
    Pd1 N3 . 2.033(3) y
    Pd1 N4 . 2.046(3) y
    S2 O6 . 1.433(3) ?
    S2 O8 . 1.438(3) ?
    S2 O7 . 1.440(3) ?
    S2 C24 . 1.824(4) ?
    S1 O5 . 1.431(3) ?
    S1 O4 . 1.436(3) ?
    S1 O3 . 1.445(2) ?
    S1 C23 . 1.814(4) ?
    F5 C24 . 1.314(5) ?
    O2 C8 . 1.336(4) ?
    O2 C12 . 1.451(4) ?
    F6 C24 . 1.335(4) ?
    F4 C24 . 1.328(4) ?
    F1 C23 . 1.347(5) ?
    O1 C3 . 1.338(4) ?
    O1 C11 . 1.442(5) ?
    F3 C23 . 1.333(4) ?
    N1 C1 . 1.345(4) ?
    N1 C5 . 1.362(4) ?
    N3 C13 . 1.342(4) ?
    N3 C17 . 1.362(4) ?
    F2 C23 . 1.335(5) ?
    N4 C22 . 1.338(4) ?
    N4 C18 . 1.358(4) ?
    N2 C10 . 1.338(4) ?
    N2 C6 . 1.361(4) ?
    C5 C4 . 1.380(4) ?
    C5 C6 . 1.476(4) ?
    C17 C16 . 1.382(5) ?
    C17 C18 . 1.465(4) ?
    C1 C2 . 1.370(5) ?
    C1 H1 . 0.9500 ?
    C13 C14 . 1.380(5) ?
    C13 H13 . 0.9500 ?
    C8 C9 . 1.389(5) ?
    C8 C7 . 1.402(4) ?
    C19 C20 . 1.388(5) ?
    C19 C18 . 1.391(5) ?
    C19 H19 . 0.9500 ?
    C4 C3 . 1.390(5) ?
    C4 H4 . 0.9500 ?
    C6 C7 . 1.377(4) ?
    C9 C10 . 1.372(5) ?
    C9 H9 . 0.9500 ?
    C10 H10 . 0.9500 ?
    C22 C21 . 1.391(5) ?
    C22 H22 . 0.9500 ?
    C14 C15 . 1.380(5) ?
    C14 H14 . 0.9500 ?
    C15 C16 . 1.383(5) ?
    C15 H15 . 0.9500 ?
    C3 C2 . 1.396(5) ?
    C16 H16 . 0.9500 ?
    C20 C21 . 1.376(5) ?
    C20 H20 . 0.9500 ?
    C7 H7 . 0.9500 ?
    C2 H2 . 0.9500 ?
    C21 H21 . 0.9500 ?
    C12 H12A . 0.9800 ?
    C12 H12B . 0.9800 ?
    C12 H12C . 0.9800 ?
    C11 H11A . 0.9800 ?
    C11 H11B . 0.9800 ?
    C11 H11C . 0.9800 ?
loop_
    _geom_angle_atom_site_label_1
    _geom_angle_atom_site_label_2
    _geom_angle_atom_site_label_3
    _geom_angle_site_symmetry_1
    _geom_angle_site_symmetry_3
    _geom_angle
    _geom_angle_publ_flag
    N2 Pd1 N1 . . 79.63(10) y
    N2 Pd1 N3 . . 165.80(10) y
    N1 Pd1 N3 . . 102.93(10) y
    N2 Pd1 N4 . . 101.76(10) y
    N1 Pd1 N4 . . 162.05(10) y
    N3 Pd1 N4 . . 80.18(10) y
    O6 S2 O8 . . 115.34(18) ?
    O6 S2 O7 . . 114.46(17) ?
    O8 S2 O7 . . 114.52(18) ?
    O6 S2 C24 . . 103.93(17) ?
    O8 S2 C24 . . 102.87(17) ?
    O7 S2 C24 . . 103.50(18) ?
    O5 S1 O4 . . 115.52(17) ?
    O5 S1 O3 . . 115.24(16) ?
    O4 S1 O3 . . 114.33(16) ?
    O5 S1 C23 . . 103.9(2) ?
    O4 S1 C23 . . 102.74(18) ?
    O3 S1 C23 . . 102.63(17) ?
    C8 O2 C12 . . 116.6(3) ?
    C3 O1 C11 . . 117.7(3) ?
    C1 N1 C5 . . 118.0(3) ?
    C1 N1 Pd1 . . 125.0(2) ?
    C5 N1 Pd1 . . 115.6(2) ?
    C13 N3 C17 . . 118.8(3) ?
    C13 N3 Pd1 . . 125.4(2) ?
    C17 N3 Pd1 . . 114.7(2) ?
    C22 N4 C18 . . 119.1(3) ?
    C22 N4 Pd1 . . 125.8(2) ?
    C18 N4 Pd1 . . 114.2(2) ?
    C10 N2 C6 . . 118.7(3) ?
    C10 N2 Pd1 . . 124.8(2) ?
    C6 N2 Pd1 . . 116.0(2) ?
    N1 C5 C4 . . 122.4(3) ?
    N1 C5 C6 . . 114.1(3) ?
    C4 C5 C6 . . 123.4(3) ?
    N3 C17 C16 . . 121.0(3) ?
    N3 C17 C18 . . 115.0(3) ?
    C16 C17 C18 . . 124.0(3) ?
    N1 C1 C2 . . 122.7(3) ?
    N1 C1 H1 . . 118.7 ?
    C2 C1 H1 . . 118.7 ?
    N3 C13 C14 . . 122.4(3) ?
    N3 C13 H13 . . 118.8 ?
    C14 C13 H13 . . 118.8 ?
    O2 C8 C9 . . 124.1(3) ?
    O2 C8 C7 . . 116.7(3) ?
    C9 C8 C7 . . 119.2(3) ?
    C20 C19 C18 . . 119.4(3) ?
    C20 C19 H19 . . 120.3 ?
    C18 C19 H19 . . 120.3 ?
    C5 C4 C3 . . 118.8(3) ?
    C5 C4 H4 . . 120.6 ?
    C3 C4 H4 . . 120.6 ?
    N2 C6 C7 . . 121.5(3) ?
    N2 C6 C5 . . 114.2(3) ?
    C7 C6 C5 . . 124.3(3) ?
    C10 C9 C8 . . 118.3(3) ?
    C10 C9 H9 . . 120.9 ?
    C8 C9 H9 . . 120.9 ?
    N2 C10 C9 . . 123.1(3) ?
    N2 C10 H10 . . 118.4 ?
    C9 C10 H10 . . 118.4 ?
    N4 C22 C21 . . 122.2(3) ?
    N4 C22 H22 . . 118.9 ?
    C21 C22 H22 . . 118.9 ?
    C15 C14 C13 . . 119.0(3) ?
    C15 C14 H14 . . 120.5 ?
    C13 C14 H14 . . 120.5 ?
    C14 C15 C16 . . 119.1(3) ?
    C14 C15 H15 . . 120.5 ?
    C16 C15 H15 . . 120.5 ?
    N4 C18 C19 . . 121.0(3) ?
    N4 C18 C17 . . 115.2(3) ?
    C19 C18 C17 . . 123.7(3) ?
    O1 C3 C4 . . 125.5(3) ?
    O1 C3 C2 . . 115.9(3) ?
    C4 C3 C2 . . 118.6(3) ?
    C17 C16 C15 . . 119.6(3) ?
    C17 C16 H16 . . 120.2 ?
    C15 C16 H16 . . 120.2 ?
    C21 C20 C19 . . 119.1(3) ?
    C21 C20 H20 . . 120.4 ?
    C19 C20 H20 . . 120.4 ?
    C6 C7 C8 . . 118.8(3) ?
    C6 C7 H7 . . 120.6 ?
    C8 C7 H7 . . 120.6 ?
    C1 C2 C3 . . 119.4(3) ?
    C1 C2 H2 . . 120.3 ?
    C3 C2 H2 . . 120.3 ?
    F5 C24 F4 . . 108.3(3) ?
    F5 C24 F6 . . 106.5(3) ?
    F4 C24 F6 . . 106.5(3) ?
    F5 C24 S2 . . 112.6(3) ?
    F4 C24 S2 . . 111.8(3) ?
    F6 C24 S2 . . 110.8(3) ?
    C20 C21 C22 . . 119.0(3) ?
    C20 C21 H21 . . 120.5 ?
    C22 C21 H21 . . 120.5 ?
    O2 C12 H12A . . 109.5 ?
    O2 C12 H12B . . 109.5 ?
    H12A C12 H12B . . 109.5 ?
    O2 C12 H12C . . 109.5 ?
    H12A C12 H12C . . 109.5 ?
    H12B C12 H12C . . 109.5 ?
    O1 C11 H11A . . 109.5 ?
    O1 C11 H11B . . 109.5 ?
    H11A C11 H11B . . 109.5 ?
    O1 C11 H11C . . 109.5 ?
    H11A C11 H11C . . 109.5 ?
    H11B C11 H11C . . 109.5 ?
    F3 C23 F2 . . 107.8(3) ?
    F3 C23 F1 . . 107.9(4) ?
    F2 C23 F1 . . 106.7(4) ?
    F3 C23 S1 . . 111.1(3) ?
    F2 C23 S1 . . 111.7(3) ?
    F1 C23 S1 . . 111.4(3) ?
_shelx_space_group_comment
;
The symmetry employed for this shelxl refinement is uniquely defined
by the following loop, which should always be used as a source of
symmetry information in preference to the above space-group names.
They are only intended as comments.
;
_shelx_estimated_absorpt_T_min     ?
_shelx_estimated_absorpt_T_max     ?
_shelx_hkl_file
;
   0   0   1  113.44   65.12   2
   0   0   266409.10 3302.45   8
   0   0   268652.90 3556.20   2
   0   0   3  249.80  168.13  18
   0   0   3   25.78   77.65   8
   0   0   3   97.76  232.62   2
   0   0   479890.40 4353.55  18
   0   0   478905.90 4473.70  19
   0   0   472383.70 4362.75   2
   0   0   5  161.07  187.74  19
   0   0   5  -65.08  151.70  18
   0   0   5   70.72  190.37   2
   0   0   617323.20 1458.48  18
   0   0   619030.10 1594.01  19
   0   0   618288.10 1507.44   2
   0   0   7   50.67   99.46   3
   0   0   7  207.75  242.16  19
   0   0   7  -86.74  184.60  18
   0   0   7  181.99  193.65   2
   0   0   853296.40 3584.80   2
   0   0   854809.60 3028.24   3
   0   0   862299.30 3820.80  19
   0   0   854307.60 3587.81  18
   0   0   9 -132.18  308.12  19
   0   0   9  -34.80  165.59  13
   0   0   9  -36.84  116.29  23
   0   0   9   32.21  122.64   3
   0   0   9 -112.77  185.88  18
   0   0  1029186.50 1965.57   1
   0   0  1033429.90 1929.03   3
   0   0  1033556.30 1977.32  23
   0   0  1030485.40 1925.09  13
   0   0  11  -51.00  168.12   1
   0   0 -11 -178.66  380.18   9
   0   0  11  651.35  438.30  19
   0   0  11  -44.06  145.26  23
   0   0  11   40.50  138.96   3
   0   0  1252401.90 3189.94   1
   0   0  1257050.60 3143.89  23
   0   0  1254961.40 4116.82  19
   0   0 -1243583.80 3961.77   9
   0   0  1255741.80 3111.40   3
   0   0  13  404.11  233.09   1
   0   0 -13 -200.70  427.09   9
   0   0  13  181.73  299.56  19
   0   0  13 -140.52  189.13  23
   0   0  1457056.40 3272.91   1
   0   0  1454327.00 3171.00  23
   0   0  15   89.05  152.82   1
   0   0  15   85.90  118.82  24
   0   0  15   38.68  122.15  23
   0   0  1628804.70 1710.92  23
   0   0  17   19.80   88.39  23
   0   1   0   43.89   28.79  18
   0   1   1 261884.14616.50  19
   0   1   1 322253.14654.90   2
   0  -1   210578.30  716.64  18
   0   1   212141.10  846.34   2
   0   1   211729.20  847.93  19
   0   1   3 713685.33832.30   2
   0   1   3 726349.33858.60  19
   0   1   435479.30 2143.90   2
   0   1   429437.30 1782.33   8
   0   1   433207.90 2113.07  18
   0  -1   434802.40 2044.73  18
   0   1   435235.90 2169.78  19
   0   1   517860.00 1322.98   2
   0   1   515006.70  969.35   8
   0   1   514781.30 1280.09  19
   0   1   514865.30 1263.95  18
   0  -1   514072.80 1173.98  18
   0  -1   610111.50  979.39  18
   0   1   6 9493.44 1011.19  18
   0   1   611395.90 1109.55  19
   0   1   610083.20 1029.39   2
   0   1   7 171963. 9325.11   2
   0  -1   7 168350. 9252.97  18
   0   1   7 173459. 9382.79  18
   0   1   7 181816. 9493.69  19
   0   1   7 169700. 8765.80   3
   0   1   7 168324. 8761.88  11
   0   1   859106.30 3775.08   2
   0   1   859468.40 3235.05  11
   0   1   862076.40 3911.00  19
   0  -1   857098.80 3707.53  18
   0   1   858805.10 3827.32  18
   0   1   859209.70 3215.43   3
   0   1   9 120844. 6268.18  13
   0  -1   9 105393. 6270.46   1
   0   1   9 120872. 6281.08  23
   0  -1   9 131328. 6340.45  23
   0  -1   9 116533. 6266.97  22
   0   1   9 119930. 6277.83  11
   0  -1   9 106561. 6783.51  18
   0   1   9 134619. 7174.13  19
   0   1   9 127706. 7049.11  18
   0   1   9 116984. 6228.66   3
   0   1  10 5354.29  895.41  18
   0   1  10 3744.02  455.91  13
   0   1  10 3835.79  496.31   1
   0  -1  10 5243.66  549.53   1
   0   1  10 5121.43  512.40  23
   0  -1  10 4935.12  529.61  23
   0   1  10 4722.82  523.11  11
   0   1  10 6214.23  979.05  19
   0   1  10 5235.37  503.22   3
   0   1  1138662.20 2223.18   3
   0  -1  1135256.30 2288.55   1
   0   1  1142745.30 2350.74   1
   0   1  1136248.30 3003.90  19
   0   1  1133370.80 2242.46  11
   0   1 -1131963.10 3073.65   9
   0   1  1137804.00 2225.99  23
   0   1 -12 8787.39 1518.59   9
   0   1  1210313.10  861.42  23
   0  -1  1210603.80  938.53   1
   0   1  1210241.50  918.97   1
   0   1  1210647.20  920.12  11
   0   1  12 9983.46  838.67   3
   0   1  1211357.20 1481.30  19
   0  -1  1210989.70 1537.85  19
   0   1  1343651.70 2534.37   1
   0  -1  1340908.20 2527.05   1
   0   1  1337232.40 2384.17  23
   0   1  1342792.10 2504.98  11
   0   1  1334931.90 3201.54  19
   0  -1  1340405.00 3404.86  19
   0   1 -1339490.40 3456.03   9
   0   1  14 1524.66  341.91  11
   0   1  14 1769.13  315.76  23
   0  -1  14 1813.38  293.70  24
   0   1  14 1415.74  322.81   1
   0  -1  14 1779.57  379.74   1
   0   1  1519598.20 1361.37  11
   0   1  1521476.10 1340.76  23
   0   1  1519696.80 1262.07  24
   0   1  1519307.60 1335.05   1
   0  -1  1520634.60 1405.89   1
   0   1  16  -59.69  139.14  23
   0  -1  16   33.44  119.09   1
   0   1  17 9403.04  646.33  23
   0  -1  17 9963.47  651.26  23
   0  -2   0 585375.29185.20  14
   0   2   0 573989.29202.60  18
   0  -2   197205.90 4605.45   2
   0   2   1 101268. 4612.63   2
   0  -2   190816.50 4569.90  19
   0   2   187015.80 4692.22  18
   0  -2   282184.30 4426.22   2
   0   2   283240.10 4390.08   2
   0   2   280796.70 4372.34  19
   0  -2   281604.60 4406.17  19
   0  -2   349530.20 2966.69   2
   0   2   360679.90 2986.17   2
   0  -2   347872.70 2962.68  19
   0  -2   345791.90 2703.30  18
   0   2   355912.90 2943.03  19
   0   2   418704.50 1332.73   2
   0  -2   416001.50 1345.97   2
   0  -2   417096.00 1151.24  18
   0  -2   418356.30 1422.05  19
   0   2   418249.40 1340.45  19
   0   2   578167.70 4379.84   2
   0  -2   571907.50 4435.39   2
   0  -2   580280.70 4583.71  19
   0  -2   571241.90 4168.08  18
   0   2   579105.80 4413.22  19
   0   2   578499.10 4452.81  18
   0   2   6 149924. 8410.66   8
   0  -2   6 175863. 9118.40  19
   0   2   6 185231. 8928.73  19
   0  -2   6 152991. 8589.67  18
   0   2   6 169151. 8907.45  18
   0  -2   6 155982. 8897.75   2
   0   2   6 178673. 8871.59   2
   0   2   7  572.14  289.06  18
   0  -2   7 1344.50  312.61  18
   0   2   7  579.59  179.43   8
   0   2   7  671.73  163.55  11
   0   2   7  833.87  309.30   2
   0  -2   7  606.38  320.87   2
   0  -2   7  698.55  334.20  19
   0   2   7  546.26  276.18  19
   0   2   7  653.88  156.27   3
   0  -2   7  763.03  177.73   3
   0   2   834749.80 2033.72  11
   0  -2   832332.10 2604.68   2
   0   2   834856.80 2526.71   2
   0  -2   838999.50 2846.05  19
   0   2   833239.90 2544.34  19
   0  -2   833315.10 2355.58  18
   0   2   834367.80 2609.87  18
   0   2   837471.10 2025.61   3
   0  -2   835972.70 2060.61   3
   0   2   9  989.75  391.93  18
   0   2   9  796.20  223.52  11
   0  -2   9  779.34  205.59   1
   0  -2   9  787.75  239.43  13
   0   2   9  504.70  173.10  13
   0  -2   9  593.86  347.70  19
   0   2   9  240.09  257.64  19
   0   2   9  468.54  156.38  23
   0  -2   9  572.81  184.47  22
   0  -2   9  991.72  238.32  23
   0   2   9  977.74  214.33   3
   0  -2   9  786.51  220.42   3
   0   2  10 138820. 7260.21   3
   0  -2  10 141950. 7302.56   3
   0   2  10 139369. 7271.23  13
   0  -2  10 136179. 7326.78  13
   0   2  10 134020. 7315.41   1
   0  -2  10 127110. 7334.93   1
   0  -2  10 156034. 8509.74  19
   0   2  10 137247. 8134.34  18
   0   2  10 129768. 8045.47  19
   0   2  10 139813. 7319.09  11
   0   2 -10 138107. 8335.66   9
   0  -2 -10 125016. 8189.81   9
   0  -2  10 146592. 7366.97  23
   0   2  10 143785. 7292.20  23
   0   2 -11  182.18  300.35   9
   0  -2 -11  353.59  336.55   9
   0   2  11  145.74  146.33   1
   0  -2  11  479.80  221.23   1
   0  -2  11  132.53  157.43   3
   0   2  11  235.46  162.91   3
   0   2  11  371.25  241.97  11
   0   2  11  151.49  322.42  19
   0  -2  11 -179.80  382.65  19
   0  -2  11  -48.49  178.81  23
   0   2  11  327.48  169.92  23
   0  -2  1279839.90 4221.23  23
   0   2  1276326.30 4146.42  23
   0  -2  1271652.60 4149.59   3
   0   2  1272065.40 4131.68   3
   0  -2  1276987.70 4280.57   1
   0   2  1276849.50 4227.43   1
   0   2  1277884.50 4212.90  11
   0  -2 -1261832.10 5058.81   9
   0   2 -1270586.00 5228.63   9
   0  -2  1268039.20 5179.00  19
   0   2  1276027.10 5100.81  19
   0   2  13 1180.28  315.08  11
   0  -2  13 1241.95  255.95  24
   0  -2  13 1367.44  345.14   1
   0   2  13 1594.40  326.95   1
   0  -2  13 1546.10  320.94  23
   0   2  13  838.08  249.06  23
   0  -2  1458987.20 3270.82   1
   0   2  1452066.30 3130.01   1
   0  -2  1457581.20 3173.87  23
   0  -2  1451259.40 3001.11  24
   0   2  1455118.00 3119.74  23
   0   2  1457919.60 3190.75  11
   0   2  15   41.37  167.17  11
   0  -2  15  195.73  162.53  23
   0   2  15  182.08  143.05  23
   0  -2  15  143.24  192.90   1
   0  -2  1624439.20 1490.31  23
   0   2  1623587.20 1411.70  24
   0   2  1624185.80 1479.94  23
   0  -2  1627420.60 1564.74   1
   0   2  17 2497.83  254.09  23
   0  -2  17 2709.72  260.09  23
   0   3   0  -37.97   72.27  18
   0  -3   0   17.41   89.21  14
   0   3   132289.20 1794.99  19
   0  -3   135600.60 1792.38  19
   0   3   136168.90 2005.38  18
   0   3   280477.10 4287.12  18
   0  -3   276776.10 4095.34  19
   0   3   268479.00 4071.23  19
   0  -3   281863.40 4144.57   2
   0   3   283956.20 4141.77   2
   0   3   3 147664. 7742.36  19
   0  -3   3 141568. 7770.79  19
   0   3   3 148888. 7897.67  18
   0  -3   3 141821. 7797.84   2
   0   3   3 157862. 7785.87   2
   0  -3   4 1303.12  352.30   2
   0   3   4 1779.09  337.54   2
   0   3   4 2041.10  359.16  19
   0  -3   4 1561.54  359.47  19
   0   3   4 1644.76  367.30  18
   0  -3   4 1367.13  148.60  18
   0   3   5 238507.11641.10  19
   0  -3   5 207811.11214.90  18
   0  -3   5 237638.11809.00  19
   0   3   5 245933.11644.60   2
   0  -3   5 204110.11678.10   2
   0   3   6  882.42  308.09  19
   0  -3   6  691.61  328.58  19
   0   3   6  975.20  320.85   2
   0  -3   6  907.13  358.56   2
   0  -3   752126.50 3325.43   2
   0   3   747366.20 3095.86   2
   0   3   751959.00 2684.60  11
   0  -3   749858.60 2710.46   3
   0   3   744418.00 2632.84   3
   0   3   757000.60 3389.31  18
   0   3   747490.10 3146.31  19
   0  -3   756753.00 3504.14  19
   0   3   745931.10 2795.62   8
   0   3   8   79.03  103.37   3
   0  -3   8  167.33  119.17   3
   0   3   8  116.33  143.82  11
   0  -3   8 -134.96  222.46  19
   0   3   8  201.21  253.31  19
   0   3   8 -114.45  266.78  18
   0   3   9 229204.11392.70  13
   0  -3   9 221920.11486.80  13
   0  -3   9 207279.11480.50   1
   0   3   9 232469.12184.20  19
   0  -3   9 231276.12517.30  19
   0   3   9 231201.12347.90  18
   0   3   9 221604.11425.80  11
   0   3   9 207591.11382.50  23
   0  -3   9 236288.11514.80  23
   0  -3   9 215036.11400.80  22
   0   3   9 225360.11397.50   3
   0  -3   9 223851.11449.50   3
   0   3  10 -145.89  196.34  18
   0  -3 -10   49.53  171.56  17
   0   3 -10 -163.15  439.14   9
   0  -3 -10  158.33  398.65   9
   0  -3  10   49.94  142.58   1
   0  -3  10  277.48  155.54  22
   0  -3  10   46.80  154.28  23
   0   3  10   36.25  133.62  23
   0   3  10  119.15  192.72  11
   0  -3  10 -171.11  540.07  19
   0   3  10 -397.15  471.38  19
   0   3  10   34.59  177.26   3
   0  -3  10  -42.07  174.53   3
   0  -3  1156642.20 4200.94  19
   0   3  1151465.40 3857.58  19
   0  -3 -1153193.20 2954.11  17
   0  -3  1154881.90 3118.76   3
   0   3  1150128.70 3035.29   3
   0  -3  1151973.80 3178.44   1
   0   3  1156535.30 3127.12  11
   0   3  1157234.80 3087.18  23
   0  -3  1157344.30 3177.38  23
   0  -3 -1151330.10 4070.11   9
   0   3 -1151205.20 4089.27   9
   0   3 -12 3082.51  853.91   9
   0  -3 -12 5878.54 1123.31   9
   0  -3  12 4314.52  579.03   1
   0  -3  12 4509.58  554.54  23
   0   3  12 5591.81  554.23  23
   0   3  12 4969.52  573.45  11
   0  -3  12 6134.09 1139.28  19
   0   3  12 3885.76  863.33  19
   0  -3 -12 4795.90  471.46  17
   0   3  1344644.70 2730.92  11
   0   3  1348979.10 2714.19  23
   0  -3  1348556.40 2779.24  23
   0  -3  1342125.40 2791.40   1
   0   3  1414850.00 1156.17  11
   0  -3  1418384.10 1218.69  23
   0   3  1416390.20 1140.68  23
   0  -3  1415246.30 1225.32   1
   0   3  1513043.10  967.92  11
   0   3  1513408.80  943.05  23
   0  -3  1512775.60  953.50  23
   0  -3  1512868.70 1021.44   1
   0   3  16  490.77  135.75  24
   0  -3  16  695.32  197.34   1
   0  -3  16  439.24  152.16  23
   0   3  16  461.95  152.63  23
   0  -4   0 7741.67  562.59  14
   0   4   0 6527.47  538.21  18
   0   4   154464.70 2805.80  18
   0  -4  -155942.10 2733.34  14
   0   4   2 226877.11922.50  19
   0   4   2 256569.12241.30  18
   0  -4   2 234617.11917.50  19
   0  -4   331832.90 1963.13   2
   0   4   332760.90 1952.79   2
   0   4   336750.50 2184.92  18
   0   4   331899.20 1918.43  19
   0  -4   332854.30 1933.72  19
   0   4   456314.10 3173.11   2
   0  -4   454614.50 3229.02   2
   0   4   460656.30 3408.46  18
   0  -4   455603.40 3207.38  19
   0   4   450735.90 3121.00  19
   0  -4   5  140.92  177.47  19
   0   4   5  170.85  171.44  19
   0   4   5   81.45  173.37  18
   0  -4   5  142.44  287.59   2
   0   4   5  -55.83  212.59   2
   0   4   6 156070. 8133.25  11
   0  -4   6 161403. 8748.32  19
   0   4   6 166348. 8596.39  19
   0   4   6 154776. 8754.79  18
   0   4   729275.70 1627.49  11
   0  -4   725863.10 1629.53   3
   0   4   727989.90 1591.98   3
   0  -4   724500.20 2151.10  19
   0   4   729787.30 2075.98  19
   0   4   829742.70 1787.29  11
   0  -4   833243.30 2553.66  19
   0   4   833650.70 2499.01  18
   0   4   830755.20 2290.35  19
   0   4   831705.00 1771.73   3
   0  -4   828266.80 1807.78   3
   0   4  -9 1397.26  480.30   9
   0  -4  -9  140.04  299.40   9
   0   4   9  824.53  393.40  18
   0   4   9  410.05  207.70  11
   0  -4   9  706.38  206.60   3
   0   4   9  637.08  177.99   3
   0  -4   9  488.09  156.33  21
   0  -4   9  634.10  199.20  23
   0  -4   9  551.80  187.59  22
   0   4   9  693.04  189.45  23
   0  -4   9  763.84  385.73  19
   0   4   9  339.57  306.04  19
   0   4  1076886.10 5001.11  19
   0  -4  1075299.90 5290.50  19
   0  -4 -1079744.70 4194.41  17
   0   4  1076043.50 4251.07   3
   0  -4  1077729.70 4326.77   3
   0   4  1078879.60 4299.63  11
   0  -4  1076486.30 4344.63  23
   0   4  1081453.10 4276.24  23
   0  -4  1078895.80 4296.03  22
   0  -4 -1080546.20 5277.27   9
   0   4 -1082288.10 5303.86   9
   0   4  11 9810.41 1307.43  19
   0  -4  11 6642.42 1224.59  19
   0  -4 -11 9368.26  700.91  17
   0   4 -11 9525.43 1383.41   9
   0  -4 -11 7545.18 1282.51   9
   0  -4  11 8491.27  853.17   1
   0  -4  11 8479.12  795.74  23
   0   4  11 8802.16  769.16  11
   0  -4  11 8547.96  770.31  22
   0   4  11 9233.77  748.70  23
   0   4  11 9116.34  759.61   3
   0  -4  11 8618.63  790.75   3
   0  -4 -12 5040.46 1017.12   9
   0   4 -12 3540.32  882.79   9
   0  -4  12 4010.56  577.66   1
   0   4  12 4520.84  516.94  23
   0  -4  12 5905.71  623.78  23
   0   4  12 5716.29  592.11  11
   0  -4  12 5579.33 1130.80  19
   0   4  12 3962.04  885.44  19
   0  -4 -12 4478.33  459.33  17
   0  -4  13  420.04  268.03   1
   0   4  13  368.47  248.15  11
   0  -4 -13  284.88  189.57  17
   0  -4  13  199.60  157.81  23
   0   4  13   40.82  140.43  23
   0   4  1421960.60 1511.03  11
   0   4  1424728.50 1505.27  23
   0  -4  1422020.50 1520.88  23
   0  -4  1424869.40 1653.27   1
   0   4  15 3301.69  414.54  11
   0   4  15 3605.14  387.58  23
   0  -4  15 3001.92  376.95  23
   0  -4  15 3171.73  439.73   1
   0   4  16 2903.09  336.43  11
   0  -4  16 3789.72  401.51   1
   0   4  16 2586.69  290.55  23
   0  -4  16 2679.27  302.71  23
   0   4  16 3004.55  292.25  24
   0  -5   0   94.90  116.69  14
   0   5   1 139357. 7521.52  18
   0  -5  -1 145460. 7483.85  14
   0   5   2 2801.08  265.38  19
   0  -5   2 3380.17  274.00  19
   0   5  -2 3376.19  281.20   9
   0  -5  -2 2576.57  303.96   9
   0   5   2 2620.24  422.20  18
   0   5  -3 118803. 5832.15   9
   0   5   3 127609. 6203.46  18
   0  -5   3 109235. 5787.87  19
   0   5   3 111751. 5796.23  19
   0   5   4 2122.57  440.70  18
   0   5   4 1971.91  312.73  19
   0  -5   4 1280.28  263.71  19
   0   5   598751.30 5516.49  18
   0   5   594015.00 5193.73  19
   0  -5   591545.90 5240.51  19
   0  -5   613414.10 1217.57  19
   0   5   615106.00 1386.72  18
   0   5   611669.60 1094.28  19
   0   5   745419.50 2833.01  19
   0   5   746549.60 3107.32  18
   0  -5   746235.60 2992.60  19
   0   5   745622.20 2373.78  11
   0  -5  -737322.10 2952.79   9
   0   5  -744674.20 2901.76   9
   0   5   738945.70 2314.32   3
   0  -5   741164.60 2366.98   3
   0  -5  -8 1339.07  468.12   9
   0   5  -8 1807.41  473.26   9
   0  -5   8 1732.87  320.98   1
   0  -5   8 1251.49  215.95  22
   0   5   8 1439.96  254.39  11
   0  -5   8 2094.22  528.46  19
   0   5   8 1421.92  398.78  19
   0   5   8 1203.24  214.29   3
   0  -5   8  991.67  228.16   3
   0   5   979760.30 5077.38  19
   0  -5   989436.40 5433.36  19
   0   5   985868.30 5419.92  18
   0  -5  -982327.40 4409.23  17
   0  -5   976183.20 4485.56   3
   0   5   983728.80 4449.02   3
   0  -5   983411.30 4635.42   1
   0   5  -993951.90 5393.85   9
   0  -5  -983423.80 5357.31   9
   0   5   986930.10 4485.50  11
   0   5   985647.70 4445.36  23
   0  -5   983694.70 4517.00  23
   0  -5   975903.70 4410.00  21
   0  -5   985583.00 4460.24  22
   0  -5 -1015663.80 1056.55  17
   0   5  1015048.80 1083.51   3
   0  -5  1014464.30 1118.16   3
   0   5  1015578.10 1080.33  23
   0  -5  1016460.60 1117.18  22
   0   5  1016495.90 1119.33  11
   0  -5  1014400.20 1741.35  19
   0   5  1016930.50 1680.79  19
   0   5 -1016623.40 1772.96   9
   0  -5 -1014548.80 1716.76   9
   0  -5  1016582.60 1164.33  23
   0  -5 -11 4283.14  463.00  17
   0  -5  11 6450.53 1146.18  19
   0   5  11 4731.82  882.44  19
   0   5  11 4936.67  544.04  11
   0   5 -11 5496.02 1003.53   9
   0  -5 -11 5319.10 1006.17   9
   0  -5  11 3737.16  513.54  23
   0  -5  11 4461.24  513.03  22
   0   5  11 4838.80  510.78  23
   0  -5 -12 1954.65  323.74  17
   0  -5 -12 1990.75  673.34   9
   0   5 -12  871.22  505.89   9
   0   5  12 2599.17  673.07  19
   0  -5  12 1719.69  636.58  19
   0   5  12 2553.83  390.43  11
   0   5  12 1687.15  298.87  23
   0  -5  12 1630.09  325.10  23
   0   5  13 7007.31  670.57  11
   0  -5 -13 6571.20  572.77  17
   0   5  13 7006.16  627.57  23
   0  -5  13 6722.18  660.20  23
   0  -5  13 6377.67  721.59   1
   0   5  14 5202.36  544.08  11
   0  -5 -14 4897.24  445.25  17
   0  -5  14 5385.65  620.67   1
   0   5  14 5282.56  506.35  23
   0  -5  14 5383.07  544.84  23
   0  -5  1521368.90 1319.42   1
   0   5  1517905.40 1133.43  23
   0  -5  1517557.60 1156.41  23
   0   5  1517016.70 1174.23  11
   0  -5  16   91.45  126.46   1
   0   5  16 -207.33  142.08  11
   0   5  16  175.40  104.24  24
   0  -6   024211.70 1553.02  14
   0  -6  -168109.00 3816.53  14
   0   6   2 7504.75  781.96  18
   0  -6  -2 8161.50  770.61  14
   0   6   3 3409.89  532.00  18
   0  -6  -3 2402.63  344.29   9
   0  -6   474192.80 4070.46  12
   0   6  -482400.70 4253.54   9
   0  -6  -467319.10 4333.59   9
   0  -6  -489567.00 4165.43   7
   0  -6   475479.80 4214.12  19
   0   6   482094.10 4640.61  18
   0   6   473327.20 4206.14  19
   0  -6   5  249.15  124.04  12
   0   6   5   98.26  123.91  19
   0  -6   5   52.76  158.95  19
   0  -6  -5  208.98  175.54   9
   0   6  -5  263.51  166.50   9
   0   6   5  -95.36  240.21  18
   0   6   680194.60 4714.05  18
   0  -6   675109.70 4342.90  19
   0   6   676022.90 4292.56  19
   0  -6  -662033.20 4403.16   9
   0   6  -679740.40 4363.46   9
   0  -6   719179.80 1304.96   3
   0  -6   724673.50 1543.78   1
   0  -6  -724171.30 1347.29  17
   0  -6  -719602.40 1801.66   9
   0   6  -721843.10 1733.70   9
   0  -6   723234.50 1800.29  19
   0   6   721963.10 1959.61  18
   0   6   722146.10 1686.35  19
   0   6   721084.80 1335.82  11
   0   6   8 129808. 7269.34  19
   0  -6   8 131489. 7445.60  19
   0   6   8 141873. 7772.34  18
   0  -6  -8 137247. 6719.44  17
   0  -6   8 120281. 6726.50   3
   0   6   8 128326. 6736.59  11
   0  -6  -8 116092. 7421.59   9
   0   6  -8 137973. 7416.98   9
   0  -6   8 137145. 6968.30   1
   0  -6   8 130484. 6706.78  22
   0  -6   8 128516. 6635.14  20
   0  -6   8 120913. 6665.61  21
   0  -6   911521.20  856.95  21
   0  -6   912692.10  884.82  22
   0  -6  -912527.00  872.59  17
   0  -6  -911887.40  861.00   7
   0  -6   910559.20  873.70  23
   0   6   913222.80  917.23  11
   0   6   912490.50 1324.55  19
   0  -6   912915.00 1455.81  19
   0   6  -913009.20 1410.27   9
   0  -6  -911377.90 1412.06   9
   0  -6   911937.20 1038.55   1
   0   6  10 3482.62  705.24  19
   0  -6  10 2629.43  700.01  19
   0  -6 -10 3922.86  440.37  17
   0  -6  10 4767.98  612.72   1
   0   6  10 4763.09  499.61  11
   0  -6 -10 3182.47  837.02   9
   0  -6 -10 3259.32  383.14   7
   0  -6  10 3414.52  420.86  22
   0  -6  10 3379.91  429.28  23
   0   6  10 4320.16  432.50  23
   0  -6 -11  503.81  237.63  17
   0  -6  11  523.32  272.81   1
   0  -6 -11  983.96  494.32   9
   0  -6  11  463.36  198.40  22
   0   6  11  642.03  191.08  23
   0  -6  11  441.03  185.10  23
   0   6  11  824.37  261.72  11
   0   6  1226345.40 1688.14  11
   0  -6 -1226575.10 1609.58  17
   0  -6  1227777.40 1878.08   1
   0   6  1226462.20 1637.19  23
   0  -6  1225360.80 1680.58  23
   0  -6 -13  -27.07  191.02  17
   0   6  13  -40.28  171.42  11
   0   6  13   33.74  128.43  23
   0  -6  13   80.79  127.49  23
   0   6  14 9348.09  693.09  23
   0   6  14 9366.63  755.38  11
   0  -6 -14 9189.88  662.65  17
   0   6  1512693.30  877.82  11
   0  -6  1610500.00  743.97   1
   0  -7   0   73.40  125.46   7
   0  -7   0   67.94  134.66  12
   0  -7   0  194.14  172.88  14
   0  -7   167691.90 3444.01   5
   0  -7  -166171.30 3396.69   5
   0  -7  -166337.50 3690.52  14
   0  -7   160378.40 3383.52  12
   0  -7  -159955.60 3384.99  12
   0  -7  -213492.90  851.25  12
   0  -7  -215245.10 1178.89  14
   0  -7  -213246.60  833.76   5
   0  -7   212816.10  890.80   5
   0  -7   212042.50  832.95   4
   0  -7  -212508.10  875.06   7
   0  -7  -318336.00 1138.58   7
   0  -7   316758.00 1079.11   7
   0  -7   316650.80 1077.24  12
   0  -7  -319114.30 1091.89  12
   0  -7  -318652.00 1458.68  14
   0  -7  -317450.70 1053.54   5
   0  -7   317010.40 1137.33   5
   0   7   321203.10 1561.94  18
   0  -7   316953.70 1087.86   4
   0  -7  -421302.70 1312.92   7
   0  -7   419941.70 1252.16  12
   0  -7  -421162.80 1226.77  12
   0  -7   421601.50 1259.77   7
   0  -7  -421130.60 1209.24   5
   0  -7   419073.00 1276.07   5
   0   7   423586.00 1778.72  18
   0  -7   420288.90 1266.72   4
   0  -7  -5 7757.84  623.75   7
   0  -7  -5 8724.91  566.93  12
   0  -7   5 6567.66  559.55   5
   0  -7  -5 7354.74  531.75   5
   0  -7   5 9040.48  628.78  12
   0  -7   5 6646.14  581.99   4
   0   7   5 6897.17  946.28  18
   0  -7  -617258.90 1566.21   9
   0  -7  -620190.60 1271.52   7
   0  -7  -715363.30 1012.68   7
   0   7   714024.40 1567.14  18
   0  -7  -710893.20 1309.77   9
   0  -7  -715514.60  989.97  17
   0  -7   716247.30 1197.34   1
   0  -7   714566.50  953.90  22
   0  -7   713771.00  903.91  20
   0  -7   8 7781.68  799.52   1
   0  -7  -8 7305.32  631.10  17
   0  -7   8 8057.20  601.78  21
   0  -7   8 7656.55  562.73  20
   0  -7   8 6782.94  594.46  22
   0   7   8 7283.09  640.63  11
   0  -7  -8 8056.74  650.91   7
   0  -7   9 7223.64  796.17   1
   0  -7  -9 6956.10  601.43   7
   0  -7  -9 7001.41  620.02  17
   0   7   9 7384.69  630.94  11
   0  -7   9 6209.28  562.23  21
   0  -7   9 6281.65  579.84  22
   0  -7 -10  713.05  211.14   7
   0  -7  10  792.66  204.37  22
   0   7  10  737.31  231.50  11
   0  -7  10 1501.86  369.89   1
   0  -7 -10  928.74  281.93  17
   0  -7  1121995.80 1521.46   1
   0  -7 -1117585.30 1176.25   7
   0  -7  1117452.50 1238.54  22
   0  -7 -1117704.00 1210.26  17
   0   7  1118987.60 1261.01  11
   0  -7  1222762.30 1576.54   1
   0  -7 -1219090.60 1279.43  17
   0   7  1219719.20 1339.90  11
   0  -7  13 8046.78  818.03   1
   0  -7 -13 8772.81  670.27  17
   0   7  13 8543.36  723.41  11
   0  -7  14 1642.59  331.33   1
   0  -7 -14 1411.03  245.79  17
   0   7  14 1742.90  282.62  11
   0  -7  1519213.20 1216.92   1
   0   7  1517271.40 1108.86  11
   0   7  16 1529.87  158.19  24
   0  -8   016375.90 1057.78  12
   0  -8   015832.80 1074.17   7
   0  -8   135162.60 2129.50  12
   0  -8  -138840.80 2146.14  12
   0  -8   141638.50 2178.47   5
   0  -8  -137700.60 2117.35   5
   0  -8   136533.40 2148.88   7
   0  -8  -135817.00 2164.70   7
   0  -8  -140211.20 2472.44  14
   0  -8  -211702.60  833.55  12
   0  -8  -212225.70 1152.40  14
   0  -8  -212248.80  814.00   5
   0  -8   213596.40  895.30   5
   0  -8   211647.60  845.02   7
   0  -8   3  322.92  175.18   5
   0  -8  -3  616.02  155.37   5
   0  -8  -3  788.70  206.22   7
   0  -8   3  199.75  150.31   7
   0  -8  -3  454.25  157.14  12
   0  -8  -3  253.23  254.95  14
   0  -8   478575.60 4325.17  12
   0  -8  -486049.40 4289.61  12
   0  -8  -487016.00 4931.03  14
   0  -8   474831.30 4323.75   5
   0  -8   481500.30 4316.48   7
   0  -8  -479797.60 4247.10   5
   0  -8  -482333.40 4367.02   7
   0  -8  -5 4876.58  478.09  17
   0  -8  -5 5552.88  814.30  14
   0  -8  -5 4700.61  427.45  12
   0  -8   5 5277.20  497.78  12
   0  -8   5 4653.47  474.12   5
   0  -8  -5 5102.40  427.37   5
   0  -8  -5 5532.70  515.59   7
   0  -8   616774.30 1134.14  12
   0  -8   615379.50 1030.74  20
   0  -8   617965.10 1085.87  22
   0  -8   618632.40 1311.45   1
   0  -8  -617162.20 1137.06   7
   0  -8   7 7613.48  611.22  22
   0  -8   7 7841.84  575.91  20
   0  -8   7 7901.39  797.55   1
   0  -8  -7 7415.94  647.24   7
   0  -8   889977.00 4672.36   1
   0  -8  -883041.50 4351.22  17
   0  -8   876615.40 4238.87  20
   0  -8   880486.10 4320.69  22
   0   8   881581.10 4364.08  11
   0  -8  -878578.80 4347.11   7
   0  -8   926346.50 1834.88   1
   0  -8  -925902.00 1575.73  17
   0  -8   924336.70 1541.61  22
   0   8   925275.50 1583.94  11
   0  -8  -924080.70 1554.75   7
   0  -8  10 3662.63  563.84   1
   0  -8 -10 3397.86  403.03   7
   0  -8  10 2762.58  375.15  22
   0   8  10 3313.36  416.83  11
   0  -8 -10 3255.80  443.23  17
   0  -8 -11 -100.71  273.07  17
   0  -8  11  505.52  177.65  22
   0  -8  11 -136.99  291.61   1
   0   8  11  115.90  172.63  11
   0  -8 -11  223.89  149.33   7
   0   8  12 5796.39  562.80  11
   0  -8 -12 5236.11  532.11  17
   0  -8  12 5927.75  688.95   1
   0   8  13 8327.05  685.54  11
   0  -8 -13 8436.81  657.24  17
   0  -8  13 8862.33  832.01   1
   0   8  14  681.37  185.49  11
   0  -8 -14  718.16  194.86  17
   0  -8  14  255.48  192.08   1
   0  -8  15 2004.73  279.10   1
   0   8  15 1659.81  199.81  24
   0  -9   0  266.79  185.05   7
   0  -9   0   68.01  151.92  12
   0  -9  -128680.90 1609.08   5
   0  -9   127998.50 1638.49   5
   0  -9   127442.50 1683.19   7
   0  -9  -126096.80 1684.68   7
   0  -9   124792.50 1641.65  12
   0  -9  -126293.10 1636.82  12
   0  -9   2 2555.70  352.03   7
   0  -9   2 2149.73  354.63   5
   0  -9  -2 2096.11  304.51   5
   0  -9  -2 2447.61  332.71  12
   0  -9   2 3005.02  372.02  12
   0  -9  -2 2152.54  499.37  14
   0  -9  -368945.20 4188.35  14
   0  -9  -368431.80 3611.79  12
   0  -9   367022.90 3651.61   5
   0  -9  -365296.00 3560.01   5
   0  -9   364860.80 3643.00   7
   0  -9  -365612.20 3582.24  17
   0  -9  -367547.00 3697.30   7
   0  -9  -4  703.75  180.28  12
   0  -9   4  598.04  215.58  12
   0  -9   4  606.86  212.57   7
   0  -9   4  239.84  225.60   5
   0  -9  -4  808.90  236.68   7
   0  -9  -4  626.56  181.68   5
   0  -9  -4 1262.48  401.63  14
   0  -9  -4  546.10  215.78  17
   0  -9  -5 4509.09  470.30  17
   0  -9  -5 4780.45  498.34   7
   0  -9  -5 4501.08  772.94  14
   0  -9  -5 4240.73  415.14  12
   0  -9   5 4318.42  445.71   5
   0  -9   5 4181.14  402.81  20
   0  -9   5 4044.66  470.17  12
   0  -9   628548.90 1624.32  20
   0  -9  -627586.80 1690.37  17
   0  -9  -624216.40 2195.74  14
   0  -9   629583.40 1667.51  22
   0  -9  -626366.30 1614.34  12
   0  -9   627985.50 1848.76   1
   0  -9  -628541.10 1732.93   7
   0  -9   734664.40 2023.78  22
   0  -9   734919.30 1972.38  20
   0  -9  -735126.40 2093.69   7
   0  -9   735850.40 2274.59   1
   0  -9  -733826.20 2685.46  14
   0  -9   8 2877.56  357.56  22
   0  -9   8 3306.78  333.27  20
   0  -9  -8 3263.41  417.80   7
   0  -9   8 3648.91  530.40   1
   0   9   8 2581.36  374.32  11
   0  -9  -8 2951.99  697.26  14
   0  -9  -9  261.60  278.78  14
   0  -9   9  207.04  140.20  22
   0  -9  -9  377.57  194.13   7
   0  -9   9  476.53  251.40   1
   0   9   9  446.52  188.03  11
   0  -9  -9  213.22  239.65  17
   0  -9  10 1088.45  236.03  22
   0  -9 -10 1044.68  251.38   7
   0  -9  10 1154.13  340.52   1
   0   9  10 1353.99  278.49  11
   0  -9 -10 1090.51  312.08  17
   0  -9 -1136511.90 2091.82  17
   0  -9 -1132573.60 2043.39   7
   0   9  1136045.20 2109.09  11
   0  -9  1139535.30 2369.43   1
   0  -9  1135155.30 2090.89  22
   0  -9  12 5375.61  651.50   1
   0  -9 -12 4526.25  491.31  17
   0   9  12 5708.73  528.26  11
   0  -9  13 7518.09  697.97   1
   0  -9 -13 7398.35  588.89  17
   0   9  13 6781.70  584.26  11
   0  -9  14   33.37  134.82   1
   0   9  14  177.06  119.24  11
   0  -9 -14   64.00  153.09  17
   0 -10   0 1098.48  300.50   7
   0 -10   0 1097.76  297.26  12
   0 -10  -1 9962.13  738.94   5
   0 -10   1 9085.66  749.52   5
   0 -10   1 9229.22  795.96  12
   0 -10  -1 9669.28  787.66  12
   0 -10  -1 8491.50  692.91  17
   0 -10  -110285.10  851.03   7
   0 -10   110817.80  858.11   7
   0 -10  -2 6434.85  863.09  14
   0 -10  -2 6322.48  566.31   5
   0 -10   2 7357.53  632.47   5
   0 -10  -2 6368.24  609.43  12
   0 -10   2 6381.92  649.09  12
   0 -10  -2 6609.14  579.73  17
   0 -10   2 7507.93  675.87   7
   0 -10  -3 3380.56  395.50  12
   0 -10  -3 3336.28  375.26   5
   0 -10   3 2622.70  405.27   5
   0 -10   3 2562.70  382.42   7
   0 -10  -3 3295.27  453.93   7
   0 -10  -3 3109.90  398.78  17
   0 -10  -3 3161.66  636.86  14
   0 -10  -422146.80 1914.63  14
   0 -10  -420938.00 1319.11  12
   0 -10   421878.20 1426.50  12
   0 -10   419818.90 1341.56   5
   0 -10   419876.10 1355.72   7
   0 -10  -420862.20 1404.15   7
   0 -10  -420291.70 1325.54  17
   0 -10  -5 5699.15  569.02  17
   0 -10  -5 6662.00  968.49  14
   0 -10  -5 6105.95  527.56  12
   0 -10   5 5222.58  584.26  12
   0 -10   5 4390.77  500.96   5
   0 -10   5 5708.37  495.77  20
   0 -10  -5 5278.81  573.26   7
   0 -10  -618241.20 1740.84  14
   0 -10  -617919.30 1133.10  12
   0 -10   617309.50 1108.06  20
   0 -10   616711.20 1137.01  22
   0 -10  -617871.50 1237.66   7
   0 -10  -617634.90 1191.35  17
   0 -10  -7  638.78  343.98  14
   0 -10  -7   84.19  174.81   7
   0 -10   7  202.86  123.33  20
   0 -10   7  350.50  139.21  22
   0 -10   7  107.74  145.25   1
   0 -10  -7 -211.67  340.83  17
   0 -10  -8  898.07  408.47  14
   0 -10  -8 1144.41  282.90   7
   0 -10   8 1238.70  199.69  20
   0 -10   8 1021.15  214.74  22
   0 -10   8  875.61  277.38   1
   0  10   8 1021.58  258.40  11
   0 -10   9 8386.86  848.46   1
   0 -10   9 9011.10  708.74  22
   0  10   9 9226.27  743.86  11
   0 -10  -9 8250.27  729.10   7
   0  10  1066617.10 3694.29  11
   0 -10 -1064151.40 3679.33   7
   0 -10  1067159.20 3883.22   1
   0 -10  1066637.70 3673.69  22
   0 -10 -1071576.00 3706.12  17
   0 -10 -11  623.40  240.79  17
   0 -10  11  596.80  249.20   1
   0 -10  11  650.33  192.80  22
   0  10  11  659.41  202.85  11
   0 -10 -11  340.59  183.79   7
   0 -10  12  275.23  196.07   1
   0 -10 -12  211.73  200.73  17
   0  10  12  550.13  177.36  11
   0 -10 -13 5281.84  462.14  17
   0  10  13 5953.42  478.34  11
   0 -10 -14  450.59  129.34  17
   0  10  14  463.25   95.67  24
   0 -11   0   46.81  227.15  12
   0 -11   0  -53.41  243.74   7
   0 -11  -117179.60 1226.23  12
   0 -11   116171.60 1248.35  12
   0 -11  -117705.20 1150.82   5
   0 -11   117553.80 1174.42   5
   0 -11   117040.70 1283.07   7
   0 -11  -116943.90 1298.15   7
   0 -11   2   37.35  210.36   5
   0 -11  -2  158.07  178.07   5
   0 -11   2   98.85  220.69   7
   0 -11  -2   95.74  261.30  17
   0 -11  -2  122.79  223.83  12
   0 -11   2  151.83  250.32  12
   0 -11  -3 5998.61  576.40  12
   0 -11  -3 5701.16  574.68  17
   0 -11   3 5477.61  566.36   5
   0 -11   3 5419.79  571.49   6
   0 -11   3 6277.57  640.26   7
   0 -11  -424479.70 1600.40   7
   0 -11  -422981.10 1475.29  12
   0 -11   423115.40 1593.28  12
   0 -11   422922.40 1535.12   7
   0 -11   423055.70 1490.54   5
   0 -11  -423556.10 1492.19  17
   0 -11   5  146.52  133.89  20
   0 -11  -5   47.64  207.87   7
   0 -11  -5   65.89  163.03  12
   0 -11   5  151.58  215.12  12
   0 -11  -5  282.59  249.38  17
   0 -11  -6 8019.36  650.72  12
   0 -11  -6 8282.26  715.85  17
   0 -11   6 8478.01  673.39  22
   0 -11  -6 8952.60  784.32   7
   0 -11   6 7786.17  627.03  20
   0 -11  -719792.40 1385.39   7
   0 -11   719793.60 1243.03  20
   0 -11   721234.70 1312.57  22
   0 -11  -719751.90 1344.04  17
   0  11   722224.50 1376.25  11
   0 -11  -8 4743.78  534.65   7
   0 -11   8 4133.52  444.70  22
   0 -11  -8 4727.99  527.61  17
   0  11   8 5400.85  509.71  11
   0  11   911068.40  848.75  11
   0 -11  -911501.80  878.58   7
   0 -11   910224.30  891.37   1
   0 -11   911449.20  825.69  22
   0 -11 -10 1138.20  256.93   7
   0  11  10 1378.31  265.84  11
   0 -11  10 1533.60  250.08  22
   0 -11 -11 8778.62  662.78  17
   0  11  11 7844.99  630.59  11
   0 -11 -11 7401.14  611.46   7
   0 -11 -12  445.24  204.21  17
   0  11  12  685.56  176.70  11
   0 -11 -1316247.70  963.06  17
   0 -12   0 1359.42  397.87   7
   0 -12   0  964.34  359.52  12
   0 -12  -1 7732.71  803.77   7
   0 -12   1 6260.58  737.78   7
   0 -12   1 7344.68  658.07   5
   0 -12  -1 8410.14  760.00  12
   0 -12   1 7481.26  760.75  12
   0 -12  -212041.40  954.41  12
   0 -12   211694.10 1040.21  12
   0 -12  -211650.70 1042.48   7
   0 -12  -211565.80  884.29  17
   0 -12   212640.20 1042.90   7
   0 -12  -3 3397.10  449.29  17
   0 -12   3 3681.48  514.52   7
   0 -12   3 3067.60  428.49   6
   0 -12  -3 4439.82  496.01  12
   0 -12  -4  318.63  262.75   7
   0 -12  -4  148.93  166.43  12
   0 -12   4  129.95  180.48  20
   0 -12  -4  213.83  239.98  17
   0 -12  -5  -71.05  255.26  17
   0 -12  -5 -100.76  266.97   7
   0 -12  -5  102.57  145.53  12
   0 -12   5   29.49  122.35  20
   0 -12   5  166.46  134.44  22
   0 -12  -613804.20  982.29  17
   0 -12   612229.80  874.89  20
   0 -12   612609.80  919.04  22
   0 -12  -615284.00 1078.23   7
   0 -12  -7 5606.83  573.00  17
   0 -12  -7 7037.54  658.40   7
   0  12   7 5752.01  555.20  11
   0 -12   7 5942.56  525.87  22
   0 -12   7 5520.49  470.52  20
   0 -12  -8  123.14  183.23   7
   0 -12   8  118.71  116.45  22
   0 -12  -8  -32.59  225.76  17
   0  12   8  -65.98  153.80  11
   0 -12  -9  605.40  234.59  17
   0  12   9  154.01  138.45  11
   0 -12  -9  512.12  218.01   7
   0 -12 -1010288.00  760.84   7
   0  12  10 9679.77  722.71  11
   0  12  11 7784.71  580.66  11
   0 -12 -12  656.99  184.57  17
   0 -13   0   52.03  227.08  12
   0 -13   0  304.65  239.23   7
   0 -13   1 3598.73  577.99  12
   0 -13  -1 3779.32  535.21  12
   0 -13  -1 5057.89  658.25   7
   0 -13   1 3787.51  592.16   7
   0 -13   2  -57.38  267.50  12
   0 -13  -2   88.91  198.44  12
   0 -13  -2  118.38  238.99   7
   0 -13   2  111.27  230.79   7
   0 -13   2   47.15  173.79   6
   0 -13  -3  450.59  204.92  17
   0 -13  -3  653.27  241.01  12
   0 -13  -4  159.22  247.80   7
   0 -13  -4  444.47  202.94  12
   0 -13   4  218.65  173.85  20
   0 -13  -4  231.62  273.03  17
   0 -13  -5  361.54  224.64  17
   0 -13  -5  395.96  236.71   7
   0 -13   5  578.53  163.09  22
   0 -13  -5  761.27  214.96  12
   0 -13   5  328.76  151.66  20
   0 -13  -6  476.08  245.93  17
   0 -13   6  369.15  143.94  22
   0 -13   6  352.78  137.13  20
   0 -13  -6   45.88  218.91   7
   0  13   7 2145.22  322.21  11
   0 -13  -7 2715.95  401.96   7
   0 -13  -7 2495.70  358.25  17
   0 -13  -8 4762.16  464.09  17
   0 -13  -8 4304.06  477.94   7
   0  13   8 3669.05  412.80  11
   0 -13  -9  125.37  163.42   7
   0 -13  -9  123.10  193.24  17
   0  13   9   25.26  138.14  11
   0 -13 -10 2213.02  272.64   6
   0 -13 -10 2299.57  291.94   7
   0 -13 -10 2189.94  293.59  17
   0  13  10 2569.17  281.04  11
   0 -14   0 1236.73  362.41  12
   0 -14   0  861.96  374.65   7
   0 -14  -1  229.69  214.17  12
   0 -14   1 -104.42  243.41  12
   0 -14  -1  -57.43  225.35   7
   0 -14   1   47.57  192.07   6
   0 -14   1  -55.69  211.99   7
   0 -14   2 9185.83  844.86   7
   0 -14   2 7542.02  713.86   6
   0 -14  -2 8506.47  768.11  12
   0 -14  -2 8661.71  858.66   7
   0 -14   2 9881.45  901.62  12
   0 -14  -3  987.52  263.97  12
   0 -14   3  747.73  198.85  20
   0 -14  -4 2791.54  363.25  12
   0 -14   4 2750.34  329.86  20
   0 -14  -5 2407.53  315.14  12
   0 -14  -5 2364.15  332.96  17
   0 -14  -5 2742.10  417.69   7
   0  14   6 6761.42  567.20  11
   0 -14  -6 5788.39  534.77  17
   0 -14  -6 7445.41  658.21   7
   0  14   7 3926.39  381.89  11
   0 -14  -7 3132.43  369.65  17
   0 -14  -7 3277.35  413.31   7
   0  14   8  382.11  145.34  11
   0 -14  -8  511.66  187.23  17
   0 -14  -8  548.22  191.46   7
   0 -14  -9  604.24  164.96   6
   0 -14  -9   47.35  212.07   7
   0 -15   0 -126.55  234.11  12
   0 -15   0  -48.80  222.77   7
   0 -15   0  -41.33  166.90   6
   0 -15   1  -44.63  306.28  12
   0 -15  -1  234.23  257.43  12
   0 -15  -1 -292.92  362.89   7
   0 -15  -1  342.91  195.69   6
   0 -15  -2 1745.76  369.07   7
   0 -15  -2 2371.11  370.76   6
   0 -15  -2 1916.21  329.26  12
   0 -15   2 1773.07  266.58  20
   0 -15  -3  787.31  231.05  12
   0 -15  -3  622.76  263.41   7
   0 -15  -4  241.15  149.18  12
   0  15   5 1432.41  229.85  11
   0 -15  -5 1295.96  288.12   7
   0  15   6 1140.18  196.46  11
   0 -15  -6  878.55  235.14   7
   0 -15  -6  948.33  222.73   6
   0  15   7 1688.48  226.19  11
   0 -15  -7 1886.33  281.43   7
   0 -15  -7 1891.51  272.51   6
   0 -16   0 2824.11  306.18  20
   0 -16  -1  209.57  151.18   6
   0 -16  -1  254.03  198.71   7
   0 -16  -2 1654.61  265.96   6
   0 -16  -2  989.96  266.84   7
   0 -16  -3  118.97  135.76   6
   0 -16  -3 -231.47  206.36   7
   0 -16  -4   83.19  131.96   6
   0  16   4   18.33  104.67  11
   0 -16  -5 1790.42  249.53   6
   0 -16  -5 1899.45  272.13   7
  -1   0  17  155.80  112.35  23
  -1   0  16  429.97  173.74  23
  -1   0  15  165.33  162.23  23
  -1   0  15  129.38  126.98  24
  -1   0  15  -48.85  167.66   1
  -1   0  1413177.40 1012.90  23
  -1   0  1411476.40  930.23  24
  -1   0  1413220.60 1072.40   1
   1   0 -13  197.01  324.74   9
  -1   0  13  119.81  171.05   1
  -1   0  13   49.28  169.12  23
  -1   0  13  -44.39  152.34   3
  -1   0  13  190.38  313.81  19
   1   0 -12 -187.42  252.24   9
  -1   0  12  146.25  173.59  23
  -1   0  12 -126.24  226.54   3
  -1   0  12  230.03  204.77   1
  -1   0  12 -184.19  525.85  19
  -1   0  11   46.20  145.91  23
  -1   0  11  -38.50  127.01   3
  -1   0  11 -311.39  261.38   1
  -1   0  11  171.01  325.51  19
  -1   0  10  383.48  223.44  23
  -1   0  10 -250.15  545.99   2
  -1   0  10  633.21  244.71   1
  -1   0  10  723.72  208.86   3
  -1   0  10  773.05  416.87  19
  -1   0   9  446.76  300.66   2
  -1   0   9  138.43  263.51  19
  -1   0   9   30.50  104.74   3
  -1   0   816501.00 1521.50   2
  -1   0   816365.70 1067.15  11
  -1   0   819331.80 1757.20  19
  -1   0   816248.50 1056.19   3
  -1   0   7  119.63  101.88   3
  -1   0   7   86.97  219.00   2
  -1   0   7   66.50  103.39  11
  -1   0   7  106.93  269.25  19
  -1   0   7  -89.98  148.35  18
  -1   0   6 233452.11530.90  19
  -1   0   6 222054.11319.90   2
  -1   0   5  149.70  188.48  19
  -1   0   5   60.69  141.49  18
  -1   0   5  -63.95  161.04   2
  -1   0   4 774494.39175.40  19
  -1   0   4 784092.39090.30  18
  -1   0   4 754218.39103.30   2
  -1   0   3  210.35  128.12  18
  -1   0   3   70.18  153.23   2
  -1   0   2  539.43  127.77   2
  -1   0   1   48.80   41.90   2
   1   0  -1   35.97   25.75   8
  -1   0   0  422.48   74.98   9
   1   0   0  351.36   67.02   8
  -1   0  -1   55.84   63.92   9
   1   0   2  777.85  149.21   8
   1   0   3  184.02  117.16  18
   1   0   3  200.67  185.16   2
   1   0   3  210.27  137.41   8
   1   0   418310.50 1315.28  18
   1   0   422182.80 1565.21  19
   1   0   415846.60 1413.69   2
   1   0   420181.90 1215.95   8
   1   0   5   77.52  195.24   2
   1   0   5  -82.56  175.75  19
   1   0   5 -123.40  143.89  18
   1   0   6 118945. 6674.26  19
   1   0   6 114860. 6499.74  18
   1   0   7   99.19  131.40  11
   1   0   7  104.69  244.05  19
   1   0   7   85.49  162.72  18
   1   0   7  -28.38  104.61   3
   1   0   8  986.04  221.93  11
   1   0   8  979.49  214.98   3
   1   0   8 1530.55  478.31  19
   1   0   8 1256.57  382.96  18
   1   0   9  109.30  208.11  18
   1   0   9   37.58  156.01  11
   1   0   9  265.17  169.19   1
   1   0   9  171.01  130.32  13
  -1   0  -9  156.39  257.85   9
   1   0   9  131.37  250.11  19
   1   0   9   35.40  116.84   3
   1   0  1011304.60  851.83  23
  -1   0 -10 9039.84 1405.18   9
   1   0  1010862.80  833.72  13
   1   0  1011463.60  894.53  11
   1   0  10 9562.56  839.06   1
   1   0  1010770.50 1273.06  18
   1   0  10 9214.79 1308.20  19
   1   0  1010257.80  830.42   3
   1   0  11  160.52  305.53  19
  -1   0 -11  380.61  362.22   9
   1   0  11  -41.00  151.14  13
   1   0  11   50.95  205.73  11
   1   0  11  348.44  194.45   3
   1   0  11   43.24  142.60  23
   1   0  11  -50.55  159.58   1
  -1   0 -12 7265.02 1296.71   9
   1   0  12 7097.03  740.31   1
   1   0  12 6997.18 1182.58  19
   1   0  12 7541.78  689.89  23
   1   0  12 7161.28  752.74  11
   1   0  13  445.00  259.35  11
   1   0  13  164.62  208.91   1
   1   0  13  -44.93  171.06  23
   1   0  1422152.70 1602.55   1
   1   0  1426398.80 1591.25  23
   1   0  1424279.00 1643.28  11
   1   0  15   71.71  123.06  23
   1   0  15   38.96  138.76   1
   1   0  16  685.67  178.43  23
   1   0  17  -16.58   97.29  23
  -1  -1  17 2493.26  287.08  23
  -1   1  17 3017.52  309.40  23
  -1   1  16  804.82  202.22  23
  -1   1  16  323.33  130.22  24
  -1  -1  1516253.90 1182.56   1
  -1   1  1516294.90 1098.81  23
  -1   1  1515325.20 1038.02  24
  -1  -1  1513579.50  985.95  24
  -1  -1  14  -55.16  262.51  11
  -1  -1  14  268.44  171.25  24
  -1   1  14  109.10  194.31   1
  -1  -1  14   58.54  200.95   1
  -1   1  14   90.67  172.66  23
  -1   1  13  521.53  218.15  23
   1   1 -13  197.29  376.51   9
  -1  -1  13 1157.24  318.68   1
  -1   1  13  872.16  288.84   1
  -1  -1  13  652.87  216.99  24
  -1  -1  13  456.55  256.23  11
  -1   1  13  305.67  236.69   3
  -1  -1  13  792.71  462.79  19
  -1   1  13  183.38  303.53  19
   1   1 -12 8856.83 1458.66   9
  -1  -1  1212915.40 1068.39   1
  -1   1  1212225.90 1033.92   1
  -1   1  1212039.40  956.59  23
  -1   1  1212518.10  933.88   3
  -1  -1  1211168.90  999.36  11
  -1   1  1212169.50 1581.11  19
  -1  -1  1176648.00 4162.90  11
  -1   1  1173262.20 4171.74   1
  -1  -1  1176096.60 4199.66   1
  -1   1  1172001.20 4095.01  23
  -1   1  1173275.50 4052.42   3
  -1   1  1173453.20 5052.59  19
  -1  -1  1026988.30 1665.19  11
  -1   1  1024272.00 1665.57   1
  -1   1  1023301.50 2127.17   2
  -1  -1  1024943.90 1691.57   1
  -1  -1  1029280.20 1729.92  23
  -1   1  1025890.70 1649.65  23
  -1   1  1025632.00 1589.80   3
  -1   1  1030469.50 2453.98  19
  -1   1   9  108.41  401.57   2
  -1   1   9  910.72  412.59  19
  -1   1   9  947.11  205.11   3
  -1  -1   9  931.55  216.54  11
  -1  -1   8 2124.64  290.02  11
  -1   1   8 2384.78  532.79   2
  -1   1   8 2635.59  626.47  19
  -1   1   8 2003.32  277.31   3
  -1   1   8 2711.12  598.84  18
  -1  -1   7 3544.41  341.05  11
  -1   1   7 4491.18  743.71  19
  -1   1   7 3266.34  335.86   3
  -1   1   7 3760.12  619.67   2
  -1   1   7 2854.16  617.09  18
  -1   1   6 3549.55  588.87   2
  -1   1   6 4225.73  653.99  18
  -1  -1   6 3175.35  488.99  18
  -1   1   6 4007.53  644.21  19
  -1   1   578961.10 4539.72   2
  -1   1   585287.50 4662.93  19
  -1   1   571108.80 4567.90  18
  -1  -1   582865.00 4421.23  18
  -1   1   4 1621.60  335.00  19
  -1   1   4 1166.20  305.14  18
  -1  -1   4 1118.95  217.35  18
  -1   1   4 1149.61  131.89   8
  -1   1   4 1698.56  332.24   2
  -1   1   310944.70  832.57   2
  -1   1   311360.00  852.19  19
  -1   1   222183.60 1254.22   2
  -1   1   220527.80 1248.48  19
  -1   1   1 7884.86  514.70   2
  -1   1   1 8782.52  526.40  19
   1   1   0 3599.26  270.27  15
  -1   1   0 3702.87  265.41   9
   1   1   110047.80  676.45  15
   1   1   111133.70  690.86  19
  -1   1  -111709.80  700.74   9
   1   1   231682.80 1864.59  19
   1   1   340174.40 2438.31  19
   1  -1   340220.90 2229.18  18
   1   1   4  373.45  237.46   2
   1   1   4  513.80  237.24  19
   1  -1   4  405.07  159.73  18
   1   1   4  159.04  143.57  18
   1   1   4  372.62  157.17   8
   1   1   5 9770.06  984.74   2
   1   1   5 7691.59  695.81   8
   1   1   5 8152.52  858.40  18
   1  -1   5 8776.58  835.51  18
   1   1   510643.50  997.46  19
   1  -1   619726.20 1491.05  18
   1   1   620179.60 1619.57  19
   1   1   619095.20 1523.59  18
   1   1   617130.30 1259.66   8
   1   1   729270.30 2156.95  19
   1   1   728309.80 2090.48  18
   1  -1   728567.60 2047.45  18
   1   1   728129.90 1634.43   3
   1  -1   727374.40 1613.95  11
   1   1   727252.00 1613.13  11
   1   1   8 3620.48  402.06   3
   1  -1   8 3715.58  409.06  11
   1   1   8 3967.65  419.44  11
   1   1   8 4333.34  735.90  19
   1   1   8 4646.75  720.40  18
   1  -1   8 4380.15  678.78  18
   1   1   9 2289.98  555.94  18
   1  -1   9 2559.75  553.69  18
  -1   1  -9 2526.29  681.03   9
   1   1   9 2252.87  319.43  13
   1  -1   9 2021.84  333.31  11
   1   1   9 2549.16  347.89  11
   1  -1   9 1752.27  300.87   1
   1   1   9 2384.08  325.19   3
   1   1   9 2254.82  594.40  19
   1   1  10 2532.79  639.38  19
   1  -1  10 2613.97  584.68  18
   1   1  10 2315.40  586.51  18
   1   1  10 2470.38  355.41   3
   1   1  10 2467.56  350.49  13
   1  -1  10 2642.97  396.54   1
   1   1  10 2342.51  356.09   1
   1  -1  10 2228.89  383.88  11
   1   1  10 2396.34  383.02  11
   1   1  10 2113.02  338.49  23
  -1   1 -10 2463.96  739.80   9
   1   1  1135073.50 2189.92   3
   1   1  1135047.10 2167.46  13
   1   1  1135210.30 2249.89   1
   1  -1  1138265.50 2296.71   1
   1   1  1137129.00 2974.64  19
   1   1  1138306.00 2273.30  11
   1  -1  1139276.00 2309.52  11
  -1   1 -1138870.20 3291.41   9
   1   1  1135721.40 2196.95  23
  -1   1 -12 4074.33  962.09   9
   1  -1  12 2396.07  435.34   1
   1   1  12 3274.84  480.42   1
   1   1  12 2822.64  756.89  19
   1  -1  12 3355.45  820.52  19
   1   1  12 2809.08  412.52  23
   1   1  12 3508.04  493.61  11
   1  -1  12 3465.14  515.92  11
   1   1  13  426.60  278.84  11
   1  -1  13  919.43  359.29  11
   1   1  13  934.92  271.65   1
   1  -1  13  168.92  194.48   1
   1   1  13  350.70  183.20  23
   1   1  14 1577.96  363.88  11
   1  -1  14 2291.73  304.09  24
   1   1  14 1922.76  338.17  23
   1   1  14 2454.52  369.67   1
   1  -1  14 2326.43  389.46   1
   1   1  15  688.43  171.29  24
   1   1  15  807.15  206.57  23
   1   1  15  704.40  215.03   1
   1  -1  15  839.06  235.79   1
   1   1  16  214.23  140.13  23
   1  -1  16  276.67  129.58   1
   1   1  17 6300.49  451.50  23
   1  -1  17 6326.60  452.38  23
  -1   2  16 6578.45  532.40  24
  -1   2  16 7560.90  598.69  23
  -1  -2  16 6705.12  591.72  23
  -1  -2  16 7099.37  643.69   1
  -1   2  1511742.80  925.82  23
  -1  -2  1513213.40  977.85  23
  -1   2  1512480.40  910.72  24
  -1  -2  1514109.20 1065.02   1
  -1  -2  1432685.50 2008.37  24
  -1   2  1431853.70 2073.80  23
  -1  -2  1435567.60 2162.92  23
  -1   2  1436356.10 2169.08   1
  -1  -2  1437153.00 2256.28   1
   1   2 -1310343.60 1597.19   9
   1  -2 -1311673.80 1687.21   9
  -1  -2  1313236.40 1128.78   1
  -1   2  1312051.70 1057.44   1
  -1  -2  1313509.30  993.15  24
  -1  -2  1314651.80 1116.12  23
  -1   2  1314390.70 1044.72  23
  -1   2  1312249.80 1652.38  19
  -1  -2  1313576.30 1801.18  19
  -1  -2  1314043.10 1052.06   3
  -1   2  1313319.30 1018.58   3
  -1   2  12  764.33  227.56  23
  -1  -2  12  587.08  254.98  23
   1   2 -12  188.79  360.05   9
   1  -2 -12  186.24  355.21   9
  -1   2  12  868.26  264.32   1
  -1  -2  12  297.70  205.57   1
  -1  -2  12  732.35  213.30  24
  -1   2  12  246.57  200.72   3
  -1  -2  12  224.88  206.54   3
  -1  -2  12  832.57  313.33  11
  -1   2  12  170.49  398.09  19
  -1  -2  12  202.54  431.60  19
  -1  -2  11 6650.24  662.96  11
  -1   2  11 4588.45  580.64   1
  -1  -2  11 5689.49  646.34   1
  -1  -2  11 6138.30  647.18  23
  -1   2  11 6838.38  618.39  23
  -1   2  11 6104.26  565.26   3
  -1  -2  11 6168.06  588.76   3
  -1  -2  11 6086.60 1168.28  19
  -1   2  11 4233.27  881.60  19
  -1  -2  10 8053.63  711.25  11
  -1   2  10 7680.44  704.41   1
  -1  -2  10 7264.11  726.90   1
  -1   2  10 8291.98  697.35  23
  -1  -2  10 7683.63  725.56  23
  -1   2  10 7625.37  648.58   3
  -1  -2  10 7173.08  658.41   3
  -1  -2  10 8986.52 1310.83  19
  -1   2  10 7846.32 1134.63  19
  -1  -2   920614.40 1249.47  11
  -1   2   915133.90 1565.16   2
  -1  -2   918212.40 1742.36   2
  -1  -2   917133.70 1257.55   1
  -1   2   918144.70 1225.32  23
  -1  -2   919377.10 1291.52  23
  -1  -2   920166.20 1991.77  19
  -1   2   920785.50 1834.25  19
  -1  -2   918810.00 1208.52   3
  -1   2   917558.00 1161.22   3
  -1  -2   847978.50 3281.00   2
  -1   2   848240.80 3151.99   2
  -1  -2   849245.40 2642.84   3
  -1   2   847241.50 2591.04   3
  -1   2   848973.00 3264.44  19
  -1   2   844271.70 3270.10  18
  -1  -2   844637.00 3383.26  19
  -1  -2   845188.20 2603.32  11
  -1  -2   727300.00 1999.51   2
  -1   2   721535.70 1775.77   2
  -1  -2   725381.50 1451.49   3
  -1   2   722608.20 1388.82   3
  -1   2   723487.60 1904.74  19
  -1   2   725767.00 2019.55  18
  -1  -2   725268.70 2083.84  19
  -1  -2   724099.00 1405.39  11
  -1  -2   6  689.86  329.83   2
  -1   2   6  632.46  261.01   2
  -1  -2   6  380.23  327.76  19
  -1   2   6  632.67  329.64  19
  -1   2   6  620.86  135.21   8
  -1   2   6 1173.56  355.68  18
  -1   2   5 6525.20  781.63  18
  -1   2   5 5126.55  679.45  19
  -1  -2   5 6222.49  754.96  19
  -1   2   5 5807.45  678.24   2
  -1  -2   5 6202.69  756.20   2
  -1  -2   444135.10 2554.81  19
  -1   2   443089.90 2518.02  19
  -1   2   438882.10 2469.36   2
  -1  -2   439729.90 2567.85   2
  -1   2   3 6680.04  600.20  19
  -1  -2   3 7627.35  617.42  19
  -1  -2   3 6490.92  647.07   2
  -1   2   3 7365.58  625.47   2
  -1   2   210841.20  703.22  19
  -1  -2   210803.60  695.18  19
  -1  -2   211159.10  754.78   2
  -1   2   2 9345.31  687.27   2
  -1   2   150627.50 2685.87   2
  -1  -2   151495.80 2698.13   2
   1  -2  -152622.40 2715.31  15
   1   2   041830.70 2370.95  18
  -1   2   045263.90 2337.85   9
  -1  -2   042536.10 2340.86   9
   1   2   047012.80 2347.23  15
   1  -2   047340.70 2357.67  15
   1  -2   111510.00  730.49  19
   1   2   110885.30  691.28  19
   1  -2   111613.30  736.72  15
   1   2   1 8921.17  663.93  15
   1   2   110342.00  735.95  18
  -1  -2  -111035.60  717.63   9
  -1   2  -112314.10  698.60   9
  -1  -2  -2  279.54  196.36   9
  -1   2  -2  800.57  187.73   9
   1  -2   2  712.22  256.14  19
   1   2   2  766.77  204.16  19
   1  -2   319323.60 1426.08  19
   1   2   316864.40 1262.16  19
   1   2   317833.30 1267.91  18
   1   2   4 4816.22  600.88  19
   1  -2   4 3770.36  440.48  18
   1  -2   5 1721.60  452.10  19
   1   2   5 1701.29  382.93  19
   1   2   5 1329.37  267.77   8
   1  -2   5 1462.76  322.36  18
   1   2   5 1491.18  358.97  18
   1  -2   6 6659.94  917.14  19
   1   2   6 5899.97  771.50  19
   1  -2   6 5942.35  692.78  18
   1   2   6 5592.80  741.64  18
   1   2   6 4862.80  571.79   8
   1   2   7 1339.23  298.83   8
   1   2   7 1776.63  443.73  19
   1  -2   7 1550.48  514.30  19
   1   2   7 1638.53  246.51   3
   1  -2   7 1677.23  260.80   3
   1  -2   7 1753.63  389.76  18
   1   2   7 1591.25  435.15  18
   1   2   7 1607.97  248.48  11
   1  -2   7 1904.65  268.72  11
  -1  -2  -8  411.85  292.34   9
  -1   2  -8 -138.70  349.38   9
   1  -2   8  279.42  137.49   3
   1   2   8  322.93  140.12   3
   1  -2   8  528.18  332.65  19
   1   2   8  213.49  249.07  19
   1   2   8  698.04  185.26  11
   1  -2   8  160.33  140.28  11
   1   2   8  106.05  247.45  18
   1  -2   8  162.40  173.15  18
   1   2   9 4305.95  488.82  11
   1  -2   9 4841.59  501.79  11
   1  -2   9 4381.52  487.77   1
   1  -2   9 4833.78  899.67  19
   1   2   9 4486.14  798.37  19
   1  -2   9 3602.90  624.16  18
   1   2   9 5886.55  892.52  18
   1   2   9 3911.01  432.13  13
   1  -2   9 5540.05  541.18  13
   1  -2   9 4945.08  507.99   3
   1   2   9 4134.13  450.11   3
  -1   2  -9 6158.06 1065.55   9
  -1  -2  -9 3997.23  882.82   9
   1  -2   9 4962.06  487.48  22
   1   2   9 4117.69  441.26  23
   1  -2   9 4979.89  523.71  23
   1  -2  10  397.19  179.95  23
   1  -2  10  702.77  230.77  22
   1   2  10  336.35  168.70  23
   1   2  10  539.69  386.02  18
  -1  -2 -10  170.60  363.90   9
  -1   2 -10  529.28  412.03   9
   1  -2  10 1047.07  259.53  13
   1   2  10  705.72  216.48  13
   1   2  10  410.77  292.45  19
   1  -2  10  485.71  378.24  19
   1  -2  10  658.30  211.39   1
   1   2  10  419.18  180.16   1
   1   2  10  339.81  184.93   3
   1  -2  10  437.23  201.13   3
   1  -2  10  651.68  247.92  11
   1   2  10  465.63  214.64  11
   1  -2  11 1050.76  508.45  19
   1   2  11 1971.11  584.53  19
  -1   2 -11 1543.84  642.86   9
  -1  -2 -11 1306.66  569.30   9
   1   2  11 2210.72  358.37  13
   1  -2  11 1479.32  321.22  13
   1   2  11 1860.33  371.98  11
   1  -2  11 1658.82  364.72  11
   1   2  11 2362.51  346.04  23
   1  -2  11 1974.09  338.51  23
   1   2  11 1929.42  606.32  18
   1  -2  11 1902.35  363.96   1
   1   2  11 1933.21  339.50   1
  -1  -2 -12  594.23  422.50   9
  -1   2 -12 -203.56  336.79   9
   1   2  12  890.19  267.82   1
   1  -2  12  736.92  276.60   1
   1  -2  12  930.25  337.81  11
   1   2  12  967.70  284.11  11
   1  -2  12 1099.32  523.89  19
   1   2  12  325.01  347.02  19
   1   2  12  813.61  232.35  23
   1  -2  12  724.34  231.61  23
   1   2  1318877.70 1341.65  11
   1   2  1319524.50 1283.70  23
   1  -2  1318230.30 1295.44  23
   1  -2  1316336.40 1174.50  24
   1  -2  1320214.90 1401.78   1
   1   2  1318681.10 1313.20   1
   1   2  14 8440.28  795.47  11
   1  -2  14 9940.74  811.85  23
   1   2  14 9447.66  775.81  23
   1  -2  1410291.70  888.51   1
   1   2  15 1010.83  259.32  11
   1  -2  15 1167.12  272.00   1
   1  -2  15  785.95  213.72  23
   1   2  15 1487.58  257.01  23
   1  -2  16  830.34  189.61   1
   1  -2  16  420.53  146.81  23
   1   2  16  657.32  164.18  23
   1   2  17 2749.04  244.21  23
   1  -2  17 2421.51  236.40  23
  -1   3  17 9275.18  577.40  24
  -1  -3  16  192.70  159.92   1
  -1   3  16  111.64  130.19  23
  -1  -3  16   30.41  126.23  23
  -1   3  16   69.19   93.22  24
  -1  -3  1520843.50 1458.02   1
  -1   3  1520706.40 1346.62  23
  -1  -3  1520348.20 1376.80  23
  -1  -3  14 4054.58  535.64  23
  -1   3  14 4062.73  500.17  23
  -1  -3  1313531.80 1061.00  23
  -1  -3  1311567.70  880.16  24
  -1   3  1312180.10  962.66  23
  -1   3  1311260.40  930.09   3
  -1   3  1313279.80 1022.65   1
  -1  -3  1312937.30 1099.33   1
  -1   3  12  130.44  137.25  23
  -1  -3  12  219.02  201.82  23
   1   3 -12 -186.43  354.83   9
   1  -3 -12 -185.16  305.21   9
  -1  -3  12   61.14  201.56   1
  -1   3  12   50.54  159.52   1
  -1  -3  12  143.65  123.24  24
  -1  -3  12  187.51  213.96   3
  -1   3  12   40.94  186.86   3
  -1   3  12  165.65  315.30  19
  -1  -3  12 -209.12  398.02  19
  -1  -3  11 2363.16  765.44  19
  -1   3  11 2892.15  740.64  19
   1  -3 -11 3074.90  382.76  17
   1   3 -11 3288.20  821.54   9
   1  -3 -11 2888.33  756.93   9
  -1   3  11 3093.06  431.23   1
  -1  -3  11 3320.30  490.52   1
  -1   3  11 3595.21  437.88  23
  -1  -3  11 2588.69  355.60  24
  -1  -3  11 3902.50  508.83  11
  -1  -3  11 2899.66  450.20  23
  -1   3  11 2692.11  392.89   3
  -1  -3  11 3720.06  459.67   3
   1  -3 -1096101.10 4989.83  17
  -1  -3  1087516.40 5082.32  22
  -1   3  1088611.30 5058.50  23
  -1  -3  1097222.80 5190.74  23
  -1  -3  1091297.10 5197.32   1
  -1   3  1092502.30 5123.49   1
  -1  -3  1098169.10 5036.57  24
  -1  -3  1098971.30 5156.07  11
  -1   3  1092781.40 5044.44   3
  -1  -3  10 103915. 5137.02   3
  -1  -3  1094175.70 6210.86  19
  -1   3  1096470.90 5910.66  19
  -1  -3   911888.00  951.90   1
  -1   3   910647.00 1251.23   2
  -1  -3   914258.10 1496.57   2
  -1  -3   910400.20  907.60  23
  -1   3   9 9898.81  835.18  23
  -1  -3   911983.40  847.18  22
  -1  -3   913147.30  899.92  11
  -1   3   910809.10 1281.06  19
  -1  -3   910506.70 1424.91  19
  -1   3   911120.90  815.69   3
  -1  -3   913815.90  909.85   3
  -1  -3   8  116.32  399.12   2
  -1   3   8   92.04  350.39   2
  -1  -3   8   96.09  129.38   3
  -1   3   8  101.39   93.50   3
  -1  -3   8   59.95  121.09  11
  -1   3   8  308.23  293.35  19
  -1  -3   8  134.52  313.59  19
  -1   3   8 -123.61  166.40  18
  -1  -3   7 4025.42  719.58   2
  -1   3   7 3896.18  659.08   2
  -1  -3   7 4490.30  429.82   3
  -1   3   7 3558.74  366.32   3
  -1  -3   7 4152.65  739.58  19
  -1   3   7 4385.96  685.65  19
  -1   3   7 5873.85  842.25  18
  -1  -3   7 4786.60  410.98  11
  -1  -3   650866.50 3203.15   2
  -1   3   647865.30 2998.82   2
  -1   3   646915.40 3034.88  19
  -1  -3   648671.60 3162.38  19
  -1  -3   556919.10 3365.11   2
  -1   3   552389.60 3161.58   2
  -1  -3   550079.30 3209.73  19
  -1   3   554419.70 3193.78  19
  -1   3   4 1304.00  364.26  18
  -1   3   4 1009.51  260.08  19
  -1  -3   4 1865.54  325.96  19
  -1  -3   4 1484.90  369.90   2
  -1   3   4 1408.21  297.52   2
  -1  -3   3 179364. 8959.36  19
  -1   3   3 186116. 8982.29  19
  -1   3   3 182333. 9188.15  18
  -1   3   3 166476. 8976.96   2
  -1  -3   2 9498.27  637.42  19
  -1   3   2 8762.71  770.20  18
  -1   3   210244.70  656.04  19
  -1  -3   2 8604.97  720.57   2
  -1   3   2 9602.68  668.69   2
   1   3  -167236.00 3115.34  15
   1  -3  -162530.60 3120.26  15
   1   3  -156775.30 3109.85  18
  -1  -3   157303.80 3115.38   2
  -1   3   155524.80 3080.62   2
  -1  -3   0  491.99   86.92   9
  -1   3   0  764.77   95.01   9
   1  -3   0  615.00  112.21  15
  -1  -3   0  815.63  128.40  14
   1   3   0  527.82   92.93  15
   1  -3   0  626.22  160.40  14
   1   3   1 9801.09  705.31  19
   1  -3   1 9887.82  780.52  19
  -1  -3  -112655.60  757.67   9
  -1   3  -113323.70  726.40   9
   1   3   110062.00  809.05  18
   1  -3   2 8074.84  773.45  19
   1   3   2 8163.03  673.36  19
  -1   3  -210189.80  665.79   9
  -1  -3  -2 7084.67  698.37   9
   1   3   2 8316.55  738.86  18
  -1  -3  -3  419.51  206.11   9
  -1   3  -3  456.96  168.31   9
   1   3   3  109.51  128.40  18
   1   3   3  270.32  161.04  19
   1  -3   3  340.84  234.32  19
   1  -3   415790.00 1063.05  18
   1  -3   417015.30 1420.07  19
   1   3   416247.10 1293.62  18
   1   3   415577.50 1224.50  19
   1   3   5 6835.63  764.10  19
   1  -3   5 6304.58  635.49  18
   1  -3   5 6349.20  856.61  19
   1   3   614962.60  934.05  11
   1  -3   614627.30  942.88  11
   1  -3   617581.80 1569.68  19
   1   3   615471.70 1321.18  19
   1  -3   614473.40 1139.43  18
   1   3   740195.80 2222.71   3
   1  -3   734444.60 2222.09   3
   1   3   740280.20 2215.26  11
   1  -3   742936.20 2243.64  11
  -1  -3  -733227.30 2820.17   9
  -1   3  -745738.10 2993.72   9
   1   3   739079.20 2447.74   8
   1   3   743568.70 2766.41  19
   1   3   741510.90 2792.50  18
   1  -3   736633.50 2425.30  18
   1  -3   741373.50 2964.74  19
  -1  -3  -8 8185.94 1209.84   9
  -1   3  -810634.00 1295.05   9
   1   3   810935.70  754.24  11
   1  -3   8 9789.16  749.20  11
   1  -3   8 9888.06 1264.75  19
   1   3   810613.40 1148.79  19
   1   3   8 9995.91 1187.35  18
   1   3   8 8676.87  701.60   3
   1  -3   8 9127.00  748.50   3
   1  -3   911575.70 1000.74   3
   1   3   915698.80 1016.78   3
   1   3   913915.10  972.60  13
   1  -3   915609.70 1068.44  13
   1  -3   913931.00 1052.50   1
   1  -3   913216.90  972.43  21
   1  -3   915389.10 1013.16  22
   1  -3   916046.80 1084.25  23
   1   3   913956.60  986.26  23
   1   3   913887.30 1012.39  11
   1  -3   916766.30 1081.11  11
  -1  -3  -912703.50 1590.75   9
  -1   3  -913950.30 1653.62   9
   1   3   913602.40 1502.24  18
   1   3   915484.40 1537.01  19
   1  -3   912232.00 1576.09  19
   1  -3  1036478.40 2299.84   3
   1   3  1037699.00 2247.88   3
   1   3  1038940.10 2236.66  13
   1  -3  1038498.30 2311.14  13
   1  -3  1038031.00 2343.63   1
   1   3  1035220.60 2874.45  19
   1   3  1037715.10 2993.82  18
   1  -3  1043146.60 3255.78  19
   1   3  1037606.40 2282.43  11
   1  -3  1042100.50 2360.67  11
  -1  -3 -1036544.10 3147.55   9
  -1   3 -1040467.70 3255.17   9
   1   3  1035635.60 2220.36  23
   1  -3  1034958.80 2251.77  22
   1  -3  1046133.50 2384.46  23
  -1  -3 -11 3509.83  880.68   9
  -1   3 -11 3800.07  922.64   9
   1  -3  11 3432.85  499.03   1
   1   3  11 3828.70  454.72  23
   1  -3  11 3980.56  495.16  23
   1   3  11 3805.55  481.57  11
   1   3  11 3572.74  784.80  19
   1  -3  11 4168.13  914.85  19
  -1  -3 -11 3345.40  389.17  17
   1   3  11 4056.86  847.01  18
  -1  -3 -1224082.50 1449.47  17
   1  -3  1226985.70 1649.59  23
   1   3  1222533.40 1535.67  23
   1  -3  1224660.80 1691.57   1
   1   3  1223793.20 1614.48  11
  -1   3 -1221281.70 2392.15   9
  -1  -3 -1223361.80 2475.55   9
   1   3  1221872.00 2252.84  19
   1  -3  1226087.50 2530.40  19
   1  -3  1311952.10 1049.19   1
   1   3  1313238.30  976.39  23
   1  -3  1312844.40 1010.23  23
   1   3  1312765.60 1016.61  11
   1   3  14  305.37  221.47  11
   1  -3  14  628.69  235.54   1
   1  -3  14  635.77  211.47  23
   1   3  14  645.01  189.72  23
   1  -3  15 3190.35  422.10   1
   1  -3  15 2920.12  368.77  23
   1   3  15 3005.36  357.31  23
   1   3  15 2670.30  376.71  11
   1   3  16 7037.31  524.09  23
   1  -3  16 6682.17  525.98  23
   1   3  16 5900.36  461.76  24
   1  -3  16 7564.79  585.17   1
  -1   4  17 2356.86  206.69  24
  -1  -4  16 9495.30  714.28  23
  -1   4  1610798.40  702.95  24
  -1   4  16 9602.77  703.14  23
  -1  -4  1611420.20  832.24   1
  -1  -4  15  542.44  235.29   1
  -1  -4  15  386.05  177.05  23
  -1   4  15  232.68  155.94  23
  -1  -4  14 1806.01  419.16   1
  -1  -4  14 1811.25  352.02  23
  -1   4  14 1411.85  295.68  23
  -1   4  1325234.50 1647.39  11
  -1   4  1326983.50 1637.13  23
  -1  -4  1324439.90 1687.71  23
  -1  -4  1322709.40 1725.25   1
  -1  -4  12 1459.95  635.27  19
  -1   4  12 2098.17  640.84  19
   1  -4 -12 2464.27  347.02  17
   1  -4 -12 2187.42  721.93   9
   1   4 -12 1445.07  627.51   9
  -1  -4  12 2722.23  461.40   1
  -1  -4  12 1632.92  375.63  23
  -1   4  12 1639.30  348.76  23
  -1   4  12 2655.50  413.51  11
  -1  -4  12 2226.09  384.04   3
  -1   4  12 1257.74  321.79   3
  -1  -4  1115342.00 1069.86   3
  -1   4  1111591.20  950.28   3
  -1   4  1114638.70 1018.38  23
  -1  -4  1114289.60 1092.87  23
  -1   4  1113181.90 1013.54  11
  -1  -4  1111259.00 1670.05  19
  -1   4  1115353.90 1670.74  19
   1  -4 -1112579.30 1661.31   9
   1   4 -1111905.40 1597.72   9
   1  -4 -1113610.30  941.46  17
  -1   4  10   66.69  179.56   3
  -1  -4  10  -41.77  206.59   3
  -1   4  10  305.73  185.49  11
  -1  -4  10   96.53  145.31  23
  -1   4  10   36.09  161.13  23
  -1  -4  10  414.73  179.45  22
  -1   4  10 -264.79  617.26  19
  -1  -4  10 -711.85  738.22  19
   1  -4 -10  304.30  191.70  17
  -1  -4   913010.70  916.07   3
  -1   4   912398.40  849.05   3
  -1   4   910953.90  840.40  23
  -1  -4   912243.80  862.67  22
  -1  -4   911635.00  922.60  23
  -1   4   912008.10  875.23  11
   1  -4  -911658.50  831.84  17
  -1  -4   911401.30 1470.88  19
  -1   4   912007.60 1335.01  19
  -1   4   8 1448.02  464.64   2
  -1  -4   8 1434.75  541.30   2
  -1   4   8 1564.12  240.34   3
  -1  -4   8 1960.99  283.24   3
  -1   4   8 2226.23  287.59  11
  -1   4   8 2209.44  560.48  18
  -1   4   8 1585.70  441.58  19
  -1  -4   8 1809.01  543.59  19
  -1   4   7 4548.88  422.05  11
  -1  -4   7 5253.66  795.89   2
  -1   4   7 4963.90  703.43   2
  -1   4   7 5444.41  732.40  19
  -1  -4   7 4608.03  748.40  19
  -1  -4   7 5117.57  464.10   3
  -1   4   7 4017.07  390.63   3
  -1  -4   6 6640.11  893.34   2
  -1   4   6 5870.15  759.45   2
  -1  -4   6 8098.89  899.20  19
  -1   4   6 7909.20  846.49  19
  -1   4   520261.70 1546.66   2
  -1  -4   520541.10 1681.66   2
  -1   4   524273.30 1596.53  19
  -1  -4   523478.90 1619.54  19
  -1   4   523526.80 1809.67  18
  -1  -4   4 9829.56  976.01   2
  -1   4   412107.40  940.87   2
  -1  -4   410477.90  875.91  19
  -1   4   411596.60  905.26  19
  -1   4   413460.10 1152.12  18
  -1   4   3 101774. 5410.34   2
  -1  -4   3 105448. 5545.23   2
  -1   4   3 101261. 5377.50  19
  -1  -4   397643.30 5360.36  19
  -1   4   3 106893. 5666.65  18
  -1  -4   2 149877. 8353.02   2
  -1   4   2 164646. 8297.85   2
  -1   4   2 174112. 8558.61  18
   1  -4  -137964.30 2092.62  14
   1   4  -138991.30 1890.24  15
   1  -4  -136238.20 1902.16  15
  -1   4   135982.80 1894.85   2
   1   4  -136959.40 1954.26  18
   1   4   053242.30 2955.64  18
   1  -4   055435.70 2964.16  14
  -1  -4   053001.50 2870.42  14
   1   4   170865.10 3668.74  18
   1  -4   162472.30 3478.02  19
  -1   4  -175946.60 3426.52   9
  -1  -4  -169869.40 3452.38   9
   1   4   222712.50 1480.01  18
   1   4   217543.80 1270.76  19
   1  -4   222085.90 1394.16  19
  -1  -4  -220585.90 1349.48   9
  -1   4  -223154.50 1285.27   9
   1   4   340094.20 2435.66  19
   1   4   340926.10 2591.59  18
   1  -4   345316.50 2599.86  19
  -1   4  -346865.80 2453.19   9
  -1  -4  -335181.40 2540.23   9
   1  -4   430425.20 1963.55  19
   1  -4   425306.00 1504.75  18
   1   4   428386.10 1937.76  18
   1   4   424652.50 1736.94  19
  -1   4  -431700.00 1839.41   9
  -1  -4  -426063.00 1964.08   9
   1  -4   5  470.71  106.89  18
   1   4   5  486.42  256.69  18
   1   4   5  432.74  196.19  19
   1  -4   5  175.02  221.28  19
  -1   4  -5  208.32  176.04   9
  -1  -4  -5  812.94  333.55   9
   1   4   6  740.90  342.12  18
   1   4   6  454.74  135.53  11
  -1   4  -6  350.14  323.45   9
  -1  -4  -6  209.74  316.43   9
   1  -4   6  514.79  340.19  19
   1   4   6  513.52  232.69  19
  -1   4  -711159.20 1185.47   9
   1  -4   7 7562.61  649.53   3
   1   4   7 8689.32  644.62   3
   1   4   7 8245.71  637.11  11
   1  -4   7 8723.91 1105.73  19
   1   4   7 9633.06 1012.83  19
  -1  -4  -7 7785.68 1142.54   9
   1   4   7 7661.50  811.44   8
   1  -4   832848.70 2600.99  19
   1   4   831595.50 2343.35  19
   1   4   831312.20 2470.16  18
   1  -4   831070.50 1805.34  22
   1   4   830759.20 1838.23  11
  -1  -4  -827393.00 2529.18   9
  -1   4  -834177.50 2581.88   9
   1   4   833579.70 1845.65   3
   1  -4   828699.60 1868.70   3
   1   4   933530.00 1926.96   3
   1  -4   929822.10 1960.90   3
   1  -4   934528.90 2001.47  13
   1   4   930235.20 1881.82  13
   1  -4   931653.10 2010.97   1
   1   4   930378.80 2572.26  18
   1   4   932792.90 2531.29  19
   1  -4   936977.80 2853.41  19
   1   4   934600.30 1953.51  11
  -1  -4  -930562.00 2702.69   9
  -1   4  -935581.60 2784.61   9
   1  -4   931789.80 1914.91  22
   1   4   933328.70 1923.56  23
   1  -4   934605.70 2011.68  23
   1  -4   930444.50 1896.89  21
   1  -4  10 9226.45 1326.85  19
   1   4  10 7799.92 1099.22  19
   1  -4  10 7059.41  707.95  13
   1  -4  10 6525.01  714.53   1
  -1   4 -10 8102.02 1241.41   9
  -1  -4 -10 8279.94 1253.01   9
   1   4  10 7652.80  689.15  11
   1  -4  10 7930.39  718.29  23
   1   4  10 8835.73  685.76  23
   1  -4  10 7109.18  669.17  22
   1   4  10 8471.72 1214.19  18
  -1  -4 -11  335.26  227.83  17
  -1   4 -11  555.53  432.82   9
  -1  -4 -11  184.05  305.03   9
   1  -4  11  794.43  292.53   1
   1   4  11  881.54  253.67  11
   1  -4  11  316.43  194.99  22
   1  -4  11 1271.55  292.38  23
   1   4  11  974.39  236.72  23
   1  -4  11  735.11  429.57  19
   1   4  11  585.47  419.08  19
  -1  -4 -1240207.40 2224.80  17
   1   4  1238194.40 2309.82  23
   1  -4  1238419.10 2458.03   1
   1  -4  1241561.60 2412.92  23
   1   4  1240796.90 2380.16  11
   1  -4  1241236.90 3406.62  19
   1   4  1238837.60 3159.78  19
  -1  -4 -1229114.10 3072.93   9
  -1   4 -1236165.60 3280.91   9
   1   4  13 9016.03  765.99  11
   1  -4  13 8499.12  752.47  23
   1   4  13 7443.09  682.54  23
  -1  -4 -13 7698.67  629.98  17
   1  -4  13 8580.73  819.79   1
   1   4  14 2669.38  385.14  11
   1  -4  14 3042.54  455.30   1
   1  -4  14 2675.86  376.19  23
   1   4  14 2825.52  368.53  23
   1   4  15  493.97  185.56  11
   1  -4  15  125.38  168.91   1
   1   4  15   28.29  129.33  23
   1  -4  15  126.14  144.13  23
   1   4  16 9238.67  617.55  23
   1   4  1610094.80  611.94  24
   1  -4  16 7829.65  604.99  23
   1  -4  16 9603.09  693.85   1
  -1  -5  1611343.00  815.26   1
  -1   5  16 9986.02  730.96  11
  -1   5  15 2641.19  351.54  11
  -1  -5  15 2924.97  426.50   1
  -1  -5  15 2477.93  336.00  23
  -1   5  15 2430.25  312.45  23
  -1   5  14  242.51  181.13  11
  -1  -5  14  302.37  165.21  23
  -1   5  14  285.43  160.07  23
  -1  -5  14  630.01  261.89   1
   1  -5 -1321567.00 1304.04  17
  -1   5  1320808.50 1409.98  11
  -1   5  1322284.80 1396.32  23
  -1  -5  1317787.20 1399.81  23
   1   5 -1222986.20 2292.64   9
   1  -5 -1219924.80 2238.35   9
  -1   5  1224687.60 1500.65  23
  -1  -5  1220335.50 1527.79  23
  -1   5  1222812.70 1512.95  11
  -1   5  1225987.30 2315.38  19
  -1  -5  1218556.80 2221.70  19
   1  -5 -1222506.00 1404.93  17
  -1   5  1112619.70 1563.65  19
  -1  -5  1113023.60 1762.78  19
   1  -5 -1114600.00 1019.72  17
  -1   5  1114542.30 1069.62   3
  -1  -5  1115501.20 1144.89   3
  -1  -5  1117217.10 1286.74   1
  -1   5  1115625.90 1089.64  23
  -1  -5  1113978.10 1125.73  23
  -1   5  1116272.00 1117.09  11
  -1  -5  1114702.50 1089.50  22
   1   5 -1116197.90 1807.57   9
   1  -5 -1111525.70 1675.56   9
  -1   5  10 3640.73  744.76  19
  -1  -5  10 3911.42  860.96  19
   1  -5 -10 4046.59  449.06  17
   1  -5 -10 2725.52  715.29   9
   1   5 -10 4701.40  870.26   9
  -1  -5  10 3832.96  548.27   1
  -1  -5  10 3972.89  480.09  23
  -1   5  10 3758.94  422.21  23
  -1   5  10 4200.92  462.30  11
  -1  -5  10 4269.08  452.84  22
  -1  -5  10 2996.39  441.64   3
  -1   5  10 2879.16  398.66   3
   1  -5  -934859.40 1851.63  17
  -1  -5   931221.10 1836.43  22
  -1  -5   931475.30 2053.34   1
  -1   5   929017.70 1821.12  23
  -1  -5   929767.60 1894.56  23
  -1   5   933510.30 1883.13  11
  -1   5   931825.50 2466.42  19
  -1  -5   927601.10 2540.26  19
  -1  -5   929345.50 1879.62   3
  -1   5   930975.10 1825.93   3
  -1  -5   811780.10  990.47   1
  -1   5   812695.70  818.19   3
  -1  -5   810202.40  828.68   3
  -1   5   812497.60  851.79  11
  -1  -5   8 9791.63 1251.95  19
  -1   5   812087.60 1245.95  19
   1  -5  -812340.20  838.80  17
  -1  -5   7 -504.96  490.06   2
  -1   5   7  169.93   96.95   3
  -1  -5   7   85.26  108.19   3
  -1   5   7   25.62  111.75  11
  -1  -5   7  -96.65  379.22  19
  -1   5   7 -324.10  353.35  19
  -1   5   7  244.37  284.81  18
  -1  -5   6 1498.77  372.66  19
  -1   5   6 1928.02  393.39  19
  -1   5   6 2473.93  547.74  18
  -1   5   6 1128.85  320.65   2
  -1  -5   6 1862.40  441.42   2
  -1  -5   577286.90 4407.43  19
  -1   5   574349.60 4369.38  19
  -1   5   586280.90 4815.73  18
  -1  -5   583837.20 4556.21   2
  -1   5   575133.90 4369.02   2
  -1   5   463828.80 3646.24  19
  -1  -5   460054.90 3626.29  19
  -1   5   470483.00 4031.56  18
  -1  -5   470875.60 3779.10   2
  -1   5   467624.50 3667.42   2
  -1   5   3 2745.48  330.62  19
  -1   5   3 2171.39  457.00  18
  -1   5   3 2682.79  330.34   2
  -1  -5   3 2582.49  345.02   2
   1   5  -2 1425.08  180.17  15
   1  -5  -2 1042.84  177.53  15
   1  -5  -2 1443.11  307.31  14
  -1   5   2 1181.05  177.41   2
  -1  -5   2 1496.98  194.60   2
   1  -5  -1  202.07  128.05  14
   1   5  -1  231.99   85.88  18
   1   5   045317.80 2602.20  18
  -1  -5   046651.70 2554.47  14
   1  -5   046464.10 2640.93  14
   1   5   1  251.56   53.81  19
   1   5   1  354.17  174.31  18
  -1  -5  -1  291.08   63.23   9
  -1   5  -2 3213.85  311.66   9
   1  -5   2 3092.34  302.22  19
   1   5   2 2215.28  272.17  19
   1   5   2 3217.69  467.47  18
  -1  -5  -2 2537.43  328.10   9
   1  -5   3  531.52  167.36  19
   1   5   3  576.26  166.29  19
   1   5   3  714.93  256.18  18
  -1  -5  -3  506.30  200.15   9
  -1   5  -3  313.52  142.76   9
   1  -5   4 161374. 8518.30  19
   1   5   4 155959. 8424.61  19
   1   5   4 177864. 8766.87  18
  -1   5  -4 166853. 8470.83   9
  -1  -5  -4 141092. 8606.79   9
  -1   5  -5 1638.46  357.64   9
  -1  -5  -5 1448.55  404.28   9
   1   5   5 1424.68  333.93  19
   1  -5   5 1162.52  318.20  19
   1   5   5 2264.84  482.08  18
   1   5   621625.80 1310.69  11
   1   5   620548.20 1624.99  19
   1  -5   621380.00 1765.97  19
   1   5   625457.40 1910.28  18
  -1   5  -625614.60 1779.49   9
  -1  -5  -620001.70 1854.78   9
   1   5   7  113.57  241.68  18
   1  -5   7  276.61  137.19   3
   1   5   7  -24.71   84.81   3
   1   5   7   79.35  112.59  11
   1  -5   7 -110.01  181.34  19
   1   5   7   82.94  157.87  19
  -1  -5  -7 -116.17  312.68   9
  -1   5  -7  394.96  230.17   9
  -1  -5  -865021.50 3336.29   7
   1  -5   857400.00 3383.63  13
   1  -5   866840.60 3514.27   1
   1  -5   864842.10 4172.18  19
   1   5   863218.30 3918.40  19
   1   5   865938.70 3382.91  11
  -1  -5  -860429.80 4143.55   9
  -1   5  -867950.70 4128.90   9
   1   5   852289.70 3288.45  23
   1  -5   861867.50 3321.35  21
   1  -5   860620.60 3270.32  20
   1  -5   863522.80 3345.51  22
   1  -5   912862.10 1034.03  13
   1  -5   914708.30  997.47  21
   1   5   914389.10  991.95  23
   1  -5   914604.50 1055.99  23
   1  -5   914635.00 1007.30  22
   1   5   915939.10 1049.07  11
  -1  -5  -914593.90  965.91   7
  -1   5  -914140.60 1593.04   9
  -1  -5  -914086.10 1639.36   9
   1  -5   914746.20 1661.97  19
   1   5   915037.50 1499.26  19
   1   5   915565.50 1677.04  18
  -1  -5 -10 5465.67  557.42  17
   1   5  10 8057.79 1219.17  18
   1   5  10 7520.76  635.13  11
  -1  -5 -10 4321.95  935.11   9
  -1   5 -10 6050.67 1042.12   9
   1  -5  10 5322.46 1107.30  19
   1   5  10 5821.70  988.84  19
   1  -5  10 6724.70  633.12  23
   1  -5  10 6722.62  614.19  22
   1  -5  10 6396.69  589.87  21
   1   5  10 6016.76  565.00  23
  -1  -5 -11 2407.48  373.76  17
  -1  -5 -11 4308.03  931.83   9
  -1   5 -11 2262.00  698.72   9
   1   5  11 3100.31  422.97  11
   1   5  11 3145.19  722.39  19
   1  -5  11 2514.74  720.30  19
   1  -5  11 3215.50  434.76  22
   1   5  11 3010.80  386.11  23
   1  -5  11 3405.34  445.35  23
   1  -5  12 1379.71  353.32   1
   1   5  12 2098.31  358.69  11
  -1  -5 -12 1989.09  318.73  17
   1   5  12 1652.22  289.35  23
   1  -5  12 1556.79  319.75  23
   1   5  1316984.00 1159.50  11
   1   5  1315710.90 1091.95  23
   1  -5  1315036.40 1129.47  23
  -1  -5 -1315285.90 1030.34  17
   1  -5  1317003.60 1261.45   1
   1  -5  14  450.18  218.44   1
   1   5  14  148.23  176.70  11
  -1  -5 -14  247.65  170.47  17
   1   5  14  219.55  143.60  23
   1  -5  14  182.52  143.69  23
   1   5  15 3060.46  368.28  11
   1   5  15 3267.95  334.90  23
   1   5  16 6482.70  472.19  24
   1  -5  16 8072.10  578.51   1
  -1   6  1512520.80  883.62  11
   1  -6 -14  471.06  194.49  17
  -1   6  14  325.93  148.08  23
  -1   6  14  592.40  212.49  11
  -1  -6  13 1340.20  352.31   1
  -1   6  13 1232.71  283.53  11
   1  -6 -13  585.68  232.01  17
  -1  -6  13 1106.44  251.17  23
  -1   6  13  948.19  222.07  23
  -1  -6  1231041.80 2058.43   1
  -1   6  1228908.10 1805.21  23
  -1  -6  1226988.10 1848.97  23
  -1   6  1229614.20 1846.69  11
   1  -6 -1230844.90 1753.93   7
   1  -6 -1230069.40 1775.09  17
  -1  -6  1121062.70 2225.46  19
   1  -6 -1122822.90 1445.51  17
   1  -6 -1122181.80 1424.28   7
  -1  -6  1124585.70 1737.78   1
  -1  -6  1122627.20 1524.88  23
  -1   6  1122486.80 1459.29  23
  -1   6  1126140.20 1545.07  11
   1  -6 -1118621.20 2096.33   9
  -1  -6  1123010.10 1496.96  22
  -1   6  10  625.17  336.81  19
  -1  -6  10  308.86  328.89  19
   1  -6 -10  575.00  256.50  17
   1  -6 -10  291.85  310.81   9
  -1  -6  10  541.14  249.67   1
  -1   6  10  308.06  194.37  11
  -1   6  10   98.27  220.82   3
  -1  -6  10  -83.42  241.80   3
  -1  -6  10  165.96  205.59  23
  -1  -6  10  368.18  172.17  22
  -1   6  10  336.17  200.23  23
  -1   6   934332.40 2600.76  19
  -1  -6   929604.60 2624.14  19
   1  -6  -935606.30 2026.05  17
  -1   6   932612.00 1993.87   3
  -1  -6   933541.80 2049.35   3
  -1  -6   938618.10 2331.24   1
  -1  -6   933694.60 2051.80  23
  -1  -6   935431.90 2020.09  22
  -1   6   937325.80 2069.62  11
   1   6  -937238.50 2708.79   9
   1  -6  -930293.00 2662.25   9
   1  -6  -8  290.15  211.10  17
   1  -6  -8  559.66  301.85   9
   1   6  -8  404.00  272.48   9
  -1   6   8  369.01  155.94  11
  -1  -6   8  830.87  166.32  22
  -1  -6   8   94.67  217.33   3
  -1  -6   8  417.68  234.85   1
  -1  -6   8  110.58  446.85  19
  -1   6   8   93.70  472.21  19
   1  -6  -756582.50 2915.49  17
  -1  -6   753485.50 3403.80  19
  -1   6   753782.20 3341.02  19
  -1  -6   749444.10 2877.23   3
  -1  -6   6 3054.61  488.97  19
  -1   6   6 2188.00  430.42  19
  -1  -6   538847.80 2184.25  12
  -1  -6   539943.90 2426.94  19
  -1   6   539649.90 2419.35  19
  -1  -6   4  342.40  121.70  12
   1  -6  -3 1060.09  200.67  15
   1  -6  -3  725.67  186.13   9
   1  -6  -2  454.33  254.51  14
   1  -6  -1 108506. 5896.71  14
   1   6   0  840.04  202.97  18
  -1  -6   0  717.37  188.16  14
   1  -6   0  858.99  242.83  14
  -1  -6  -169616.80 3876.99  14
   1   6   170693.00 3950.62  18
  -1  -6  -2 4894.04  399.83   9
   1   6   2 7359.70  719.00  18
   1  -6   347954.30 2629.01  19
   1   6   347177.70 2633.49  19
  -1  -6  -343904.30 2761.80   9
  -1  -6  -4  510.15  230.60   9
  -1   6  -4  728.34  207.13   9
  -1  -6  -4 1183.59  211.77   7
   1  -6   4  712.46  151.32  12
   1  -6   4  840.56  203.98  19
   1   6   4  785.60  198.35  19
   1   6   4 1058.30  331.13  18
  -1   6  -556476.20 3205.74   9
  -1  -6  -549443.10 3336.79   9
   1  -6   551400.90 2869.14  12
   1  -6   551846.10 3162.85  19
   1   6   549423.30 3098.70  19
   1   6   562003.20 3558.65  18
  -1  -6  -556577.90 2940.21   7
   1   6   6 1616.28  465.92  18
  -1  -6  -6 1631.78  455.02   9
  -1   6  -6 2004.01  401.80   9
  -1  -6  -6 1475.27  253.62   7
   1  -6   6 1744.17  243.72  12
   1  -6   6 1507.11  224.67   4
   1   6   6 1555.09  353.07  19
   1  -6   6 2164.73  436.84  19
   1  -6   721035.70 1369.14   1
  -1  -6  -717721.60 1194.43   7
   1   6   718576.80 1773.15  18
   1   6   716209.20 1494.91  19
   1  -6   717876.40 1618.01  19
   1  -6   720163.40 1193.64  22
  -1   6  -720374.60 1648.55   9
  -1  -6  -718033.80 1719.04   9
   1   6   719539.80 1202.88  11
   1   6   8 -139.50  265.56  18
  -1   6  -8  111.07  211.46   9
  -1  -6  -8 -129.07  212.81   9
  -1  -6  -8  116.42  127.02   7
   1   6   8  377.31  269.34  19
   1  -6   8   68.59   99.82  20
   1  -6   8  116.86  192.68  19
   1   6   8  316.45  173.06  11
   1  -6   8   59.42  105.90  22
   1  -6   8  354.39  127.18  21
   1  -6   8   51.88  156.21   1
   1   6   920138.80 1262.13  11
  -1  -6  -917301.30 1189.03   7
   1  -6   918544.40 1252.88  23
   1  -6   919865.20 1237.79  21
   1  -6   918197.70 1230.68  22
   1  -6   920253.50 1918.15  19
   1   6   918570.50 1731.30  19
  -1  -6  -916330.40 1844.12   9
  -1   6  -920296.50 1871.89   9
   1  -6   919407.30 1409.12   1
  -1  -6  -919657.70 1226.79  17
  -1  -6 -10 2461.62  366.14  17
  -1  -6 -10 1930.98  644.11   9
   1   6  10 2930.90  353.17  23
   1  -6  10 2670.74  374.27  23
   1  -6  10 2344.35  340.41  21
   1  -6  10 3152.93  386.44  22
   1  -6  10 2321.45  654.50  19
   1  -6  10 2973.15  475.70   1
   1   6  10 1869.64  343.38  11
  -1  -6 -1122597.60 2251.33   9
   1   6  1120686.10 1396.37  11
  -1  -6 -1121467.20 1348.43  17
   1  -6  1121630.50 1422.11  22
   1  -6  1119507.20 1397.68  23
   1   6  1121557.20 1365.03  23
   1   6  12 8253.99  743.20  11
  -1  -6 -12 8648.10  696.51  17
   1   6  12 9456.89  725.57  23
   1  -6  12 8079.09  731.26  23
   1   6  1312639.70  903.62  11
  -1  -6 -1311103.30  798.80  17
   1  -6  1310542.80  847.03  23
   1   6  1311263.70  826.95  23
   1   6  14 2132.64  326.85  11
   1   6  14 2471.20  289.08  23
  -1  -6 -14 2256.62  287.98  17
   1  -6  1515039.20  996.54   1
   1   6  1512480.30  882.61  11
   1  -6  16 2246.24  257.26   1
   1   6  16 2200.37  202.65  24
  -1   7  16 7870.47  511.03  24
  -1   7  1510192.20  761.39  11
  -1   7  1512104.60  759.38  24
  -1  -7  1510979.20  862.45   1
   1  -7 -14 7912.84  600.04  17
  -1   7  14 7182.57  649.28  11
  -1  -7  13  686.32  314.96   1
  -1   7  13  494.51  209.12  11
   1  -7 -13  276.33  209.88  17
  -1  -7  1232584.40 2030.03   1
   1  -7 -1226141.00 1635.39   7
  -1   7  1227387.80 1735.87  11
   1  -7 -1227625.10 1676.75  17
   1  -7 -11 4450.96  492.69  17
  -1  -7  11 4493.57  640.06   1
   1  -7 -11 4179.76  451.78   7
  -1   7  11 4405.20  499.30  11
  -1  -7  11 4455.88  485.71  22
   1  -7 -10 7832.13  700.17  17
  -1  -7  10 8977.80  917.58   1
   1  -7 -10 8012.96  678.41   7
  -1   7  10 9158.55  742.71  11
  -1  -7  10 7571.12  673.62  22
   1  -7  -9 4112.88  484.69  17
   1  -7  -9 4392.45  472.84   7
  -1   7   9 4624.44  481.14  11
  -1  -7   9 3839.49  429.32  22
  -1  -7   892741.20 5006.01   1
  -1  -7   883599.20 4631.48  22
  -1   7   888786.40 4694.29  11
   1  -7  -888595.40 4688.72  17
   1  -7  -718479.10 1157.40  17
  -1  -7   719876.80 1396.70   1
  -1  -7   717495.40 1090.36  22
   1  -7  -660007.60 3068.12  12
   1  -7  -659277.90 3036.86   5
   1  -7  -5 3096.57  306.89   5
  -1  -7   5 3017.31  320.66   5
   1  -7  -5 3886.36  337.10  12
  -1  -7   5 3156.28  353.66  12
   1  -7  -4 140924. 7226.33  14
   1  -7  -4 125648. 6550.42   5
  -1  -7   4 129184. 6623.45   7
  -1  -7   4 114335. 6600.42   5
   1  -7  -4 132588. 6579.64  12
   1  -7  -4 144259. 6676.64   7
  -1  -7   4 118669. 6604.12  12
  -1  -7   316523.80 1198.40   5
   1  -7  -319337.20 1153.83   5
  -1  -7   319289.80 1191.93   7
   1  -7  -320967.70 1178.61  12
   1  -7  -2 2969.63  311.10  12
  -1  -7   2 2448.47  299.32  12
  -1  -7   2 3160.93  331.59   7
  -1  -7   2 2086.27  324.43   5
   1  -7  -2 3421.80  321.59   5
   1  -7  -2 3351.81  531.90  14
   1  -7  -120073.80 1184.59  12
  -1  -7   119420.50 1194.95  12
   1  -7  -119614.60 1201.34   7
  -1  -7   118449.60 1194.97   7
   1  -7  -118378.10 1174.24   5
  -1  -7   121022.00 1238.37   5
   1  -7  -123208.30 1531.32  14
  -1  -7   030828.70 1802.21  14
   1  -7   028310.60 1609.19  12
  -1  -7   026528.90 1621.97  12
  -1  -7  -135288.50 2025.67   7
  -1  -7  -137680.60 2232.06  14
   1  -7   133484.70 1953.16   4
  -1  -7  -136529.90 1984.74   5
   1  -7   134712.50 2006.19   5
   1   7   138009.90 2273.56  18
  -1  -7  -210536.40  799.83   7
   1  -7   210547.80  744.12  12
  -1  -7  -211114.20  993.90  14
   1  -7   211357.40  751.04   4
   1  -7   211763.50  810.12   5
  -1  -7  -212123.30  756.43   5
   1   7   212087.90 1061.54  18
  -1  -7  -329058.40 1725.75   7
   1  -7   327767.00 1653.15  12
  -1  -7  -331331.80 1679.20  12
  -1  -7  -332405.30 2070.30  14
   1  -7   328748.90 1722.05   5
  -1  -7  -329698.80 1639.55   5
   1   7   330712.60 2094.98  18
   1  -7   326733.40 1644.50   4
  -1  -7  -4 106313. 5573.03   7
  -1  -7  -4 110904. 5492.15  12
   1  -7   4 101575. 5497.77  12
   1   7   4 106784. 6067.82  18
   1  -7   4 101198. 5496.01   4
   1  -7   4 106721. 5560.06   5
  -1  -7  -5  491.93  186.99   7
   1  -7   5  433.78  148.40   5
   1  -7   5  629.87  169.68  12
   1  -7   5  543.93  163.86   4
   1   7   5  817.14  323.51  18
  -1  -7  -623163.80 1457.90   7
  -1  -7  -621971.10 1880.24   9
   1   7   626113.80 2106.85  18
   1  -7   624557.80 1441.15   4
   1  -7   623269.80 1439.44  12
   1  -7   714098.00  924.98  21
   1  -7   714474.50  914.71  20
   1  -7   714874.30  957.58  22
  -1  -7  -713943.80  980.37   7
   1   7   714679.40 1594.34  18
   1   7   714487.30  978.70  11
  -1  -7  -713445.60  950.53  17
   1  -7   716926.00 1186.71   1
   1   7   8 115818. 6924.39  18
  -1  -7  -8 113643. 5897.54  17
  -1  -7  -8 113363. 5912.37   7
   1  -7   8 124520. 6189.73   1
   1   7   8 113792. 5918.36  11
   1  -7   8 108458. 5826.12  20
   1  -7   8 106326. 5857.61  21
   1  -7   8 111568. 5898.89  22
  -1  -7  -9  224.85  153.45   7
  -1  -7  -9  702.43  243.46  17
   1  -7   9   62.40  188.29   1
   1   7   9  254.23  180.11  11
   1  -7   9  291.59  138.56  21
   1  -7   9  278.61  137.33  22
  -1  -7 -10 3696.24  410.73   7
   1  -7  10 4223.18  587.43   1
   1   7  10 3812.47  447.89  11
   1  -7  10 3788.08  437.06  22
   1  -7  10 3172.05  410.34  21
  -1  -7 -10 4280.59  470.10  17
   1  -7  11 3428.53  527.60   1
   1   7  11 2843.33  416.79  11
   1  -7  11 3739.64  436.30  22
  -1  -7 -11 3474.70  427.73  17
  -1  -7 -1223158.00 1421.95  17
   1  -7  1225004.30 1673.06   1
   1   7  1221017.00 1461.25  11
  -1  -7 -13 3749.69  405.53  17
   1  -7  13 2807.97  467.69   1
   1   7  13 3868.69  438.81  11
   1   7  1418660.10 1207.37  11
  -1  -7 -1419257.40 1142.12  17
  -1   8  1512839.60  873.30  11
  -1   8  1513999.30  851.71  24
  -1  -8  1515610.30  984.73   1
  -1   8  1410095.40  750.24  11
  -1  -8  1411288.40  891.84   1
   1  -8 -14 9908.81  695.84  17
  -1   8  1315164.50 1080.05  11
   1  -8 -1315371.90 1039.19  17
   1  -8 -12 3333.87  434.45  17
  -1  -8  12 3946.95  583.85   1
   1  -8 -12 3444.41  386.58   7
  -1   8  12 4011.76  456.06  11
  -1   8  1126567.30 1637.29  11
   1  -8 -1124002.90 1557.72   7
   1  -8 -1125886.20 1602.82  17
  -1  -8  1124421.00 1595.54  22
  -1  -8  1129267.60 1927.03   1
  -1  -8  10 4065.75  614.46   1
  -1   8  10 4188.01  478.48  11
   1  -8 -10 4021.40  803.49  14
   1  -8 -10 3663.38  432.80   7
  -1  -8  10 3737.53  426.11  22
   1  -8 -10 3421.77  464.30  17
   1  -8  -947886.90 2876.93  17
  -1   8   953438.60 2911.37  11
   1  -8  -949636.90 2878.24   7
  -1  -8   951118.50 2858.58  22
  -1  -8   956961.60 3239.64   1
  -1  -8   8  408.34  267.50   1
  -1   8   8  174.50  213.25  11
   1  -8  -8  247.06  178.42   7
   1  -8  -8  204.94  278.17  17
  -1  -8   8  440.60  153.91  22
  -1  -8   752887.10 3093.09   1
   1  -8  -752236.20 2840.91  17
   1  -8  -749801.70 3493.33  14
   1  -8  -747871.40 2728.11  12
  -1  -8   751216.00 2776.60  22
   1  -8  -751030.90 2844.65   7
   1  -8  -6  456.69  343.75  14
   1  -8  -6  230.20  124.37  12
   1  -8  -6   60.12  126.93   5
   1  -8  -6  232.91  176.61   7
  -1  -8   6  268.68  114.36  22
  -1  -8   6  432.41  199.49   1
   1  -8  -535996.60 2592.18  14
   1  -8  -534800.60 1924.28  12
  -1  -8   532797.40 1998.66  12
  -1  -8   530271.30 1928.80   5
   1  -8  -535149.70 1904.51   5
   1  -8  -535355.00 1981.93  17
   1  -8  -535914.30 2013.71   7
   1  -8  -4 5938.86  484.82  12
  -1  -8   4 5983.50  538.60  12
   1  -8  -4 6649.32  879.87  14
   1  -8  -4 6568.62  554.73   7
   1  -8  -4 5841.79  480.70   5
  -1  -8   4 6105.56  534.50   7
  -1  -8   4 5703.26  483.77   6
  -1  -8   4 5152.30  518.36   5
  -1  -8   3 4388.63  439.13   7
  -1  -8   3 4480.13  452.90   5
   1  -8  -3 4264.09  390.91   5
   1  -8  -3 4599.50  693.33  14
   1  -8  -3 4018.61  391.46  12
  -1  -8   2   63.69  191.67   5
  -1  -8   2   30.86  140.87   7
   1  -8  -2   23.90  154.28   5
   1  -8  -2  340.80  161.51   7
   1  -8  -2  -81.01  172.40  14
  -1  -8   2  212.04  147.01  12
   1  -8  -2  -51.16  121.73  12
  -1  -8   199081.40 5442.50  12
   1  -8  -1 102974. 5424.55  12
  -1  -8   1 112125. 5476.99   5
   1  -8  -1 107318. 5417.63   5
   1  -8  -1 108324. 5839.30  14
   1  -8  -1 100537. 5452.87   7
  -1  -8   195798.30 5451.72   7
   1  -8   0 1071.60  231.21   7
  -1  -8   0 1054.02  238.26  12
   1  -8   0  920.58  215.36  12
  -1  -8  -162170.80 3600.30  14
  -1  -8  -158563.40 3330.67  12
   1  -8   158842.60 3322.11   7
  -1  -8  -167190.70 3325.85   5
   1  -8   164095.80 3347.45   5
   1  -8   158130.60 3294.09   4
  -1  -8  -2 1998.87  411.30  14
  -1  -8  -2 1393.97  257.89  12
   1  -8   2 1943.22  285.48   5
  -1  -8  -2 1937.61  319.90   7
  -1  -8  -2 1204.48  207.50   5
   1  -8   2 1382.15  235.71   7
   1   8   2 1489.35  369.12  18
   1  -8   2 1455.19  231.43   4
  -1  -8  -321285.20 1642.94  14
  -1  -8  -321028.20 1268.28  12
   1  -8   321470.60 1274.41  12
   1   8   322015.20 1701.52  18
   1  -8   321445.40 1310.68   5
  -1  -8  -319818.90 1210.62   5
   1  -8   319537.20 1245.16   4
  -1  -8  -319396.00 1316.97   7
   1  -8   318897.70 1237.66   7
   1   8   4 5984.70  848.96  18
  -1  -8  -4 7190.40  859.62  14
   1  -8   4 5546.19  509.03  12
  -1  -8  -4 6139.46  502.25  12
   1  -8   4 5192.37  498.09   4
   1  -8   4 5373.27  526.71   5
   1  -8   4 5575.27  495.06   7
  -1  -8  -4 6907.18  587.98   7
  -1  -8  -5 142400. 7508.99   7
   1  -8   5 138031. 7438.09   5
   1   8   5 152659. 8211.65  18
   1  -8   5 146278. 7396.97  20
   1  -8   5 142191. 7449.78   4
  -1  -8  -5 143718. 7414.92  17
   1  -8   5 141897. 7456.20  12
  -1  -8  -627393.30 1636.68   7
   1  -8   624184.90 1587.73  12
  -1  -8  -626005.50 1568.60  17
   1  -8   625951.40 1528.93  20
   1   8   631916.70 2370.77  18
   1  -8   625267.00 1589.07   4
   1  -8   628747.80 1795.66   1
   1  -8   762528.00 3347.13  22
   1  -8   759385.80 3286.85  20
   1  -8   759775.60 3304.48  21
   1   8   763462.00 3372.92  11
   1   8   762531.30 4252.23  18
  -1  -8  -757983.10 3374.76   7
   1  -8   767439.10 3625.17   1
  -1  -8  -8 5762.61  549.24  17
  -1  -8  -8 5651.65  556.40   7
   1   8   8 6154.55  558.59  11
   1  -8   8 5453.35  478.86  20
   1  -8   8 5266.69  489.53  21
   1  -8   8 5380.56  512.96  22
   1  -8   8 6767.22  722.56   1
  -1  -8  -9 8933.39  723.53  17
  -1  -8  -9 6802.26  668.55   7
   1   8   9 8635.60  713.24  11
   1  -8   9 9124.14  708.11  22
   1  -8   9 8635.31  681.46  21
   1  -8   9 9512.04  914.82   1
  -1  -8 -1029536.30 1696.51  17
  -1  -8 -1024489.50 1633.55   7
   1   8  1027452.00 1699.50  11
   1  -8  1030219.20 1960.11   1
   1  -8  1026489.30 1683.73  22
   1  -8  1128940.40 1884.68   1
   1   8  1124202.60 1617.06  11
  -1  -8 -1127663.60 1627.65  17
   1  -8  1125335.90 1635.00  22
   1   8  12  141.48  171.63  11
   1  -8  12  -58.83  177.06   1
  -1  -8 -12  -59.05  226.51  17
   1   8  1312253.60  910.57  11
   1  -8  1313251.00 1043.56   1
  -1  -8 -1313859.60  898.38  17
   1   8  14 7365.65  598.87  11
   1  -8  14 8382.15  700.24   1
  -1  -8 -14 8188.25  566.80  17
   1   8  1511153.20  695.81  24
   1  -8  1512183.90  788.53   1
  -1   9  15 2535.79  216.30  24
  -1  -9  1411846.20  865.02   1
   1  -9 -1411179.80  734.31  17
  -1   9  1411364.70  778.46  11
  -1  -9  13   49.27  175.56   1
   1  -9 -13  -24.67  195.08  17
  -1   9  13  302.39  162.90  11
   1  -9 -1211859.70  896.29  17
  -1   9  1213242.60  933.96  11
   1  -9 -1211509.90  863.91   7
   1  -9 -11 5588.91  550.70   7
   1  -9 -11 6712.51  611.27  17
  -1  -9  11 5923.60  556.71  22
  -1   9  11 5820.07  581.28  11
  -1  -9  11 6342.29  739.55   1
   1  -9 -1032527.50 2029.46   7
  -1  -9  1035432.00 2042.39  22
   1  -9 -1034514.60 2059.48  17
  -1   9  1036136.10 2081.54  11
  -1  -9  1032647.00 2280.90   1
   1  -9  -9  137.35  292.31  14
  -1  -9   9   33.41  114.75  22
   1  -9  -9  151.95  184.40   7
  -1   9   9  151.07  164.78  11
  -1  -9   9  137.64  185.30   1
   1  -9  -9  110.55  250.49  17
  -1  -9   840132.50 2533.81   1
   1  -9  -835465.70 2939.98  14
   1  -9  -839723.60 2312.47  17
  -1  -9   838575.70 2245.21  22
   1  -9  -837505.00 2298.84   7
  -1   9   843098.00 2326.97  11
   1  -9  -733163.30 1927.25  12
   1  -9  -737950.30 2786.82  14
  -1  -9   733063.20 1948.93  22
  -1  -9   731598.60 2166.58   1
   1  -9  -736852.10 2057.49   7
   1  -9  -6 137064. 7617.26  14
   1  -9  -6 120392. 6677.41  12
  -1  -9   6 130206. 6705.67  22
   1  -9  -6 130830. 6798.40   7
   1  -9  -6 134853. 6783.79  17
   1  -9  -5 7735.81  647.63  17
   1  -9  -5 9003.91 1106.41  14
   1  -9  -5 6574.42  562.33  12
  -1  -9   5 7717.31  677.99  12
   1  -9  -5 6423.85  540.66   5
  -1  -9   5 6843.52  545.17  20
   1  -9  -5 8248.19  667.38   7
   1  -9  -429217.30 1642.23  17
   1  -9  -426719.90 1589.38  12
   1  -9  -429119.30 2252.38  14
  -1  -9   427396.40 1667.66   7
   1  -9  -427003.20 1563.08   5
  -1  -9   424226.50 1616.10   5
  -1  -9   425369.60 1587.90   6
   1  -9  -427254.60 1672.37   7
   1  -9  -3 3713.73  382.41  12
   1  -9  -3 3209.79  626.17  14
   1  -9  -3 2864.45  343.40   5
  -1  -9   3 2945.12  401.39   5
  -1  -9   3 2288.77  362.97   7
  -1  -9   3 3187.65  417.64  12
   1  -9  -3 3306.02  377.02  17
   1  -9  -2 146895. 7586.46  12
  -1  -9   2 140458. 7639.57  12
   1  -9  -2 152920. 8177.45  14
  -1  -9   2 138313. 7636.81   7
   1  -9  -2 140857. 7637.08   7
  -1  -9   2 154481. 7646.07   5
   1  -9  -2 149023. 7552.92   5
  -1  -9   1  707.72  216.86  12
   1  -9  -1  756.79  201.28  12
  -1  -9   1  899.63  250.51   7
  -1  -9   1 1377.49  264.55   5
   1  -9  -1  957.56  231.05   7
   1  -9  -1  642.43  194.49   5
   1  -9   032851.40 1952.99   7
  -1  -9   034440.80 2006.27   7
  -1  -9   030269.00 1931.66  12
   1  -9   032618.40 1923.13  12
  -1  -9  -1  352.11  178.90  12
   1  -9   1  605.75  208.91  12
   1  -9   1  281.32  159.19   5
   1  -9   1  554.21  209.84   7
  -1  -9  -1  737.38  196.07   5
  -1  -9  -2 126772. 7472.54  14
  -1  -9  -2 140382. 7064.11   5
   1  -9   2 139409. 7122.95   5
   1  -9   2 131324. 7108.91   7
  -1  -9  -2 127266. 7184.91   7
  -1  -9  -2 142950. 7133.74  12
  -1  -9  -310740.50  796.78  17
  -1  -9  -310871.80 1150.77  14
   1  -9   312350.90  872.77   5
   1  -9   311569.20  839.66   7
  -1  -9  -312078.90  923.85   7
   1  -9   3 9892.65  824.88  12
  -1  -9  -312371.70  850.82  12
  -1  -9  -428687.90 1669.57  17
  -1  -9  -428026.90 2175.00  14
   1  -9   426024.60 1709.88  12
  -1  -9  -430096.30 1689.61  12
   1  -9   427196.60 1679.17   7
   1  -9   429422.00 1727.69   5
  -1  -9  -427267.80 1763.26   7
  -1  -9  -510876.80  794.55  17
  -1  -9  -510235.90 1178.76  14
   1  -9   510041.30  795.99   5
   1  -9   511219.50  774.25  20
   1  -9   5 9958.63  884.79   1
   1  -9   511406.40  855.33  12
  -1  -9  -511137.80  874.70   7
  -1  -9  -682403.10 4409.44  17
  -1  -9  -679677.80 5058.85  14
   1  -9   679768.90 4368.22   5
   1  -9   694385.80 4677.00   1
   1  -9   680489.70 4466.75  12
  -1  -9  -680283.80 4480.57   7
   1  -9   682500.30 4369.09  20
  -1  -9  -7 6215.89  911.34  14
   1  -9   7 5719.80  667.04   1
   1   9   7 5852.91  533.71  11
  -1  -9  -7 5462.64  557.23   7
   1  -9   7 5426.41  473.97  20
   1  -9   7 5031.28  494.58  22
   1  -9   7 4670.85  455.43  21
  -1  -9  -821279.80 2033.11  14
   1  -9   823447.10 1458.80  20
   1  -9   825810.50 1545.68  22
   1  -9   824773.90 1503.32  21
   1  -9   827160.90 1800.90   1
   1   9   826619.00 1561.05  11
  -1  -9  -823506.70 1562.90   7
  -1  -9  -9  742.71  374.12  14
  -1  -9  -9  603.17  218.01   7
   1  -9   9  548.54  171.71  21
   1  -9   9  672.31  196.51  22
   1   9   9  768.96  233.72  11
  -1  -9  -9  831.27  287.54  17
   1  -9   9 1066.00  312.53   1
  -1  -9 -1019562.20 1275.88  17
  -1  -9 -1017973.00 1239.77   7
   1   9  1018708.90 1260.69  11
   1  -9  1017905.70 1246.61  22
   1  -9  11 4649.08  491.86  22
   1  -9  11 5921.64  665.52   1
   1   9  11 4838.21  502.43  11
  -1  -9 -11 4877.58  534.02  17
   1  -9  12 6847.30  696.20   1
   1   9  12 5834.18  538.35  11
  -1  -9 -12 5758.69  541.61  17
   1  -9  13  344.02  184.34   1
   1   9  13  474.97  168.02  11
  -1  -9 -13  504.56  200.37  17
   1  -9  1428610.50 1661.37   1
  -1  -9 -1427314.80 1525.39  17
  -1  10  14 6143.36  417.46  24
   1 -10 -1316691.10 1012.73  17
  -1  10  1315257.10 1013.75  11
   1 -10 -12  105.68  144.51   7
  -1 -10  12  279.80  188.34   1
  -1  10  12   60.77  135.72  11
   1 -10 -12  -82.90  230.80  17
  -1  10  11 7206.46  621.09  11
   1 -10 -11 7733.35  637.15  17
  -1 -10  11 6995.36  713.23   1
   1 -10 -11 5383.24  553.39   7
  -1 -10  10  706.03  189.92  22
   1 -10 -10  592.55  236.47   7
   1 -10 -10  530.82  301.43  17
  -1  10  10  734.61  229.31  11
  -1 -10  10 1056.04  307.87   1
   1 -10  -961597.40 3593.95   7
  -1 -10   962211.30 3541.74  22
  -1 -10   965591.50 3778.54   1
  -1  10   969038.20 3615.71  11
   1 -10  -967306.70 3613.46  17
   1 -10  -8 3143.83  719.66  14
  -1 -10   8 3681.13  391.95  22
   1 -10  -8 2983.66  427.84   7
  -1  10   8 3293.30  420.58  11
  -1 -10   8 3120.43  470.36   1
   1 -10  -725516.40 1608.04  12
   1 -10  -729883.10 1737.23  17
  -1 -10   728196.60 1649.60  22
   1 -10  -726134.30 1719.19   7
   1 -10  -730727.10 2464.43  14
   1 -10  -6 2721.80  421.16  17
   1 -10  -6 2548.84  646.71  14
   1 -10  -6 3363.32  377.90  12
  -1 -10   6 3632.07  377.55  22
  -1 -10   6 3457.34  345.59  20
   1 -10  -6 3262.13  442.05   7
   1 -10  -5 126163. 6612.64  17
   1 -10  -5 130850. 7456.56  14
   1 -10  -5 121621. 6545.19  12
  -1 -10   5 123628. 6708.98  12
   1 -10  -5 126750. 6523.76   5
  -1 -10   5 125228. 6520.59  20
   1 -10  -5 126260. 6663.55   7
   1 -10  -4 6427.80  959.00  14
  -1 -10   4 5176.00  507.62   6
  -1 -10   4 5089.34  567.72   7
   1 -10  -4 5831.02  505.73   5
   1 -10  -4 5347.43  513.97  12
   1 -10  -4 5862.78  567.27  17
   1 -10  -4 5348.50  575.99   7
   1 -10  -373323.90 3886.06   5
  -1 -10   376091.10 3988.46   5
  -1 -10   368408.80 4004.40   7
   1 -10  -371884.40 3928.67  12
  -1 -10   373282.40 4046.20  12
   1 -10  -372473.00 3925.61  17
   1 -10  -366132.00 4522.82  14
   1 -10  -2 4668.30  768.06  14
  -1 -10   2 4676.74  535.58  12
   1 -10  -2 4027.40  454.85  12
   1 -10  -2 3420.90  419.64  17
   1 -10  -2 4248.26  519.57   7
  -1 -10   2 4947.08  544.03   7
  -1 -10   2 4303.54  483.31   5
   1 -10  -2 4233.90  438.29   5
   1 -10  -143429.60 2396.36  12
  -1 -10   139895.30 2428.23  12
   1 -10  -144177.50 2341.72   5
  -1 -10   141599.60 2374.08   5
   1 -10  -138625.70 2289.21  17
  -1 -10   140432.30 2455.25   7
   1 -10  -137479.10 2407.58   7
   1 -10   0 1092.34  270.55  12
  -1 -10   0 2107.20  354.89  12
  -1 -10   0 2095.85  399.74   7
   1 -10   0 1914.37  331.51   7
  -1 -10  -1 109409. 5829.14   5
   1 -10   1 115304. 5862.73   5
  -1 -10  -1 109928. 5914.75  12
   1 -10   1 107123. 5904.63  12
   1 -10   1 110731. 5933.63   7
   1 -10   219888.40 1207.56   5
  -1 -10  -216863.00 1200.13  12
  -1 -10  -217149.80 1131.34  17
   1 -10   216981.70 1208.24   7
  -1 -10  -217074.10 1279.70   7
  -1 -10  -334074.00 2784.37  14
   1 -10   340777.70 2448.29   7
   1 -10   346094.90 2471.69   5
   1 -10   343490.20 2506.41  12
  -1 -10  -342647.40 2437.00  12
  -1 -10  -341536.80 2391.23  17
  -1 -10  -344320.80 2561.98   7
  -1 -10  -430109.50 2326.14  14
  -1 -10  -431655.60 1814.45  12
   1 -10   427881.90 1856.41  12
   1 -10   428356.20 1805.59   7
   1 -10   430810.90 1835.30   5
  -1 -10  -430128.00 1908.66   7
  -1 -10  -430897.70 1794.31  17
  -1 -10  -593085.40 5001.28  17
  -1 -10  -596105.30 5131.07   7
  -1 -10  -595764.00 5703.27  14
  -1 -10  -594781.30 4988.54  12
   1 -10   593320.40 5014.73   5
   1 -10   593641.20 4975.74  20
   1 -10   591606.50 5094.61  12
   1 -10   617333.50 1073.54   5
  -1 -10  -614658.80 1541.23  14
   1 -10   616723.20 1097.37  22
   1 -10   615898.60 1045.17  20
   1 -10   615514.70 1204.74   1
  -1 -10  -615514.60 1160.35   7
  -1 -10  -615370.70 1092.76  17
  -1 -10  -7 4134.18  495.10  17
  -1 -10  -7 3212.11  708.05  14
   1 -10   7 4542.34  429.01  20
   1 -10   7 4876.53  472.73  22
   1 -10   7 5525.02  617.15   1
   1  10   7 4574.88  487.01  11
  -1 -10  -7 4850.42  537.42   7
  -1 -10  -8  479.14  304.59  14
   1 -10   8  749.61  201.78  22
  -1 -10  -8 1030.79  263.73   7
   1 -10   8  670.00  166.35  20
   1 -10   8 1077.35  287.96   1
   1  10   8 1413.59  261.81  11
   1 -10   916114.20 1253.61   1
   1  10   915138.50 1079.72  11
   1 -10   916863.00 1092.23  22
  -1 -10  -914349.40 1086.81   7
  -1 -10 -10 9051.54  743.71   7
   1 -10  10 9450.85  739.14  22
   1  10  10 9406.49  749.98  11
   1 -10  1010640.20  921.76   1
  -1 -10 -10 9011.97  755.11  17
   1 -10  11 6246.08  579.69  22
  -1 -10 -11 7393.73  617.39  17
   1  10  11 7401.78  604.03  11
   1 -10  11 6853.04  705.74   1
  -1 -10 -12 3792.97  395.31  17
   1  10  12 3061.54  356.48  11
   1 -10  12 3044.53  421.78   1
  -1 -10 -1340737.20 2079.38  17
   1  10  1334656.40 2068.70  11
   1 -10  1338036.90 2169.53   1
   1 -11 -13 3072.77  311.58  17
  -1  11  12 4738.96  434.83  11
   1 -11 -12 4663.63  446.96  17
  -1  11  11 1252.11  246.65  11
   1 -11 -11  661.46  209.36   7
   1 -11 -11  924.08  257.43  17
   1 -11 -1020400.10 1361.91   7
  -1  11  1021341.90 1352.87  11
   1 -11 -1021750.50 1366.58  17
   1 -11  -9  553.57  234.20   7
  -1 -11   9  807.15  182.59  22
  -1  11   9  497.52  208.24  11
   1 -11  -815715.50 1179.42   7
  -1  11   818075.20 1178.39  11
  -1 -11   816722.40 1107.84  22
   1 -11  -7  267.03  336.35  14
  -1 -11   7  212.94  126.67  22
   1 -11  -7  394.35  216.95   7
   1 -11  -7  200.87  149.98  12
   1 -11  -7   75.13  281.69  17
   1 -11  -655585.10 3137.39  12
   1 -11  -659767.30 3225.77  17
  -1 -11   659372.60 3145.82  22
   1 -11  -651102.50 3876.53  14
   1 -11  -654855.70 3246.07   7
   1 -11  -5 7858.56  728.74  17
   1 -11  -5 8426.05  685.41  12
   1 -11  -5 7663.71 1116.84  14
  -1 -11   5 7904.14  634.60  20
   1 -11  -5 9652.64  798.56   7
   1 -11  -446186.00 2638.24  12
   1 -11  -447689.60 2601.14   5
   1 -11  -445363.30 2657.03  17
   1 -11  -444423.00 3321.49  14
  -1 -11   3 9855.90  837.23   6
   1 -11  -310502.50  774.33   5
  -1 -11   310684.70  913.68   7
   1 -11  -3 9431.85  795.06  12
   1 -11  -3 9556.70  804.46  17
  -1 -11   311650.60  957.15  12
   1 -11  -280411.40 4727.68   7
   1 -11  -281356.20 4586.17  17
   1 -11  -287976.30 4591.20   5
  -1 -11   286695.30 4780.01   7
  -1 -11   286298.60 4772.66  12
   1 -11  -291754.90 4681.80  12
   1 -11  -126240.50 1732.88   7
  -1 -11   125416.70 1741.76   7
   1 -11  -123469.60 1541.23  17
   1 -11  -126819.40 1585.92   5
   1 -11  -127184.60 1670.65  12
  -1 -11   125358.50 1717.08  12
   1 -11   096585.00 5341.19   7
  -1 -11   092905.10 5376.70   7
  -1 -11   0 100139. 5338.74  12
   1 -11   099371.00 5300.21  12
   1 -11   123974.70 1482.72   5
   1 -11   121839.60 1558.70   7
   1 -11   121410.60 1535.50  12
  -1 -11  -125591.90 1584.25  12
   1 -11   279810.00 4558.09   7
  -1 -11  -278417.80 4419.73  17
   1 -11   284905.00 4491.39   5
  -1 -11  -290245.30 4567.79  12
  -1 -11  -326105.40 1836.91   7
   1 -11   331798.00 1881.37  12
  -1 -11  -327176.50 1735.72  12
  -1 -11  -327200.70 1690.88  17
   1 -11   331007.20 1761.53   5
   1 -11   326057.70 1759.66   7
  -1 -11  -422761.70 1583.71   7
  -1 -11  -423156.70 1465.93  12
   1 -11   423982.40 1487.68   5
  -1 -11  -423011.50 1453.52  17
   1 -11   423158.50 1450.99  20
   1 -11   421234.90 1536.71  12
  -1 -11  -5 1792.79  373.64   7
   1 -11   5 2305.88  319.68   5
  -1 -11  -5 1579.02  334.00  17
   1 -11   5 2276.27  305.48  20
  -1 -11  -5 1547.66  279.41  12
   1 -11   5 2186.06  390.55  12
  -1 -11  -613280.00 1004.35  17
   1 -11   614007.40  954.99  20
   1 -11   615313.90 1015.71  22
  -1 -11  -614005.90 1087.61   7
   1 -11   7   26.87  105.45  20
  -1 -11  -7  180.40  214.60   7
   1 -11   7   33.55  110.62  22
  -1 -11  -7  136.65  225.24  17
   1  11   7  -69.69  144.54  11
  -1 -11  -812921.70  966.21  17
   1  11   814406.80  974.73  11
  -1 -11  -813256.90 1006.93   7
   1 -11   812936.70 1040.06   1
   1 -11   813832.00  949.86  22
   1 -11   812630.90  865.41  20
  -1 -11  -9  151.15  177.51   7
   1 -11   9  521.85  174.19  22
   1 -11   9  820.74  230.76   1
   1  11   9  395.40  186.79  11
  -1 -11 -1037886.30 2200.65   7
   1 -11  1037930.50 2188.02  22
   1 -11  1040102.60 2317.99   1
   1  11  1037269.90 2180.52  11
  -1 -11 -11 3308.68  393.65  17
   1  11  11 3817.38  381.75  11
  -1 -11 -1227398.40 1458.99  17
   1  11  1222854.80 1429.88  11
  -1 -11 -13  782.38  164.37  17
   1 -12 -12 2296.68  270.52  17
   1 -12 -1115719.50 1055.40   7
  -1  12  1115849.40 1047.82  11
  -1  12  10  171.47  141.35  11
   1 -12 -10  -32.24  178.92   7
   1 -12  -916617.30 1151.97   7
  -1  12   916755.70 1115.61  11
  -1  12   8  -34.13  171.97  11
   1 -12  -8  374.28  233.59  17
   1 -12  -8  165.88  189.37   7
   1 -12  -716476.70 1227.64   7
   1 -12  -718350.10 1210.58  17
   1 -12  -6 4273.79  504.93  17
   1 -12  -6 3554.86  488.30   7
   1 -12  -6 4413.48  451.07  12
   1 -12  -515626.10 1179.59   7
   1 -12  -516080.30 1082.45  12
  -1 -12   516033.30 1051.10  22
   1 -12  -514937.70 1109.78  17
  -1 -12   515034.50 1011.86  20
   1 -12  -4 7019.67  675.45  17
  -1 -12   4 6952.33  602.99  20
   1 -12  -4 7753.96  674.18  12
   1 -12  -3 108465. 5746.41  12
   1 -12  -3 107938. 5715.29  17
   1 -12  -3 109434. 5879.93   7
   1 -12  -3 109742. 5676.72   5
  -1 -12   3 101332. 5768.10   6
  -1 -12   3 104431. 5863.70   7
  -1 -12   3 108365. 5919.42  12
  -1 -12   2 1731.89  395.40   7
   1 -12  -2 1509.06  372.02   7
  -1 -12   2 1699.02  364.23   6
   1 -12  -2 1194.39  265.01   5
   1 -12  -2 1560.10  335.53  12
  -1 -12   2 1550.19  404.54  12
   1 -12  -2 1380.84  319.36  17
  -1 -12   155703.00 3416.61   7
   1 -12  -157143.10 3205.50   5
   1 -12  -156700.50 3397.51   7
  -1 -12   160042.30 3419.16  12
   1 -12  -159731.00 3332.52  12
   1 -12   0 1239.49  364.20   7
  -1 -12   0 2530.05  465.32   7
   1 -12   0 1443.38  359.92  12
  -1 -12   0 1414.09  393.96  12
   1 -12   131050.20 2052.22   7
   1 -12   132322.30 1920.23   5
   1 -12   132665.50 2060.47  12
  -1 -12  -131245.10 2022.01  12
   1 -12   218554.80 1207.68   5
   1 -12   218003.00 1299.65   7
  -1 -12  -217506.00 1253.53  12
  -1 -12  -216100.90 1143.66  17
  -1 -12  -383456.10 4392.23  12
  -1 -12  -377725.30 4305.52  17
   1 -12   380575.20 4350.06   5
   1 -12   376921.50 4407.76   7
  -1 -12  -381576.20 4527.26   7
  -1 -12  -413808.50 1110.81   7
  -1 -12  -413323.30  973.68  12
   1 -12   413515.50  967.94   5
   1 -12   413011.20  937.34  20
   1 -12   412528.90 1074.85  12
  -1 -12  -412474.40  945.39  17
  -1 -12  -538629.50 2361.83   7
   1 -12   537167.50 2362.82  12
   1 -12   538657.60 2197.28  20
  -1 -12  -538087.60 2227.01  17
  -1 -12  -613481.20  976.51  17
   1 -12   612634.30  904.73  20
   1 -12   615072.10  990.33  22
  -1 -12  -613611.80 1070.94   7
  -1 -12  -744259.00 2515.96  17
  -1 -12  -745965.30 2616.10   7
   1  12   744728.50 2516.47  11
   1 -12   745254.00 2502.60  22
   1 -12   741722.40 2424.34  20
  -1 -12  -8 1759.63  331.05   7
   1  12   8 2454.54  324.45  11
  -1 -12  -8 2064.26  345.57  17
   1 -12   8 2108.30  293.86  22
  -1 -12  -921295.30 1290.22  17
  -1 -12  -919196.30 1304.00   7
   1 -12   920076.80 1264.72  22
   1  12   920723.40 1278.36  11
   1  12  10   50.20  119.59  11
  -1 -12 -10  185.86  143.06   6
  -1 -12 -10  162.55  145.97   7
   1  12  1117939.20 1085.27  11
  -1 -12 -12  101.33  120.21  17
   1 -13 -1022250.00 1348.21   7
  -1  13  1021899.00 1309.96  11
  -1  13   9   26.78  122.21  11
   1 -13  -9   65.51  167.87   7
   1 -13  -9 -103.47  216.01  17
   1 -13  -832512.90 1918.23  17
   1 -13  -830778.70 1966.89   7
  -1  13   835149.40 1935.41  11
   1 -13  -7 1068.00  281.01  17
  -1  13   7  778.94  214.48  11
   1 -13  -7 1009.60  278.28   7
   1 -13  -6 3282.68  418.18  17
   1 -13  -6 2513.22  331.49  12
   1 -13  -6 2514.39  409.97   7
   1 -13  -5  239.90  246.76  17
   1 -13  -5   49.23  292.99   7
  -1 -13   5  452.54  144.46  20
   1 -13  -5  342.05  166.76  12
   1 -13  -459885.40 3446.36  17
  -1 -13   461571.80 3399.66  20
   1 -13  -467028.90 3499.36  12
   1 -13  -3  164.11  179.02  12
  -1 -13   3  236.63  287.13  12
   1 -13  -3  -55.35  241.45   7
  -1 -13   3  128.77  168.53   6
  -1 -13   214282.50 1183.36   7
  -1 -13   212919.20 1093.41   6
  -1 -13   215092.00 1217.23  12
   1 -13  -215969.20 1124.50  12
   1 -13  -213669.30 1159.14   7
  -1 -13   1  279.39  267.18  12
   1 -13  -1  386.43  240.31  12
   1 -13  -1  588.66  292.28   7
  -1 -13   1  668.83  255.74   6
  -1 -13   1  868.50  340.16   7
  -1 -13   0 131400. 7211.98   7
  -1 -13   0 137014. 7144.60  12
   1 -13   0 135250. 7127.23  12
   1 -13   0 125933. 7146.54   7
  -1 -13  -1  340.17  249.46  12
   1 -13   1  435.30  283.99  12
   1 -13   1  315.45  177.10   5
  -1 -13  -1  125.02  285.66   7
   1 -13   1  222.56  225.11   7
  -1 -13  -2 4551.81  542.59  12
   1 -13   2 3857.22  535.78   7
   1 -13   2 3473.23  457.66   6
  -1 -13  -3   91.75  188.68  17
  -1 -13  -3  -57.24  266.90   7
   1 -13   3  431.44  190.55  20
  -1 -13  -3  -79.96  249.52  12
  -1 -13  -446459.90 2712.63   7
  -1 -13  -445365.50 2561.17  12
   1 -13   444275.60 2717.87  12
  -1 -13  -443710.10 2517.43  17
   1 -13   443457.60 2521.90  20
  -1 -13  -5  248.07  230.64  17
   1 -13   5  130.19  124.20  22
  -1 -13  -5  248.99  227.44   7
   1 -13   5  172.84  134.58  20
  -1 -13  -629984.60 1847.19   7
  -1 -13  -628522.20 1720.02  17
   1  13   629814.50 1738.43  11
   1 -13   628045.10 1664.24  20
   1 -13   628327.90 1709.56  22
  -1 -13  -7  979.73  261.34   7
   1  13   7 1197.49  233.22  11
   1 -13   7 1256.12  212.22  22
  -1 -13  -7 1158.18  269.77  17
  -1 -13  -829830.00 1698.79  17
  -1 -13  -827908.10 1752.82   7
   1  13   828732.20 1689.29  11
   1  13   9  369.44  152.90  11
  -1 -13  -9  173.03  137.96   6
  -1 -13  -9  257.65  166.33   7
  -1 -13  -9  412.28  195.48  17
  -1 -13 -1016551.50 1012.25  17
  -1  14   919143.80 1177.46  11
   1 -14  -921192.30 1243.78   7
  -1  14   8   96.27  129.57  11
   1 -14  -8  -31.72  183.65   7
   1 -14  -729647.90 1824.59   7
  -1  14   730137.40 1746.20  11
   1 -14  -6 3439.99  452.37   7
  -1  14   6 3023.39  366.28  11
   1 -14  -515218.90 1033.63  12
   1 -14  -4 2209.34  328.71  12
  -1 -14   372363.30 4072.09  20
   1 -14  -379291.20 4302.87   7
   1 -14  -379412.50 4188.18  12
  -1 -14   2  977.20  265.80   6
  -1 -14   2 1623.10  397.86  12
   1 -14  -2 1187.45  293.22  12
  -1 -14   131549.10 2048.77   6
  -1 -14   131199.80 2102.80   7
  -1 -14   132449.30 2080.56  12
   1 -14  -132944.10 2100.85   7
   1 -14  -132976.40 2033.72  12
  -1 -14   0  236.75  245.59   7
   1 -14   0  109.95  202.71   7
  -1 -14   0  264.59  201.52   6
  -1 -14   0   97.21  196.32  12
   1 -14   0  -99.31  226.71  12
   1 -14   1 9446.01  900.29   7
  -1 -14  -1 8980.67  919.93   7
   1 -14   110067.10  851.66   6
  -1 -14  -110358.00  885.06  12
   1 -14   112148.70  971.58  12
   1 -14   2 1277.06  325.55   7
   1 -14   2 1062.13  331.55  12
  -1 -14  -2  851.17  258.12  12
  -1 -14  -315121.10 1059.60  12
   1 -14   314050.00 1007.94  20
  -1 -14  -315435.90 1171.63   7
   1 -14   4 2095.15  288.45  20
  -1 -14  -4 1829.66  301.46  12
   1 -14   4 2091.06  289.34  22
  -1 -14  -4 1851.99  358.04   7
  -1 -14  -5 9772.37  805.50   7
  -1 -14  -5 8453.17  655.43  17
   1 -14   5 8321.17  635.14  20
   1 -14   5 8772.85  660.17  22
   1  14   5 8973.75  682.96  11
  -1 -14  -6  751.84  207.09  17
   1  14   6  420.07  166.55  11
  -1 -14  -6  750.14  230.49   7
  -1 -14  -740111.90 2279.93   7
  -1 -14  -738344.70 2166.28  17
   1  14   739494.20 2183.68  11
  -1 -14  -8 2789.08  305.21  17
   1  14   8 2948.76  294.02  11
  -1 -14  -8 2331.56  319.02   6
  -1 -14  -8 2389.22  336.83   7
  -1 -14  -915614.50  932.49  17
   1 -15  -822398.80 1257.75  16
  -1  15   7 -120.72  121.14  11
   1 -15  -7   56.92  140.77   7
   1 -15  -623922.20 1399.03   7
  -1  15   620306.60 1283.85  11
   1 -15  -5 3510.67  361.19  12
   1 -15  -424715.60 1531.00   7
   1 -15  -422058.80 1410.20  12
   1 -15  -310855.70  880.54   7
   1 -15  -310054.40  791.59  12
   1 -15  -242465.30 2554.46   7
   1 -15  -243272.10 2488.54  12
   1 -15  -1 2501.19  406.78   6
   1 -15  -1 3106.51  454.29   7
  -1 -15   1 2752.28  377.34   6
   1 -15  -1 2401.68  379.50  12
   1 -15   026697.40 1791.75   7
  -1 -15   027908.80 1832.77   7
  -1 -15   028509.00 1787.35   6
   1 -15   026666.80 1734.69   6
   1 -15   030549.20 1809.88  12
  -1 -15  -1 7231.65  687.30   6
  -1 -15  -1 6657.13  704.39   7
  -1 -15  -1 6892.72  655.11  12
   1 -15   1 7620.82  715.55  12
  -1 -15  -222339.20 1467.08   6
  -1 -15  -221010.30 1384.63  12
   1 -15   224151.00 1519.95  12
   1 -15   220763.20 1336.52  20
  -1 -15  -3 2082.18  352.76   6
   1 -15   3 2583.75  299.65  20
  -1 -15  -4 9146.60  753.24   7
   1  15   4 7799.82  610.50  11
  -1 -15  -5 6350.88  588.09   6
  -1 -15  -5 6851.75  604.79   7
   1  15   5 5958.17  491.45  11
  -1 -15  -618766.30 1139.00   7
  -1 -15  -617681.30 1121.94   6
   1  15   615362.90 1007.17  11
  -1 -15  -7 2373.76  303.11   7
  -1 -15  -7 2333.19  293.49   6
   1 -16  -520374.80 1246.03   6
   1 -16  -4 2105.23  297.02   7
   1 -16  -4 2090.25  287.90   6
  -1  16   4 1776.96  236.88  11
   1 -16  -314943.60 1006.77   6
   1 -16  -315388.30 1042.60   7
   1 -16  -314729.00  966.77  12
   1 -16  -2  514.32  204.31   7
   1 -16  -2  294.72  151.76   6
   1 -16  -2  166.89  155.05  12
   1 -16  -117845.30 1202.99   7
   1 -16  -118248.50 1178.78  12
  -1 -16   0  776.73  198.77   6
   1 -16   0  667.05  173.40  20
  -1 -16  -124534.50 1469.20   6
   1 -16   123003.30 1378.85  20
  -1 -16  -2 1228.01  236.85   6
  -1 -16  -2  981.86  274.89   7
  -1 -16  -314189.80  968.21   6
  -1 -16  -4 1075.79  222.41   7
  -1 -16  -4 1297.93  224.83   6
  -1 -16  -521725.30 1317.34   7
   1 -17  -4 1944.02  181.52  20
   1 -17  -3  -12.11   83.07  20
   1 -17  -219687.40 1105.34  20
   1 -17  -1  276.30   88.91  20
  -2   0  1624851.10 1476.05  24
  -2   0  1625548.70 1568.82  23
  -2   0  15  -47.73  203.12  11
  -2   0  15  -35.19  133.96  24
  -2   0  15  -43.72  150.01  23
  -2   0  15  207.63  209.57   1
  -2   0  1456301.80 3148.15  11
  -2   0  1452471.80 3033.93  24
  -2   0  1454050.20 3106.72  23
  -2   0  1449482.00 3016.31   3
  -2   0  1453889.40 3185.87   1
   2   0 -13 -195.14  371.40   9
  -2   0  13  172.64  153.68   3
  -2   0  13  -61.72  219.76   1
  -2   0  13   54.87  221.54  11
  -2   0  13  104.63  179.50  23
  -2   0  13 -201.01  382.58  19
  -2   0  1276590.80 4440.17   1
  -2   0  1283112.00 4409.99  23
  -2   0  1277170.80 4377.23  11
  -2   0  1277585.70 4283.79   3
  -2   0  1272872.00 5383.66  19
  -2   0  11  188.98  156.85   3
  -2   0  11  -53.64  169.36   1
  -2   0  11 -138.96  323.96   2
  -2   0  11  139.52  197.97  11
  -2   0  11  149.09  183.22  23
  -2   0  11  368.94  351.12  19
  -2   0  1020604.90 1940.47   2
  -2   0  1020343.90 1444.41   1
  -2   0  1022445.20 1375.87   3
  -2   0  1019668.60 1381.28  11
  -2   0  1023504.20 2247.57  19
  -2   0  1023035.80 1487.59  23
  -2   0   9  225.93  215.31   2
  -2   0   9  149.86  319.11  19
  -2   0   9  328.12  168.54  11
  -2   0   9  182.66  130.07   3
  -2   0   892606.20 5369.50   2
  -2   0   898973.70 5676.82  19
  -2   0   886666.60 4700.61  11
  -2   0   888828.10 4715.13   3
  -2   0   7 -111.14  236.50  19
  -2   0   7  -87.06  234.34   2
  -2   0   7   48.30  100.18   3
  -2   0   625163.60 1890.32  19
  -2   0   621944.30 1712.99   2
  -2   0   5  -69.45  147.81  19
  -2   0   5   58.53  136.46   2
  -2   0   4 797870.39652.40  19
  -2   0   4 767891.39577.00   2
  -2   0   3   94.33  137.21   2
  -2   0   231425.60 1838.51   2
   2   0  -232952.00 1714.48   8
  -2   0   1   79.48   75.76   9
   2   0  -1   10.36   55.95  14
  -2   0   0 374500.18784.20   9
   2   0   0 367607.18740.90   8
  -2   0  -1   55.98  103.19   9
  -2   0  -231391.60 1878.00   9
   2   0   229523.80 1760.27   8
   2   0   3  342.54  187.15  19
  -2   0  -3  500.52  231.30   9
   2   0   3  308.66  160.91   8
   2   0   4 239785.12491.90  18
   2   0   4 245815.12725.60  19
  -2   0  -4 209849.12807.60   9
   2   0   4 257648.12503.00   8
   2   0   5   84.69  180.23  19
   2   0   5  117.46  158.10  18
   2   0   5   48.46  172.57   8
  -2   0  -5 -110.07  209.50   9
  -2   0  -6 293943.17511.50   9
   2   0   6 318912.17090.20  18
   2   0   7   88.65  169.17  18
   2   0   7  185.72  136.51  11
  -2   0  -7  435.97  338.98   9
   2   0   7  627.81  175.50   3
   2   0   7  219.82  234.20  19
  -2   0  -829163.40 2724.15   9
   2   0   832663.80 1914.68  11
   2   0   830356.70 2361.72  18
   2   0   835659.80 2618.40  19
   2   0   832557.20 1951.80   3
   2   0   9  221.65  210.94  18
   2   0   9  -80.79  148.89   3
   2   0   9  317.01  209.96  11
   2   0   9   38.58  103.86   1
   2   0   9   69.97  124.59  13
   2   0   9 -135.55  257.98  19
  -2   0  -9  352.32  443.54   9
   2   0  1071363.50 3878.57  13
  -2   0 -1071044.40 5087.09   9
   2   0  1066914.40 3913.79   1
   2   0  1073910.10 4594.82  18
   2   0  1075934.80 4799.16  19
   2   0  1069980.60 3948.09  11
   2   0  11  261.91  249.25  18
   2   0  11   52.23  198.84  11
   2   0  11   99.93  171.45   1
   2   0  11   40.91  198.53  13
  -2   0 -11  206.04  277.29   9
   2   0  11 -161.59  486.27  19
   2   0  11  -43.24  169.65  23
   2   0  1249953.60 2835.42  23
   2   0  1248424.00 2899.89   1
   2   0  1249324.70 2825.10  13
   2   0  1249746.90 2931.89  11
   2   0  1245305.20 3669.68  19
  -2   0 -1242235.40 3892.35   9
   2   0  13 -109.06  274.60  11
   2   0  13   50.95  153.32   1
   2   0  13  -43.17  159.10  23
   2   0  14 5904.21  601.62   1
   2   0  14 6022.43  579.62  23
   2   0  15  -32.30  126.75   1
   2   0  15  -32.56  151.83  23
   2   0  1615171.40  963.53  23
  -2   1  16 1732.63  286.40  23
  -2   1  16 1368.77  232.47  24
  -2   1  1512051.50  992.52  11
  -2  -1  1513097.90  915.74  24
  -2   1  1512635.00  937.37  24
  -2   1  1513295.70  997.61  23
  -2  -1  1513328.90 1065.28   1
  -2  -1  14  182.42  216.52   1
  -2   1  14   57.32  211.27   1
  -2   1  14  265.66  183.67  24
  -2  -1  14  287.37  187.37  24
  -2  -1  14   54.97  221.94  11
  -2   1  14  -51.75  208.96  11
  -2   1  14 -127.35  197.91   3
  -2   1  14 -190.56  231.17  23
  -2   1  1342566.20 2480.25   3
  -2   1  1346271.60 2661.34   1
  -2  -1  1340358.20 2622.47   1
  -2  -1  1341420.40 2489.74  24
  -2   1  1342902.70 2534.15  23
  -2   1  1341941.70 2566.36  11
  -2  -1  1341633.10 2575.54  11
  -2  -1  1340399.00 3585.77  19
  -2   1  1337674.20 3424.25  19
   2   1 -1335045.30 3386.67   9
  -2   1  12 1339.33  284.65   3
  -2  -1  12  963.83  339.39   1
  -2   1  12 1562.47  344.53   1
  -2   1  12  761.50  283.69  11
  -2  -1  12 1007.47  316.56  11
  -2   1  12 1386.67  300.13  23
  -2   1  12 1497.83  620.01  19
  -2   1  1166791.00 4665.13   2
  -2  -1  1166803.80 4065.36   1
  -2   1  1170387.90 4069.81   1
  -2   1  1175729.70 4048.23  23
  -2  -1  1176760.10 4046.75  11
  -2   1  1169711.00 4001.51  11
  -2   1  1172099.30 5031.41  19
  -2   1  1173287.70 3948.17   3
  -2   1  10  644.26  210.10   1
  -2  -1  10   97.92  197.75   1
  -2   1  10  -43.39  198.12  23
  -2  -1  10  -48.78  250.06  23
  -2  -1  10  240.07  166.07  11
  -2   1  10   78.22  182.43  11
  -2   1  10  233.51  152.35   3
  -2   1  10 -158.08  475.75  19
  -2  -1   9 5680.83  542.72  11
  -2   1   9 6925.03  572.60  11
  -2   1   9 5856.34  529.77   3
  -2   1   9 6845.82  955.00   2
  -2   1   9 5908.44  995.54  19
  -2  -1   815496.20  993.52  11
  -2   1   814935.90  989.26  11
  -2   1   814954.60  982.71   3
  -2   1   814517.10 1412.05   2
  -2   1   816102.20 1599.82  19
  -2   1   777147.60 4074.38   3
  -2   1   775939.40 4585.02   2
  -2   1   777372.50 4762.24  19
  -2   1   6   71.83  193.38   2
  -2   1   6   86.57  285.41  19
  -2   1   5 612906.31714.90   2
  -2   1   5 633632.31830.10  19
  -2   1   4  901.20  251.79   2
  -2   1   4  743.83  244.11  19
  -2   1   3 999928.50415.70   2
  -2   1   3 999999.50454.30  19
  -2   1   231144.50 1773.17   2
  -2   1   1 230670.11380.00   9
   2  -1  -1 231785.11342.90  14
   2   1  -1 217980.11230.50  14
   2   1  -1 231157.11402.50  15
  -2   1   037089.60 2089.45   9
   2   1   038853.40 2100.93  15
  -2   1  -132314.00 1834.41   9
   2   1   131220.10 1805.03  15
  -2   1  -255027.30 3029.90   9
   2   1   254198.10 2987.76  19
   2   1   252302.80 2973.02  15
   2  -1   252861.80 2940.24   8
   2   1   3 287968.14858.40  19
  -2   1  -3 302201.14968.90   9
   2   1   3 279142.14745.20   8
  -2   1  -428249.50 2089.97   9
   2   1   428214.50 2008.48  19
   2   1   430830.30 1931.46  18
   2  -1   430077.00 1817.01  18
   2   1   430716.90 1872.32   8
  -2   1  -532140.80 2416.04   9
   2   1   529809.50 2227.18  19
   2  -1   535900.40 2118.18  18
   2   1   528514.60 2115.76  18
   2   1   536102.60 2103.84   8
  -2   1  -6 7533.92 1082.40   9
   2   1   6 7490.57  779.29   8
   2   1   6 8871.56  992.23  19
   2   1   6 7885.40  898.95  18
   2  -1   6 8724.62  882.20  18
   2  -1   7 210139.10789.10  11
   2   1   7 211783.10790.80  11
   2   1   7 209545.10849.70   3
   2   1   7 212763.11503.10  19
   2   1   7 200071.11339.90  18
   2  -1   7 215571.11325.40  18
  -2   1  -7 210621.11814.40   9
   2   1   8  943.63  361.90  18
   2  -1   8  761.70  303.08  18
   2   1   8  457.57  178.43   3
   2   1   8 1362.26  238.34  11
   2  -1   8  964.62  211.26  11
   2   1   8  353.96  320.01  19
  -2   1  -8  640.29  483.32   9
   2   1   9 114733. 5783.56   3
   2   1   9 101451. 5681.67  13
   2   1   999082.00 5708.06   1
   2  -1   9 102544. 5737.63   1
   2   1   9 116860. 6582.86  19
   2  -1   9 112977. 6342.77  18
   2   1   9 108646. 6428.60  18
   2   1   9 111976. 5763.86  11
   2  -1   9 115782. 5783.61  11
  -2   1  -9 116133. 6965.72   9
   2  -1   9 106002. 5728.89  22
   2  -1  10 6153.51  889.22  18
   2   1  10 4509.61  839.52  18
   2   1  10 5552.95  558.25  13
   2   1  10 4859.36  538.39   1
   2  -1  10 5285.26  579.15   1
  -2   1 -10 4248.76 1089.96   9
   2   1  10 5673.26  597.42  11
   2  -1  10 5850.06  605.23  11
   2   1  10 5763.88  554.32  23
   2   1  10 5213.34  943.41  19
   2   1  1135659.20 2282.37  13
   2   1  1140006.60 2386.64   1
   2  -1  1139420.10 2408.06   1
   2   1  1139719.90 2336.28  23
   2  -1  1142111.20 2449.34  11
   2   1  1141100.20 2409.80  11
  -2   1 -1139577.60 3463.54   9
   2   1  1141451.90 3193.27  19
   2   1  1132140.50 2890.25  18
   2  -1  12 -173.17  285.47  19
   2   1  12  495.70  385.19  19
   2  -1  12 -108.15  192.59   1
   2   1  12  349.41  201.58   1
  -2   1 -12  215.34  409.88   9
   2  -1  12   57.24  303.33  11
   2   1  12  478.69  248.00  11
   2   1  12  130.34  154.75  23
   2   1  1343609.40 2675.10  11
   2  -1  1344228.70 2682.42   1
   2   1  1344059.80 2642.75   1
   2   1  1345959.40 2610.53  23
   2   1  14  140.05  203.73  11
   2  -1  14  374.23  189.02   1
   2   1  14   39.31  140.20   1
   2   1  14  153.64  167.68  23
   2  -1  15 8123.76  706.41   1
   2   1  15 9735.30  713.77  23
   2   1  16   46.59  101.62  23
  -2   2  17  827.23  135.33  24
  -2  -2  16 8560.28  713.83   1
  -2   2  16 6917.98  603.38  23
  -2   2  16 6933.08  560.47  24
  -2  -2  16 7060.26  619.90  23
  -2   2  16 6631.21  612.08  11
  -2  -2  15 4039.44  536.99   1
  -2   2  15 3924.01  439.57  24
  -2   2  15 3718.38  463.51  23
  -2  -2  15 3795.73  401.06  24
  -2  -2  15 3935.62  496.34  23
  -2   2  15 4326.06  501.49  11
  -2   2  1425325.50 1612.22  11
  -2  -2  1421517.40 1464.01  24
  -2   2  1423068.20 1545.02  23
  -2  -2  1423219.10 1610.46  23
  -2  -2  1423509.40 1661.74   1
  -2   2  1423770.70 1526.84   3
  -2  -2  1423578.00 1544.95   3
  -2   2  13 6447.22  660.05   3
  -2  -2  13 7133.64  676.33   3
  -2  -2  13 7133.25  795.00   1
  -2   2  13 6696.39  713.16   1
  -2  -2  13 8045.81  781.81  23
  -2   2  13 6215.57  668.85  23
  -2  -2  13 6744.67  635.97  24
  -2   2  13 6083.75  683.18  11
  -2  -2  13 8584.55  804.22  11
   2  -2 -13 6984.79 1229.56   9
   2   2 -13 6563.67 1209.99   9
  -2   2  13 4970.79 1090.13  19
  -2  -2  13 4578.43 1110.53  19
  -2   2  1260164.20 3488.60   1
  -2  -2  1254194.50 3486.64   1
  -2   2  1259481.70 3399.29  23
  -2  -2  1259215.40 3351.79  24
  -2  -2  1259562.00 3494.00  23
  -2  -2  1259246.40 3453.83  11
  -2   2  1261952.60 3432.91  11
  -2   2  1261294.20 3350.81   3
  -2  -2  1258139.90 3360.93   3
  -2  -2  1261788.40 4685.36  19
  -2   2  1262277.50 4448.59  19
  -2   2  11   36.96  145.49   3
  -2  -2  11  203.11  159.82   3
  -2   2  11  270.63  315.65   2
  -2  -2  11  594.16  399.99   2
  -2   2  11  564.16  218.59   1
  -2  -2  11  114.75  225.42   1
  -2  -2  11  356.12  177.01  24
  -2  -2  11  524.96  236.28  11
  -2   2  11  310.15  211.15  11
  -2  -2  11  -54.98  196.13  23
  -2   2  11  179.16  165.50  23
  -2   2  11  665.99  419.38  19
  -2  -2  11  409.62  477.57  19
  -2   2  1046998.40 2827.88   1
  -2  -2  1045882.30 2875.26   1
  -2   2  1043206.90 3349.83   2
  -2  -2  1049679.70 3543.48   2
  -2   2  1049259.00 2806.99  23
  -2  -2  1048401.20 2877.43  23
  -2  -2  1049072.30 2797.84  11
  -2   2  1046661.10 2768.43  11
  -2  -2  1051387.90 3915.06  19
  -2   2  1051041.50 3662.07  19
  -2   2  1049381.70 2740.03   3
  -2  -2  1053183.40 2796.28   3
  -2  -2   919585.60 1274.24  11
  -2   2   918101.00 1258.54  11
  -2  -2   918863.10 1368.85   1
  -2   2   918665.20 1745.12   2
  -2  -2   920302.50 1861.67   2
  -2   2   920223.20 1320.80  23
  -2  -2   922496.70 1305.26   3
  -2   2   921583.90 1268.93   3
  -2   2   920723.60 1922.57  19
  -2  -2   914930.10 1878.99  19
  -2  -2   8 154823. 8177.07   2
  -2   2   8 140494. 7964.33   2
  -2  -2   8 152570. 7425.91   3
  -2   2   8 137992. 7365.48   3
  -2  -2   8 142240. 7381.27  11
  -2   2   8 137851. 7380.85  11
  -2  -2   8 128641. 8258.52  19
  -2   2   8 146168. 8177.66  19
  -2  -2   731558.60 2273.58   2
  -2   2   730140.00 2159.52   2
  -2  -2   730967.00 1732.64   3
  -2   2   728555.50 1685.48   3
  -2   2   732699.90 2305.22  19
  -2  -2   726784.00 2300.43  19
  -2   2   729247.20 1687.71  11
  -2  -2   729129.90 1672.72  11
  -2   2   6 182452.10390.70   2
  -2  -2   6 190610.10530.80   2
  -2  -2   6 200000.10625.40  19
  -2   2   6 213055.10589.50  19
  -2  -2   5 2109.06  428.63   2
  -2   2   5 1383.54  317.75   2
  -2   2   5 1612.18  383.42  19
  -2  -2   5 2264.52  438.71  19
  -2   2   4 207181.11101.00   2
  -2  -2   4 218666.11186.90   2
  -2  -2   4 213400.11146.30  19
  -2   2   4 216437.11155.10  19
  -2  -2   3 424685.22220.20  19
  -2   2   3 433216.22231.10  19
  -2  -2   3 431113.22239.20   2
  -2   2   3 458308.22215.80   2
  -2  -2   2 121567. 6425.72   2
  -2   2   2 125483. 6416.77   2
   2  -2  -1 308518.15819.10  15
   2   2  -1 330025.15820.00  15
  -2  -2   1 301520.15800.40   2
  -2   2   1 323707.15805.80   2
  -2  -2   1 298250.15784.70   9
  -2   2   1 308512.15783.10   9
  -2   2   0 512644.25220.10   9
  -2  -2   0 468570.25214.30   9
   2  -2   0 502896.25234.00  15
   2   2   0 513596.25222.50  15
  -2  -2  -1 296395.15198.70   9
  -2   2  -1 313702.15171.90   9
   2   2   1 288786.15124.60  15
   2  -2   1 292739.15155.90  15
   2  -2   2 334931.15419.70  19
   2   2   2 291243.15324.80  19
   2  -2   2 306720.15378.80  15
   2   2   2 272080.15292.40  15
  -2  -2  -2 287346.15420.30   9
  -2   2  -2 315010.15358.30   9
   2  -2   3 7245.77  735.13  19
   2   2   3 5105.41  590.48  19
   2   2   3 5266.54  568.60  18
  -2  -2  -3 5399.76  697.64   9
  -2   2  -3 6775.45  658.12   9
   2  -2   446226.30 2902.69  19
   2   2   448448.20 2778.40  19
   2  -2   446347.80 2492.96  18
  -2   2  -444741.40 2793.54   9
   2   2   5 6648.96  687.31   8
  -2   2  -5 7263.60  889.92   9
   2  -2   5 7301.91  918.61  19
   2   2   5 6107.10  777.29  19
   2  -2   5 7100.45  666.31  18
   2  -2   6 204471.11074.40  18
   2   2   6 211272.11031.30   8
  -2   2  -6 220986.11570.00   9
  -2  -2  -6 207809.11675.60   9
   2  -2   6 220549.10689.50  11
   2  -2   6 182142.10722.70   3
   2   2   6 213892.11268.70  18
   2   2   6 210065.11275.60  19
   2   2   719989.80 1556.31   8
   2   2   721869.40 1298.04  11
   2  -2   720338.50 1293.90  11
   2  -2   716702.90 1311.02   3
   2   2   722861.00 1344.13   3
   2   2   723225.60 1822.73  18
   2  -2   723239.90 1711.27  18
   2   2   726276.00 1913.98  19
   2  -2   727245.90 2104.73  19
  -2  -2  -719781.30 2030.20   9
  -2   2  -721796.90 2010.26   9
   2   2   835638.70 2048.88  11
   2  -2   835022.90 2061.57  11
  -2   2  -835911.60 2901.37   9
  -2  -2  -832785.30 2885.21   9
   2   2   837278.20 2077.74   3
   2  -2   829882.00 2063.61   3
   2   2   836318.10 2665.29  19
   2   2   834967.60 2608.29  18
   2  -2   843318.30 2952.43  19
   2  -2   838249.30 2533.67  18
   2   2   9 5915.56  948.66  18
   2  -2   9 7450.99  651.37  13
   2   2   9 7160.66  615.51  13
   2  -2   9 6568.72  610.35  21
  -2   2  -9 7849.29 1314.46   9
  -2  -2  -9 5692.44 1158.59   9
   2  -2   9 6272.37  634.14   1
   2  -2   9 7130.97  908.61  18
   2   2   9 9208.72 1153.10  19
   2  -2   9 8973.23 1219.35  19
   2  -2   9 8893.68  712.60  11
   2   2   9 7236.10  645.02  11
   2  -2  1034249.00 2053.18  11
   2   2  1033756.00 2010.08  11
   2  -2  1029350.70 1987.34   1
   2  -2  1033852.90 2002.68  13
   2   2  1030585.50 1920.33  13
   2  -2  1035737.40 2860.79  19
   2   2  1029955.40 2587.68  18
   2   2  1030607.70 2624.78  19
  -2   2 -1032091.60 2962.46   9
  -2  -2 -1027260.80 2798.88   9
   2   2  1031953.60 1941.36  23
   2  -2  1035190.00 2030.10  23
   2   2  11  294.14  314.84  18
  -2   2 -11  623.92  443.89   9
  -2  -2 -11  804.45  507.53   9
   2   2  11  821.68  252.14  13
   2  -2  11  395.59  227.87  13
   2  -2  11  827.45  269.88  11
   2   2  11  877.37  272.66  11
   2  -2  11  789.13  267.14   1
   2  -2  11  173.50  468.27  19
   2   2  11  618.94  443.09  19
   2  -2  11  787.17  243.80  23
   2   2  11  992.03  251.15  23
   2  -2  1243992.30 3699.40  19
   2   2  1249665.10 3728.53  19
   2  -2  1247602.90 2905.71   1
  -2   2 -1243834.00 3941.17   9
  -2  -2 -1242080.80 3867.54   9
   2   2  1250600.40 2830.35  23
   2  -2  1250000.50 2864.21  23
   2   2  1250424.20 2902.01  11
   2   2  13 2268.97  387.05  11
   2  -2  13 1991.86  370.10   1
   2   2  13 1773.82  328.76  23
   2  -2  13 2446.98  371.85  23
   2  -2  1413952.80 1121.44   1
   2  -2  1416233.30 1102.68  23
   2   2  1416484.80 1089.91  23
   2   2  1414321.80 1110.03  11
   2  -2  15 2367.79  359.20   1
   2   2  15 3213.59  357.81  23
   2  -2  15 2938.08  350.45  23
   2  -2  1618876.60 1167.17   1
   2  -2  1619623.50 1165.84  23
   2   2  1619324.60 1158.36  23
  -2   3  1714689.50  869.56  24
  -2   3  16  -32.34  160.03  11
  -2   3  16   74.96  109.13  24
  -2  -3  16  164.89  166.55   1
  -2   3  16  147.04  131.41  23
  -2  -3  16  359.21  167.46  23
  -2  -3  1521929.00 1517.62   1
  -2   3  1521612.40 1373.76  24
  -2   3  1521291.60 1394.92  23
  -2  -3  1520764.70 1437.55  23
  -2   3  1521610.60 1421.36  11
  -2   3  14   93.64  213.69  11
  -2  -3  14  192.53  146.45  24
  -2  -3  14 -263.60  317.30  23
  -2  -3  14  -61.25  218.08   1
  -2  -3  1332393.60 2116.85   1
  -2  -3  1332663.40 1974.74   3
  -2   3  1327717.70 1894.30   3
  -2  -3  1332821.50 2078.53  23
  -2  -3  1330550.90 1881.72  24
  -2   3  1333915.50 1985.95  23
  -2   3  1332127.50 2853.77  19
  -2  -3  1332258.40 3099.31  19
   2   3 -1329941.50 2928.73   9
   2  -3 -1326729.10 2861.38   9
  -2  -3  12 2684.51  485.22  23
  -2   3  12 3849.58  482.17  23
  -2   3  12 3273.71  493.93   1
  -2  -3  12 4421.47  602.35   1
  -2  -3  12 3978.86  440.94  24
  -2  -3  12 4398.45  505.30   3
  -2   3  12 2963.07  427.65   3
  -2   3  12 3090.92  836.35  19
  -2  -3  12 3543.85  959.39  19
  -2   3  1125254.20 1753.89   1
  -2  -3  1126171.40 1848.12   1
  -2   3  1127583.50 1726.21  23
  -2  -3  1128396.10 1677.52  24
  -2  -3  1126046.00 1803.39  23
  -2  -3  1127088.20 1767.73  11
  -2  -3  1127841.10 1724.99   3
  -2   3  1127735.30 1690.02   3
  -2   3  1125544.70 2439.06  19
  -2  -3  1126593.40 2705.53  19
  -2   3  1012235.00 1522.80  19
  -2  -3  1011919.00 1693.68  19
  -2   3  1010615.10 1364.21   2
  -2  -3  1012352.10 1501.52   2
  -2   3  1012336.60  993.12   1
  -2  -3  1012330.90  893.30  24
  -2  -3  1012610.50 1029.57  23
  -2   3  1011358.30  924.15  23
  -2   3  1013627.70  964.17  11
  -2  -3  1014464.10  998.20  11
  -2  -3  1013714.70  971.01   3
  -2   3  1013186.50  919.47   3
   2  -3 -1012384.40  887.56  17
  -2  -3   9 115224. 6335.22   2
  -2   3   996968.30 6006.14   2
  -2  -3   9 101330. 5513.17  23
  -2   3   9 105839. 5442.08  23
  -2   3   993518.90 5352.99   3
  -2  -3   9 113496. 5462.77   3
  -2  -3   9 101638. 6473.95  19
  -2   3   9 107549. 6256.80  19
  -2  -3   9 100809. 5415.68  11
  -2   3   997368.20 5400.03  11
  -2  -3   820884.10 1794.83   2
  -2   3   818430.00 1598.70   2
  -2   3   818243.60 1128.60   3
  -2  -3   819972.50 1197.90   3
  -2   3   818954.90 1693.55  19
  -2  -3   817395.50 1800.84  19
  -2  -3   817179.90 1136.90  11
  -2   3   816321.50 1123.89  11
  -2   3   758606.50 3608.47   2
  -2  -3   764120.90 3834.08   2
  -2  -3   763673.20 3156.22   3
  -2   3   756376.70 3079.49   3
  -2   3   760791.60 3690.86  19
  -2  -3   756837.40 3769.93  19
  -2   3   753543.90 3073.09  11
  -2  -3   755142.80 3077.49  11
  -2   3   6  639.15  286.90   2
  -2  -3   6   91.23  300.90   2
  -2   3   6  231.03  220.09  19
  -2  -3   6   84.96  242.75  19
  -2  -3   579248.10 4724.52   2
  -2   3   578129.60 4572.54   2
  -2   3   584781.30 4642.74  19
  -2  -3   583101.00 4644.05  19
  -2   3   4 116212. 6197.22   2
  -2  -3   4 114004. 6308.79   2
  -2   3   4 116263. 6208.26  19
  -2  -3   4 114460. 6190.69  19
  -2   3   3 385233.20110.40   2
  -2  -3   3 404732.20204.90   2
  -2   3   3 393926.20139.40  19
  -2  -3   3 399643.20135.00  19
   2  -3  -2  122.92  124.68  15
   2   3  -2  220.71  131.84  15
  -2   3   2  285.81  113.99   2
  -2  -3   2  356.32  138.56   2
  -2  -3   1 133985. 7305.67   2
  -2   3   1 149920. 7313.41   2
   2   3  -1 148639. 7325.15  15
   2  -3  -1 135370. 7330.70  15
   2   3   0 4020.87  367.63  18
   2   3   0 4269.46  364.88  15
   2  -3   0 4079.02  384.46  15
  -2  -3   0 4167.44  367.77   9
  -2   3   0 3888.64  346.35   9
   2   3   1 128571. 7259.94  15
   2   3   1 138496. 7340.71  18
   2  -3   1 140926. 7342.88  15
  -2  -3  -1 143150. 7352.80   9
  -2   3  -1 157804. 7335.44   9
  -2   3  -2  350.80  138.09   9
  -2  -3  -2   46.96  126.90   9
   2   3   2  378.33  179.25  18
   2  -3   2  375.58  205.04  19
   2   3   2  210.23  120.74  19
  -2   3  -310099.30  830.32   9
  -2  -3  -3 8674.88  917.28   9
   2   3   3 8631.91  824.14  18
   2   3   3 8297.91  808.27  19
  -2  -3  -4 5901.64  830.08   9
  -2   3  -4 6540.42  708.07   9
   2   3   4 5590.45  682.95  18
   2   3   4 4708.29  636.82  19
   2  -3   4 7051.30  858.75  19
  -2   3  -5 274414.13844.60   9
  -2  -3  -5 226577.13961.20   9
   2  -3   5 296394.14126.70  19
   2   3   5 245761.13691.20  19
   2  -3   5 263215.13469.50  18
   2  -3   6  191.09  160.62  18
   2   3   6  258.36  231.98  19
   2  -3   6  596.58  300.55  19
   2  -3   6  100.29  114.78  11
   2   3   6  178.95  131.53  11
  -2  -3  -6  126.82  209.24   9
  -2   3  -6  313.86  281.75   9
   2   3   6  191.27  192.08   8
   2  -3   6  180.91  140.85   3
   2   3   6  156.26  113.92   3
   2   3   724519.30 1483.35   3
   2  -3   720986.90 1488.22   3
  -2   3  -729196.40 2263.31   9
  -2  -3  -725504.40 2248.15   9
   2   3   724054.00 1777.81   8
   2  -3   726946.40 1840.73  18
   2  -3   728774.40 2255.68  19
   2   3   723079.20 1971.25  18
   2   3   723122.30 1924.39  19
   2  -3   724763.80 1488.08  11
   2   3   725121.80 1468.45  11
   2   3   813116.60 1337.44  19
   2   3   810479.80 1265.28  18
   2  -3   813184.50 1497.47  19
   2  -3   813525.40  923.03  13
   2  -3   811618.00  816.50  21
   2   3   812252.60 1104.95   8
   2  -3   811218.00  877.36   1
  -2   3  -812401.90 1503.36   9
  -2  -3  -810562.70 1416.32   9
   2  -3   810744.90  851.80  11
   2   3   811502.80  848.09  11
   2  -3   9 214932.11044.80  11
   2   3   9 214372.10991.80  11
   2  -3   9 206198.11025.40   1
   2  -3   9 220012.11032.80  13
   2   3   9 215382.10943.50  13
   2  -3   9 201103.10950.30  21
  -2  -3  -9 183841.11973.10   9
  -2   3  -9 230924.12241.10   9
   2  -3   9 241748.12174.00  19
   2   3   9 209913.11791.20  18
   2   3   9 215227.11768.20  19
   2   3  10 3756.95  771.98  18
   2   3  10 3700.87  464.21  11
   2  -3  10 2704.03  429.06   1
   2  -3  10 3179.54  441.95  13
   2   3  10 3492.44  422.13  13
   2  -3  10 2365.93  738.89  19
   2   3  10 2932.63  770.61  19
   2   3  10 3933.77  442.51  23
   2  -3  10 3838.62  466.68  23
  -2  -3 -10 2968.05  787.90   9
  -2   3 -10 3395.36  858.83   9
  -2   3 -1112007.90 1691.88   9
   2  -3  1112962.10  990.18  13
   2   3  1111605.60  923.07  13
   2  -3  1111620.80 1013.35   1
   2  -3  1111982.90 1608.79  19
   2   3  1112330.60 1529.18  19
   2   3  1112289.30 1521.57  18
   2   3  1114088.60 1018.35  11
  -2  -3 -1113468.70 1777.04   9
   2   3  1111279.20  918.05  23
   2  -3  1113664.00 1015.48  23
  -2  -3 -12 1150.18  242.09  17
  -2   3 -12 -210.96  349.25   9
  -2  -3 -12  410.88  392.36   9
   2  -3  12  560.37  240.69   1
   2   3  12 1349.44  322.69  11
   2  -3  12 1088.92  547.13  19
   2   3  12  953.95  479.57  19
   2  -3  12  757.41  252.92  23
   2   3  12  952.56  251.38  23
   2  -3  1329141.00 1952.65   1
   2  -3  1331115.80 1905.88  23
   2   3  1330389.20 1914.13  11
  -2  -3 -1329058.40 1728.75  17
   2   3  1332267.30 1878.45  23
   2  -3  14 3795.97  484.13   1
   2   3  14 3602.36  421.04  23
   2  -3  14 3516.74  427.83  23
   2   3  14 3307.81  439.50  11
   2  -3  1515807.90 1137.59   1
   2  -3  1516888.20 1096.38  23
   2   3  1518394.70 1099.55  23
   2   3  1515672.90 1107.70  11
   2  -3  16 2083.54  263.62   1
   2   3  16 2228.75  242.52  23
   2  -3  16 2049.10  242.46  23
  -2   4  17 3752.51  297.52  24
  -2  -4  16 3707.54  429.28   1
  -2   4  16 3200.34  327.29  24
  -2   4  16 2774.95  351.76  11
  -2   4  1511899.80  899.14  23
  -2  -4  1510966.60  914.15  23
  -2  -4  1451116.10 3111.96  23
  -2   4  1455163.80 3055.54  23
  -2  -4  1453797.10 3219.72   1
  -2  -4  13 9137.34  858.53  23
  -2   4  13 8613.16  777.70  23
  -2  -4  1310036.50  936.27   1
  -2  -4  13 8971.24  800.66   3
  -2   4  13 7890.76  736.21   3
   2   4 -1246377.80 3974.68   9
   2  -4 -1247580.50 4034.64   9
  -2   4  1260901.90 3174.44  23
  -2  -4  1254652.20 3243.69  23
  -2  -4  1252431.60 3032.43  24
  -2  -4  1255432.30 3160.10   3
  -2   4  1260638.90 3137.52   3
  -2  -4  1244200.50 4156.97  19
  -2   4  1250037.10 3969.68  19
   2  -4 -1254465.60 3028.72  17
  -2   4  11 1078.12  494.35  19
  -2  -4  11 1441.39  626.15  19
  -2   4  11 2391.46  347.09  23
  -2  -4  11 2419.65  398.38  23
  -2  -4  11 2251.29  296.14  24
  -2   4  11  881.98  248.78   3
  -2  -4  11 2303.45  356.57   3
   2  -4 -11 1892.12  320.22  17
  -2  -4  1062016.80 4350.16  19
  -2   4  1055005.80 3890.66  19
  -2  -4  1056674.30 3968.80   2
  -2   4  1047768.30 3655.44   2
  -2  -4  1050166.00 3080.81  22
  -2  -4  1053832.70 3201.23  23
  -2   4  1059535.40 3134.88  23
  -2  -4  1055673.80 3039.44  24
  -2  -4  1061887.90 3173.54   3
  -2   4  1051296.20 3053.16   3
   2  -4 -1058104.50 3067.89  17
  -2  -4   9  273.24  290.76   2
  -2  -4   9   56.31  214.40   1
  -2   4   9 -107.76  251.24   2
  -2  -4   9  157.90  450.81  19
  -2   4   9  122.52  386.73  19
  -2   4   9   67.96  174.22  23
  -2  -4   9   43.51  219.18  23
  -2  -4   9   60.84   91.68  22
  -2   4   9   88.04  139.73   3
  -2  -4   9  111.68  180.71   3
   2  -4  -9  843.28  239.31  17
  -2   4   818454.70 1186.05   3
  -2  -4   819573.10 1260.29   3
  -2  -4   821196.60 1863.61   2
  -2   4   818224.50 1634.13   2
  -2  -4   821219.60 1932.78  19
  -2   4   821492.20 1784.35  19
  -2  -4   7 1928.57  287.49   3
  -2   4   7 2144.32  259.11   3
  -2   4   7 2219.97  529.93  19
  -2  -4   7 1653.62  481.61  19
  -2   4   7 2048.22  490.36   2
  -2  -4   7 1209.26  454.38   2
  -2  -4   687456.70 5226.09  19
  -2   4   693599.40 5222.45  19
  -2  -4   690731.40 5387.21   2
  -2   4   691231.50 5186.03   2
  -2  -4   518922.60 1421.95  19
  -2   4   518672.10 1412.55  19
  -2  -4   518406.40 1550.86   2
  -2   4   519860.00 1426.93   2
  -2  -4   465211.20 3617.79  19
  -2   4   465474.20 3623.84  19
  -2   4   463895.70 3622.58   2
  -2  -4   460101.00 3759.66   2
  -2  -4   318256.20 1279.39   2
  -2   4   316847.80 1151.22   2
  -2   4   2 147907. 7529.27   2
  -2  -4   2 140867. 7583.83   2
   2   4  -2 135859. 7426.57  18
   2  -4  -2 147594. 7603.65  15
   2   4  -1  801.17  156.88  18
  -2   4   1  637.87  139.75   2
  -2  -4   1  654.05  138.20   2
   2   4  -1 1100.82  170.10  15
   2  -4  -1  602.14  153.05  15
   2   4   011774.30  855.38  18
   2  -4   011331.20  813.72  15
   2  -4   013963.40  917.12  14
  -2  -4   013026.90  758.14  14
   2   4   011809.60  772.71  15
  -2   4   012056.10  764.62   9
  -2  -4   012373.90  794.94   9
   2   4   1 1464.04  274.14  18
  -2   4  -1 2185.29  258.08   9
  -2  -4  -1 1947.49  272.03   9
   2  -4   1 1638.57  287.55  19
   2   4   1 1386.10  224.31  19
   2  -4   1 2168.37  319.23  15
  -2  -4  -2 259719.13391.50   9
   2  -4   2 261574.13489.80  19
   2   4   2 230460.13261.80  19
   2   4   2 242074.13406.80  18
  -2   4  -323974.60 1470.55   9
  -2  -4  -318883.10 1567.69   9
   2   4   319082.60 1430.61  19
   2  -4   322309.90 1667.46  19
   2   4   321642.40 1558.46  18
  -2  -4  -4 148155. 8841.30   9
  -2   4  -4 187955. 8722.57   9
   2   4   4 147992. 8612.33  19
   2  -4   4 178601. 9007.46  19
   2   4   4 155006. 8750.06  18
   2  -4   4 160642. 8353.10  18
   2   4   5 2593.57  513.78  18
   2  -4   5 2434.02  362.75  18
   2  -4   5 3265.19  628.75  19
   2   4   5 1789.49  408.24  19
  -2  -4  -5 2432.08  581.01   9
  -2   4  -5 2065.79  440.21   9
   2  -4   6 116182. 6247.17  19
   2  -4   697096.40 5545.49  18
   2   4   6 101009. 5966.87  18
   2   4   6 101892. 5846.17  19
  -2   4  -6 112346. 6016.80   9
  -2  -4  -695634.90 6158.18   9
   2   4   6 101298. 5328.82  11
   2   4   724470.90 1522.73  11
  -2   4  -729932.70 2225.21   9
  -2  -4  -724298.50 2291.91   9
   2   4   724599.20 1872.50   8
   2  -4   727264.40 2245.50  19
   2   4   726735.70 2017.06  19
   2   4   883054.50 5173.54   8
   2  -4   894293.50 4909.68  13
   2   4   888172.40 4802.83  13
   2  -4   889209.50 4810.94  22
   2  -4   890981.00 4804.76  21
   2   4   892299.30 4846.90  11
  -2  -4  -883898.30 5746.25   9
  -2   4  -897078.90 5787.08   9
   2  -4   8 100710. 5850.39  19
   2   4   895933.30 5526.73  19
   2   4   890735.80 5606.04  18
   2  -4   916364.30 1127.20  13
   2   4   914514.80 1028.49  13
   2  -4   914530.40 1110.65   1
   2  -4   916477.10 1127.96  23
   2   4   915841.80 1052.21  23
   2  -4   913564.40 1020.88  22
   2  -4   915189.90 1041.41  21
   2   4   914465.90 1053.93  11
  -2   4  -915796.30 1765.03   9
  -2  -4  -916672.60 1836.81   9
   2   4   914441.00 1619.07  18
   2  -4   915231.90 1716.18  19
   2   4   916843.20 1646.08  19
   2  -4  1040499.60 2362.32  13
   2   4  1039634.30 2276.56  13
   2  -4  1037323.00 2385.28   1
   2  -4  1034564.80 2269.66  21
   2  -4  1043603.80 2398.61  23
   2  -4  1037860.90 2301.50  22
   2   4  1037483.90 2269.54  23
   2   4  1042960.70 2347.29  11
  -2  -4 -1036050.40 3230.51   9
  -2   4 -1036529.30 3224.75   9
   2  -4  1045403.20 3360.34  19
   2   4  1040304.60 3049.95  19
   2   4  1037394.30 3075.51  18
   2  -4  1119742.20 1389.87   1
   2  -4  1118729.40 1297.12  22
   2   4  1119175.00 1270.41  23
   2  -4  1118862.10 1322.65  23
   2   4  1118567.60 1298.29  11
  -2  -4 -1118628.70 2149.95   9
  -2   4 -1115738.90 2021.44   9
   2  -4  1119128.20 2104.70  19
   2   4  1117276.80 1885.03  19
   2   4  1114616.20 1831.06  18
   2  -4  1252149.50 3106.71   1
   2  -4  1253382.60 3041.21  23
   2   4  1251169.80 2970.44  23
  -2  -4 -1250261.80 2869.20  17
   2   4  1256381.60 3055.09  11
   2  -4  13  323.67  239.43   1
   2   4  13  950.14  266.91  11
   2  -4  13 1124.48  267.27  23
   2   4  13  711.92  218.53  23
  -2  -4 -13 1437.62  243.96  17
   2   4  1434709.30 2092.58  11
   2   4  1435721.70 2060.80  23
   2  -4  1435254.80 2086.61  23
   2  -4  1435499.50 2181.13   1
   2   4  15  613.68  185.37  11
   2   4  15  520.25  153.88  23
   2  -4  15  217.74  128.20  23
   2  -4  15  220.73  172.48   1
   2   4  16 4988.23  350.80  24
   2   4  16 4136.02  347.92  23
  -2   5  17 5501.85  375.23  24
  -2  -5  16  802.38  231.12   1
  -2   5  1533841.30 1831.62  24
  -2   5  1530936.00 1812.02  23
  -2  -5  1527968.30 1823.51  23
  -2  -5  14  181.57  193.45  23
  -2   5  14  220.88  168.32  23
   2  -5 -13 7460.62  606.86  17
  -2  -5  13 6168.99  711.37  23
  -2   5  13 6325.02  641.84  23
   2   5 -12  168.10  833.82   9
   2  -5 -12 -348.05  830.63   9
  -2  -5  12 2110.90  428.51   1
  -2  -5  12  967.31  321.95  23
  -2   5  12 1196.13  313.45  23
   2  -5 -12 1936.47  328.07  17
  -2  -5  12 1557.18  351.06   3
  -2   5  12 1235.22  314.20   3
  -2   5  1149431.10 2808.84   3
  -2  -5  1149225.50 2875.07   3
  -2  -5  1147265.60 2921.48  23
  -2   5  1152611.50 2853.91  23
   2  -5 -1137326.60 3564.87   9
   2   5 -1147524.30 3716.00   9
  -2  -5  1155113.70 3140.72   1
  -2  -5  1141758.30 3759.85  19
  -2   5  1143781.50 3552.45  19
   2  -5 -1152164.10 2792.76  17
  -2   5  10 1610.80  534.49  19
  -2  -5  10 1379.02  575.49  19
  -2  -5  10 2755.03  474.34   1
  -2  -5  10 1866.43  297.95  22
  -2   5  10 1601.45  309.60  23
  -2  -5  10 2098.87  371.89  23
  -2  -5  10 1213.96  298.67   3
  -2   5  10 2274.20  334.02   3
   2  -5 -10 1843.89  318.80  17
  -2  -5   983720.80 5641.81  19
  -2   5   998228.10 5585.62  19
  -2   5   993862.00 4785.38  23
  -2  -5   987600.10 4832.03  23
  -2  -5   983280.80 4731.64  22
  -2   5   982759.10 4722.84   3
  -2  -5   992187.90 4828.44   3
   2  -5  -995418.70 4776.00  17
  -2  -5   986370.10 5592.24   2
  -2   5   985450.60 5356.75   2
  -2  -5   997133.50 5085.50   1
  -2  -5   8  241.88  326.41  19
  -2   5   8  916.52  444.75  19
  -2   5   8  253.34  150.53   3
  -2  -5   8  269.41  162.01   3
  -2  -5   8  822.22  280.47   1
  -2   5   8  184.11  263.89   2
  -2  -5   8  491.48  331.59   2
  -2   5   716270.90 1053.87   3
  -2  -5   718604.80 1134.35   3
  -2  -5   718338.10 1580.80  19
  -2   5   716111.40 1470.60  19
  -2   5   717084.20 1465.03   2
  -2  -5   719145.70 1672.62   2
  -2   5   6  -71.01  202.74  19
  -2  -5   6   75.45  189.96  19
  -2   5   6  134.57  181.11   2
  -2  -5   6  187.64  282.35   2
  -2  -5   537326.30 2333.87  19
  -2   5   536799.50 2319.72  19
  -2  -5   537855.00 2511.17   2
  -2   5   534257.10 2282.50   2
  -2   5   4 8725.53  781.07   2
  -2  -5   4 8851.62  891.45   2
   2  -5  -317943.20 1282.40  14
   2   5  -318048.00 1113.11  15
   2  -5  -315228.80 1130.70  15
  -2   5   315179.50 1064.57   2
  -2  -5   312910.90 1126.95   2
   2   5  -2  890.55  128.37  18
  -2   5   2  323.17  123.04   2
  -2  -5   2 1334.11  235.68   2
   2  -5  -2  756.30  180.45  15
   2  -5  -2  860.10  252.46  14
   2   5  -2  549.37  142.35  15
  -2  -5   189778.90 4848.85   2
  -2   5   185633.60 4809.36   2
   2   5  -194638.60 4939.71  18
   2  -5  -195943.10 4868.32  15
   2   5  -199385.20 4825.37  15
   2  -5  -1 102938. 5127.77  14
  -2   5   047945.50 2175.61   2
  -2  -5   041816.40 2149.47   2
   2  -5   033435.70 2178.66  15
   2   5   047415.50 2391.22  18
   2   5   036445.10 2130.53  19
  -2  -5   049050.30 2233.50  14
   2  -5   048612.80 2436.78  14
   2  -5   197391.90 5473.71  19
   2   5   188864.30 5357.01  19
  -2   5  -1 117382. 5375.32   9
  -2  -5  -1 107428. 5420.56   9
   2   5   1 106909. 5614.78  18
  -2   5  -295027.80 4238.41   9
  -2  -5  -283060.00 4292.83   9
   2   5   279395.00 4401.30  18
   2  -5   274039.40 4315.03  19
   2   5   262387.40 4136.36  19
  -2   5  -386386.90 4160.17   9
  -2  -5  -367918.20 4208.83   9
   2   5   364812.90 4054.56  19
   2   5   372918.10 4284.22  18
   2  -5   379515.30 4296.58  19
   2  -5   4 4735.72  439.25  18
   2   5   4 5629.94  732.72  18
   2  -5   4 6864.03  790.61  19
   2   5   4 5399.11  629.88  19
  -2  -5  -4 5340.58  760.64   9
  -2   5  -4 6716.86  681.97   9
   2   5   5 182775.10248.90  18
   2  -5   5 205523.10338.00  19
   2   5   5 175719.10001.60  19
  -2  -5  -5 178987.10343.90   9
  -2   5  -5 202380.10131.60   9
   2   5   6 6060.12  509.45  11
   2  -5   6 5806.26  477.97   4
  -2   5  -6 6503.45  831.59   9
   2   5   6 8344.42  995.63  18
   2  -5   6 7846.20  974.47  19
   2   5   6 6794.64  809.03  19
  -2  -5  -6 4921.62  872.49   9
  -2  -5  -6 7197.18  557.22   7
   2   5   728925.50 2150.64  19
   2  -5   730025.20 2352.58  19
   2   5   728266.60 2293.02  18
   2  -5   729340.00 1637.74  22
   2   5   727646.10 1656.10  11
  -2   5  -730170.30 2259.86   9
  -2  -5  -725157.60 2300.55   9
   2   5   722388.00 1939.97   8
  -2  -5  -728674.20 1653.82   7
   2   5   8   27.17  141.61  13
   2  -5   8   37.67  182.80  13
   2  -5   8   89.20  105.89  22
   2  -5   8  152.90  136.12  23
   2  -5   8  142.97  105.41  21
   2   5   8  175.11  117.85  23
   2   5   8  -31.85  128.62  11
  -2   5  -8  130.05  303.17   9
  -2  -5  -8 -149.57  318.29   9
   2  -5   8  -46.93   92.09  20
   2  -5   8  138.56  228.39  19
   2   5   8  105.40  173.74  19
   2   5   919365.20 1979.56  18
   2   5   923214.50 1948.55  19
   2  -5   916694.60 1885.46  19
   2  -5   921547.90 1366.92  23
   2  -5   921116.80 1305.00  22
   2  -5   919043.50 1268.25  21
   2   5   918138.90 1259.03  23
   2   5   919602.60 1260.72  13
   2  -5   918951.10 1327.48  13
   2   5   920586.30 1308.07  11
  -2   5  -921226.40 2035.73   9
  -2  -5  -918559.30 2028.09   9
   2  -5  1010348.00  924.37  13
   2   5  1011704.90  920.64  11
   2   5  1013599.40 1628.40  18
   2  -5  10 7533.67 1365.23  19
   2   5  10 9104.72 1363.80  19
   2  -5  1014531.30  970.65  22
   2  -5  1011839.50  914.18  21
   2   5  1012716.00  906.01  23
   2  -5  1014336.20 1002.32  23
  -2   5 -1012621.20 1654.47   9
  -2  -5 -1011517.10 1682.20   9
   2  -5  1133133.70 2884.81  19
   2   5  1128573.40 2603.83  19
   2   5  1133572.60 2906.45  18
  -2  -5 -1133306.80 1910.32  17
   2   5  1133054.80 1956.54  23
   2  -5  1131190.80 2001.54  23
   2  -5  1134226.80 2017.82  22
   2   5  1130876.90 1967.47  11
  -2  -5 -1130468.00 2907.62   9
  -2   5 -1128865.90 2801.02   9
   2  -5  1133025.70 2111.47   1
   2  -5  12 1665.26  363.13   1
   2   5  12 1538.54  322.55  11
   2  -5  12 1518.99  305.30  23
   2   5  12 1379.41  279.63  23
  -2  -5 -12 1966.32  305.34  17
   2  -5  1321154.60 1444.87  23
   2   5  1322795.20 1425.13  23
   2   5  1323966.60 1486.82  11
   2  -5  1323399.20 1572.97   1
  -2  -5 -1321863.70 1357.40  17
   2   5  1410780.20  770.63  23
   2  -5  1410966.60  798.47  23
   2   5  1410019.80  805.53  11
   2  -5  1412285.00  921.61   1
  -2  -5 -1410345.80  713.71  17
   2  -5  1528627.90 1592.27   1
   2   5  1523789.80 1430.73  23
   2   5  1524945.60 1493.31  11
   2   5  16 1181.33  135.54  24
   2  -5  16 1003.39  181.05   1
  -2   6  16 7057.43  504.59  24
  -2   6  1520660.10 1266.65  24
  -2  -6  1412563.30 1034.51   1
   2  -6 -1410138.70  760.97  17
  -2   6  1412025.20  828.91  23
  -2  -6  13 1830.63  418.96   1
  -2  -6  13 1315.50  300.27  23
  -2   6  13  789.90  251.41  23
   2  -6 -13 1807.77  299.74  17
   2  -6 -13 1602.31  254.89   7
   2  -6 -1227181.90 1605.98   7
  -2  -6  1227997.50 1930.27   1
   2  -6 -1226920.90 1611.37  17
  -2   6  1226269.10 1646.97  23
  -2  -6  1222506.80 1666.02  23
   2  -6 -11 7181.58 1224.54   9
  -2  -6  11 8104.48  735.73   3
  -2   6  11 7484.99  671.60   3
   2  -6 -11 7147.31  663.48  17
  -2   6  11 8759.17  712.26  23
  -2  -6  11 6614.49  706.31  23
   2  -6 -10 4452.17  905.11   9
  -2  -6  10 5803.39  716.06   1
   2  -6 -10 5646.61  554.09  17
  -2  -6  10 4531.54  478.13  22
  -2  -6  10 4508.74  510.93   3
  -2   6  10 3696.88  454.93   3
  -2   6  10 5082.11  501.44  23
  -2  -6  10 4214.56  506.00  23
  -2  -6   9  350.74  258.62   1
  -2  -6   9  -36.77  294.90  23
  -2  -6   9  731.85  185.92  22
  -2   6   9  112.23  370.04  19
  -2   6   9 -112.47  242.39   3
  -2  -6   9 -108.95  274.38   3
   2  -6  -9  362.05  248.69  17
  -2  -6   895529.50 5041.43   1
  -2  -6   880918.30 4621.80  22
   2  -6  -894545.00 4714.07  17
  -2  -6   888107.20 4693.98   3
  -2   6   887389.60 5239.88  19
   2  -6  -7 3488.17  389.39  17
  -2  -6   7 3512.13  615.02   2
  -2   6   7 3233.54  529.48   2
  -2  -6   7 2184.58  324.61   3
  -2   6   614068.60 1181.76   2
  -2  -6   613999.90 1288.11   2
   2  -6  -5 9552.92 1028.40  15
  -2  -6   510830.20 1002.55   2
  -2   6   510722.80  917.06   2
  -2  -6   484888.60 4452.08   7
   2   6  -491068.80 4667.57  15
   2  -6  -488079.40 4941.67  14
   2  -6  -474931.30 4680.64  15
  -2   6   482714.40 4570.73   2
  -2  -6   485344.60 4678.14   2
   2  -6  -347817.50 2884.44  15
   2  -6  -356397.90 3224.40  14
  -2  -6   352266.50 2874.84   2
   2  -6  -2 146295. 7762.25  15
  -2  -6   2 148668. 7744.36   2
   2   6  -1 2950.27  342.82  18
   2  -6  -1 2875.88  445.84  14
   2   6   0 4891.86  535.76  18
   2  -6   0 5594.73  602.65  14
  -2  -6   0 5218.13  471.88  14
  -2  -6  -1  329.27  167.29  14
   2   6   1  316.67  174.29  18
  -2  -6  -1  159.40   76.22   9
   2   6   297944.30 5559.45  19
   2  -6   2 106887. 5576.81  19
   2   6   2 118654. 5967.23  18
  -2  -6  -2 114194. 5684.59   9
  -2  -6  -3  561.61  214.46   9
  -2   6  -3  368.55  191.67   9
  -2  -6  -3   28.25  200.13   7
   2  -6   3  491.06  170.60  19
   2   6   3  811.46  298.33  18
   2  -6   485729.70 4455.99  12
  -2  -6  -488512.50 4561.77   7
   2  -6   479106.90 4446.78   4
   2   6   490481.30 5059.86  18
   2  -6   486775.60 4789.24  19
   2   6   479051.60 4671.19  19
  -2   6  -4 100320. 4845.30   9
  -2  -6  -487883.20 4976.43   9
  -2   6  -5 4775.53  615.72   9
  -2  -6  -5 3626.29  644.81   9
  -2  -6  -5 3758.71  405.64   7
   2  -6   5 3492.16  343.34  12
   2  -6   5 3758.15  355.69   4
   2   6   5 3852.39  658.82  18
   2  -6   5 4450.69  607.50  19
   2   6   5 3919.55  537.34  19
  -2  -6  -6 6060.55  890.70   9
  -2   6  -6 5925.01  766.33   9
  -2  -6  -6 6303.44  534.39   7
   2   6   6 5886.78  479.60  11
   2  -6   6 5900.08  475.06  12
   2  -6   6 5026.02  449.20   4
   2   6   6 6334.47  897.05  18
   2  -6   6 4764.49  711.68  19
   2   6   6 3315.47  589.54  19
   2  -6   7 3492.55  336.99  20
   2  -6   7 4260.02  386.64  22
   2  -6   7 3232.28  348.52  21
   2  -6   7 3442.58  645.68  19
   2   6   7 2748.91  538.26  19
   2   6   7 3057.68  357.52  11
  -2  -6  -7 3839.59  769.94   9
  -2   6  -7 3369.68  622.83   9
  -2  -6  -7 3430.18  384.68   7
   2   6   7 2826.70  657.85  18
   2   6   845726.00 3294.38  18
   2  -6   845014.40 3167.71  19
   2   6   838621.60 2903.76  19
  -2  -6  -843178.70 2409.60   7
   2  -6   839542.00 2421.81  13
  -2  -6  -840494.50 3220.04   9
  -2   6  -841051.40 3053.01   9
   2  -6   841032.60 2386.09  21
   2  -6   845011.60 2422.51  22
   2  -6   841607.00 2346.10  20
   2  -6   845769.80 2600.17   1
   2   6   844310.70 2430.63  11
  -2  -6  -9  477.13  779.37   9
   2  -6   9 2496.49  377.81  13
   2  -6   9 1418.02  656.24  19
   2   6   9 1148.11  588.28  19
   2  -6   9 3201.52  461.79   1
   2  -6   9 2189.27  322.49  23
   2  -6   9 2132.64  316.28  21
   2  -6   9 2722.13  345.46  22
   2   6   9 2119.75  298.77  23
   2   6   9 2015.68  325.10  11
   2   6  1012420.00  934.39  11
   2  -6  1011662.30  906.68  21
   2  -6  1012565.10  934.95  22
   2  -6  1011557.00  924.99  23
   2   6  1012706.60  900.72  23
   2  -6  10 9142.73 1345.89  19
   2   6  1011261.20 1545.19  18
  -2  -6 -1013735.20  923.92  17
  -2  -6 -1012668.90 1622.45   9
   2   6  11 6227.94  594.96  11
   2  -6  11 6105.76  596.11  22
   2   6  11 5584.20  546.49  23
   2  -6  11 5229.42  570.47  23
  -2  -6 -11 5707.74  552.01  17
   2   6  1223845.80 1495.37  11
   2   6  1223314.50 1440.06  23
   2  -6  1220905.00 1454.43  23
  -2  -6 -1223335.40 1415.12  17
  -2  -6 -13 1069.29  241.40  17
   2   6  13 1364.71  230.71  23
   2  -6  13  814.74  201.01  23
   2  -6  13 1655.32  348.68   1
   2   6  13  833.72  232.38  11
   2   6  1415830.10 1062.27  11
   2  -6  1417682.30 1181.70   1
  -2  -6 -1416268.60  987.31  17
   2   6  1415410.00  990.98  23
   2  -6  15 7462.31  614.35   1
  -2   7  16 3732.73  303.98  24
  -2  -7  1513048.80  997.10   1
  -2   7  1513428.40  863.94  24
   2  -7 -14  702.71  207.96  17
  -2  -7  14  772.18  299.14   1
   2  -7 -13 7990.70  641.11  17
  -2  -7  13 8398.15  854.79   1
   2  -7 -13 7219.58  592.57   7
   2  -7 -12 7906.38  703.56  17
  -2  -7  12 9362.25  955.32   1
   2  -7 -12 9155.26  704.72   7
   2  -7 -1130497.30 1816.90  17
  -2  -7  1132706.00 2160.96   1
   2  -7 -1127671.60 1778.80   7
  -2  -7  1028930.30 1835.41  22
   2  -7 -1031859.80 1872.31  17
  -2  -7  1032242.10 2205.89   1
  -2  -7   948902.00 2888.06  22
  -2  -7   954398.80 3297.41   1
   2  -7  -956036.40 2972.22  17
  -2  -7   815195.50 1013.12  22
   2  -7  -815576.80  994.02  12
   2  -7  -816332.50 1099.75  17
  -2   7   816160.90 1075.79  11
  -2  -7   815874.90 1320.44   1
   2  -7  -7 8649.18  608.69  12
   2  -7  -7 7814.34  672.28  17
  -2  -7   7 7232.82  811.67   1
   2  -7  -6 3594.60  338.69  12
   2  -7  -6 2495.88  284.21   5
   2  -7  -6 3675.76  676.22  14
   2  -7  -6 3356.95  399.98  17
   2  -7  -586956.20 4671.62   5
  -2  -7   582781.30 4750.83  12
   2  -7  -596891.60 4722.03  12
   2  -7  -5 101582. 5461.03  14
   2  -7  -4 1000.48  186.68   5
  -2  -7   4 1190.92  220.58   7
   2  -7  -4 1465.85  456.89  14
   2  -7  -4 1353.89  208.96  12
  -2  -7   3  893.49  203.64   5
   2  -7  -3 1951.04  244.41   5
  -2  -7   3 1363.79  231.21   7
  -2  -7   3 1664.58  252.55  12
   2  -7  -3 1786.15  237.19  12
   2  -7  -3 2061.99  463.77  14
  -2  -7   213687.40  941.04  12
   2  -7  -216817.60  948.68  12
   2  -7  -215846.70 1303.92  14
   2  -7  -214758.40  928.04   5
  -2  -7   214568.30  956.66   7
   2  -7  -217018.40  982.46   7
   2  -7  -215207.60  911.31   4
  -2  -7   175215.40 4156.62  12
   2  -7  -182477.20 4141.75  12
   2  -7  -184688.40 4551.52  14
  -2  -7   171639.20 4159.96   5
   2  -7  -178527.00 4111.12   4
   2  -7  -181112.30 4160.19   7
  -2  -7   024417.90 1439.15   7
  -2  -7   022789.70 1403.77  12
  -2  -7   022986.40 1476.26  14
   2  -7   022706.80 1355.89   4
   2   7   025968.90 1594.06  18
  -2  -7  -170231.50 3777.21   7
   2  -7   171642.40 3699.46  12
  -2  -7  -170666.30 3894.51  14
  -2  -7  -168832.30 3705.84   5
   2  -7   166909.70 3674.80   4
   2   7   172452.20 4010.78  18
  -2  -7  -226822.60 1570.42   7
  -2  -7  -228584.70 1774.07  14
   2   7   225891.00 1822.18  18
   2  -7   223608.50 1448.03   4
   2  -7   224833.80 1462.17  12
  -2  -7  -3 124724. 6372.01   7
   2  -7   3 121671. 6257.24  12
   2   7   3 128171. 6783.73  18
   2  -7   3 115294. 6246.13   4
   2  -7   4 1446.95  230.22  12
  -2  -7  -4 1908.00  296.80   7
   2  -7   4 1644.28  275.68   5
   2   7   4 1279.88  378.65  18
   2  -7   4 2047.73  260.24   4
   2  -7   5 139973. 7561.27   4
  -2  -7  -5 157116. 7687.08   7
   2  -7   5 146464. 7571.85  12
  -2  -7  -5 139263. 8064.06   9
   2   7   5 165349. 8373.42  18
   2  -7   5 143406. 7604.59   5
   2  -7   6 6251.91  507.73  20
   2   7   6 6792.95  977.10  18
   2  -7   6 7178.35  557.69  12
   2   7   6 6489.82  537.78  11
  -2  -7  -6 5175.43  813.29   9
  -2  -7  -6 7064.28  597.60   7
   2  -7   6 5578.73  516.25   4
   2  -7   710432.10  783.23   4
   2   7   711821.80  813.70  11
   2   7   710201.30 1309.21  18
   2  -7   711480.50  785.80  21
   2  -7   710687.00  754.19  20
   2  -7   711789.70  807.63  22
  -2  -7  -710102.80 1246.02   9
  -2  -7  -710215.60  813.76   7
   2  -7   811399.60  797.75  20
   2  -7   811294.50  845.98  22
   2  -7   810733.70  811.12  21
   2   7   812368.10 1511.88  18
   2   7   812075.40  867.66  11
   2  -7   812966.60 1034.10   1
  -2  -7  -811888.60  868.74   7
   2  -7   911739.10  981.93   1
   2   7   9 9961.78  796.43  11
   2  -7   911241.20  817.52  22
   2  -7   9 9828.21  772.50  21
  -2  -7  -9 9508.93  793.35  17
   2   7   9 8666.95 1333.70  18
   2  -7  10 5844.55  682.49   1
   2   7  10 5566.03  571.48  11
   2  -7  10 6109.24  575.74  21
   2  -7  10 5553.37  564.80  22
  -2  -7 -10 6501.57  589.99  17
   2  -7  1125382.70 1709.73   1
   2   7  1121858.30 1497.05  11
   2  -7  1123356.70 1530.96  22
  -2  -7 -1124919.70 1493.32  17
   2  -7  12 6413.91  680.16   1
  -2  -7 -12 6132.91  556.62  17
   2  -7  12 5349.36  559.32  22
   2   7  12 5752.17  567.52  11
   2   7  13 5174.86  504.03  11
  -2  -7 -13 5251.68  479.29  17
   2   7  14  281.38  148.96  11
  -2  -7 -14  380.58  167.06  17
  -2   8  15 3749.96  325.35  24
  -2  -8  15 3498.09  404.78   1
   2  -8 -14 1515.95  280.65  17
  -2  -8  14 2461.31  389.88   1
  -2   8  14 2545.50  320.10  11
  -2   8  1315621.30 1042.87  11
   2  -8 -1313571.90  948.61   7
   2  -8 -1314212.20  985.77  17
  -2  -8  1316358.90 1236.44   1
  -2   8  1211159.00  878.88  11
   2  -8 -1210740.60  826.11   7
   2  -8 -1211451.00  861.53  17
  -2  -8  1213845.10 1151.15   1
  -2   8  11 7489.71  672.32  11
   2  -8 -11 6196.85  600.31   7
  -2  -8  11 7963.50  868.22   1
   2  -8 -11 7162.48  665.05  17
  -2  -8  10 7806.11  899.55   1
   2  -8 -10 8060.04  724.47  17
  -2   8  10 8503.73  722.99  11
   2  -8 -10 5886.96 1018.60  14
   2  -8 -10 9381.60  719.94   7
  -2  -8  10 7245.69  652.86  22
  -2  -8   916559.40 1403.88   1
   2  -8  -917740.90 1783.64  14
   2  -8  -916728.50 1172.16  17
  -2   8   917313.90 1162.17  11
  -2  -8   914978.80 1082.06  22
   2  -8  -917620.90 1162.97   7
  -2  -8   843270.10 2791.02   1
   2  -8  -846395.00 2550.48  17
   2  -8  -849305.90 3357.04  14
   2  -8  -841127.40 2403.01  12
  -2  -8   841155.40 2434.94  22
   2  -8  -847895.30 2551.70   7
  -2   8   844765.30 2526.34  11
   2  -8  -7 1534.45  532.76  14
   2  -8  -7 1073.22  200.50  12
   2  -8  -7  885.38  231.52   7
  -2  -8   7 1408.92  333.51   1
   2  -8  -7  630.57  254.41  17
   2  -8  -6 6409.91  501.39   5
   2  -8  -6 6948.51  533.59  12
   2  -8  -6 6562.05  590.10   7
   2  -8  -6 5836.89  919.24  14
   2  -8  -5 5715.83  887.53  14
   2  -8  -5 5775.46  495.17   5
   2  -8  -5 6534.36  520.60  12
   2  -8  -5 7051.57  598.51  17
   2  -8  -5 6605.72  583.52   7
  -2  -8   479679.90 4361.83   6
  -2  -8   480973.50 4413.83   7
   2  -8  -481236.20 4326.19   5
   2  -8  -491040.40 5133.66  14
   2  -8  -484291.00 4347.67  12
   2  -8  -3 5286.50  460.05  12
  -2  -8   3 4887.91  492.60  12
   2  -8  -3 5216.43  781.05  14
   2  -8  -3 5526.17  506.44   7
  -2  -8   3 4923.61  488.83   7
   2  -8  -3 5579.58  465.63   5
  -2  -8   210448.10  816.27  12
   2  -8  -212955.30  809.57  12
  -2  -8   210587.10  826.73   5
   2  -8  -210253.10  760.65   5
   2  -8  -210994.60 1136.45  14
   2  -8  -212598.70  843.19   7
  -2  -8   211294.40  835.33   7
   2  -8  -1 1009.91  218.05  12
  -2  -8   1 1345.67  258.50  12
   2  -8  -1 1337.06  230.66   5
  -2  -8   1 1371.56  256.69   5
   2  -8  -1  902.39  206.27   7
   2  -8  -1 1162.88  202.87   4
   2  -8  -1 1254.78  362.65  14
  -2  -8   043552.50 2518.64  12
   2  -8   042472.20 2436.79   4
   2  -8   047789.80 2500.91   7
  -2  -8  -1 3859.21  501.32  14
  -2  -8  -1 3375.03  392.71  12
   2   8   1 3670.81  524.40  18
  -2  -8  -1 3290.99  416.49   7
   2  -8   1 3561.16  382.09   5
   2  -8   1 2845.64  329.67   4
   2  -8   1 3505.84  371.23   7
  -2  -8  -225242.90 1699.31   7
   2  -8   227745.60 1611.94   7
  -2  -8  -228818.70 1919.71  14
   2  -8   227614.20 1627.98  12
  -2  -8  -229727.60 1684.36  12
   2   8   227013.20 1962.41  18
   2  -8   228664.30 1661.33   5
   2  -8   226023.40 1599.18   4
  -2  -8  -3 2055.44  444.33  14
   2  -8   3 1971.04  286.95  12
  -2  -8  -3 2289.97  309.03  12
   2  -8   3 2632.89  334.71   5
  -2  -8  -3 2537.91  358.82   7
   2  -8   3 2189.38  272.86   7
   2   8   3 1466.17  400.22  18
   2  -8   3 2151.05  283.77   4
  -2  -8  -435732.30 2379.98  14
   2  -8   432302.10 1911.05  12
  -2  -8  -435797.40 2033.14   7
   2  -8   432381.70 1900.94   4
   2   8   432407.80 2417.17  18
   2  -8   431990.90 1947.46   5
   2  -8   5 3274.56  386.76   5
  -2  -8  -5 2740.53  395.91   7
   2  -8   5 3244.27  371.09  12
   2  -8   5 3192.10  365.63   4
   2  -8   5 3153.84  337.99  20
   2   8   5 3411.70  659.40  18
   2  -8   638608.00 2252.18  12
  -2  -8  -639551.60 2230.50  17
   2  -8   638385.40 2244.39   4
   2   8   642226.10 3015.39  18
   2  -8   638950.60 2199.50  20
  -2  -8  -640148.00 2316.94   7
  -2  -8  -718596.50 1261.36   7
   2   8   718052.40 1205.40  11
   2   8   716170.00 1824.53  18
   2  -8   718605.00 1211.79  22
   2  -8   717284.40 1154.19  20
   2  -8   718714.00 1190.34  21
   2  -8   720420.70 1245.13   4
  -2  -8  -830863.60 1818.00  17
   2  -8   829743.80 1784.89  21
   2  -8   829724.40 1752.85  20
   2  -8   828286.50 1790.40  22
   2   8   830571.20 2698.97  18
   2   8   830713.60 1825.41  11
   2  -8   832913.80 2067.07   1
  -2  -8  -831272.30 1851.83   7
  -2  -8  -914301.10 1095.69   7
   2  -8   918517.10 1360.22   1
   2   8   917296.10 1143.08  11
   2  -8   916641.10 1129.48  22
   2  -8   917413.10 1126.76  21
  -2  -8  -916373.20 1126.78  17
   2  -8  10 3976.78  568.51   1
   2   8  10 3799.88  441.35  11
   2  -8  10 3521.17  420.51  21
   2  -8  10 4428.12  467.11  22
  -2  -8 -10 4492.83  502.81  17
   2  -8  11 1399.40  358.22   1
   2   8  11 1965.78  316.52  11
   2  -8  11 1622.18  290.93  22
  -2  -8 -11 1964.13  344.26  17
   2  -8  12 6841.05  681.98   1
   2   8  12 5248.25  516.48  11
   2  -8  12 5187.74  526.08  22
  -2  -8 -12 5314.24  509.44  17
   2  -8  13 8878.45  752.85   1
  -2  -8 -13 7861.12  603.49  17
   2   8  13 7522.06  617.07  11
  -2  -8 -14 7275.30  520.30  17
   2  -8  14 8152.90  651.52   1
   2   8  15 2976.25  236.18  24
  -2   9  15 3207.63  255.66  24
  -2   9  14 1790.74  252.10  11
  -2  -9  14 1869.66  304.96   1
  -2   9  14 1432.08  209.06  24
   2  -9 -14 1058.25  218.21  17
   2  -9 -13 6639.19  549.15   7
  -2  -9  13 7881.07  742.03   1
   2  -9 -13 8417.85  619.57  17
  -2   9  13 6953.71  605.56  11
   2  -9 -1215704.80 1092.58   7
  -2  -9  1217473.20 1331.08   1
   2  -9 -1216547.80 1118.90  17
  -2   9  1218050.90 1162.74  11
   2  -9 -1114434.50 1043.48   7
  -2  -9  1114941.30 1266.26   1
   2  -9 -1114880.70 1070.05  17
  -2   9  1116192.70 1096.79  11
   2  -9 -1012175.50  944.19   7
  -2  -9  1012454.10 1150.92   1
   2  -9 -1012955.80  986.85  17
  -2   9  1014359.80 1002.18  11
   2  -9  -9 4364.82  514.26  17
  -2   9   9 4226.58  488.45  11
   2  -9  -9 4166.48  825.32  14
  -2  -9   9 4036.52  588.67   1
   2  -9  -9 4371.63  489.90   7
   2  -9  -8  708.42  448.81  14
   2  -9  -8  692.77  176.82  12
  -2   9   8 1123.33  259.77  11
   2  -9  -8  463.21  223.68   7
  -2  -9   8 1133.28  313.66   1
   2  -9  -8  692.23  306.39  17
   2  -9  -766479.50 3670.54  12
   2  -9  -772008.90 3791.82   7
   2  -9  -767359.00 4558.90  14
   2  -9  -620717.70 1258.65   5
   2  -9  -620832.10 1285.35  12
   2  -9  -620980.50 1363.61   7
   2  -9  -622211.60 2016.35  14
   2  -9  -5 5744.38  506.68  12
   2  -9  -5 5015.81  471.56   5
   2  -9  -5 6106.21  576.98  17
   2  -9  -5 6612.43  583.81   7
   2  -9  -4   55.85  122.02  12
  -2  -9   4  -40.67  177.52  12
   2  -9  -4  155.51  137.54   5
  -2  -9   4  191.06  135.74   6
  -2  -9   4  195.26  185.98   7
   2  -9  -4  391.72  213.10  17
   2  -9  -4  481.90  303.43  14
   2  -9  -3 3993.30  700.72  14
   2  -9  -3 3437.75  370.30  12
  -2  -9   3 2746.95  402.39  12
  -2  -9   3 3507.46  424.89   7
   2  -9  -3 2725.43  337.64   5
  -2  -9   3 2307.53  347.01   6
   2  -9  -3 3043.07  390.06  17
   2  -9  -3 3630.05  421.21   7
  -2  -9   215000.50 1106.21  12
   2  -9  -216896.70 1053.89  12
   2  -9  -215371.30 1467.06  14
  -2  -9   214793.00 1103.18   7
   2  -9  -214569.90 1067.11   7
   2  -9  -216194.60 1032.83   5
   2  -9  -129330.30 1717.99   5
  -2  -9   129098.10 1825.11   7
   2  -9  -128522.50 1764.47   7
  -2  -9   127151.80 1789.62  12
   2  -9  -131139.10 1758.77  12
  -2  -9   0 3358.49  438.44  12
   2  -9   0 4351.92  443.51  12
   2  -9   0 3777.26  427.79   7
  -2  -9  -120472.90 1363.97  12
   2  -9   119520.30 1296.35   5
   2  -9   121200.90 1294.31   4
   2  -9   122133.20 1336.57   7
  -2  -9  -119744.40 1407.22   7
   2  -9   2  238.17  163.18  12
  -2  -9  -2  509.30  190.72  12
   2  -9   2  560.30  193.06   7
  -2  -9  -2  139.59  230.99   7
   2  -9   2  404.33  188.08   5
   2   9   2  663.36  274.12  18
   2  -9   2  497.34  168.29   4
   2   9   352400.40 3227.71  18
  -2  -9  -348090.60 2625.20  17
  -2  -9  -345881.30 3059.44  14
  -2  -9  -351669.50 2720.35  12
   2  -9   347466.60 2694.26  12
   2  -9   342391.90 2637.37   4
   2  -9   345241.30 2649.11   7
   2  -9   350208.20 2720.04   5
  -2  -9  -350593.60 2834.62   7
  -2  -9  -4 3057.37  434.15   7
   2  -9   4 2554.53  359.11   5
   2  -9   4 2688.15  359.35   4
   2  -9   4 2839.77  375.32  12
  -2  -9  -4 2173.55  506.42  14
  -2  -9  -4 3112.86  364.52  17
   2   9   4 2274.05  533.16  18
  -2  -9  -516312.80 1111.36  17
  -2  -9  -516055.80 1532.05  14
   2  -9   518123.90 1168.39   5
   2  -9   516732.80 1147.76   4
   2  -9   517108.20 1168.93  12
  -2  -9  -517757.60 1239.70   7
   2  -9   518646.70 1124.94  20
   2   9   515474.20 1626.82  18
   2   9   6 2767.94  642.80  18
  -2  -9  -6 2257.91  352.45  17
  -2  -9  -6 3150.82  619.56  14
  -2  -9  -6 2853.40  414.31   7
   2  -9   6 2247.57  301.03   5
   2  -9   6 2778.86  366.19  12
   2  -9   6 2123.23  292.61  20
   2  -9   6 2687.86  364.93   4
   2  -9   6 1723.91  366.96   1
   2   9   716250.60 1052.82  11
  -2  -9  -715031.70 1491.41  14
   2   9   717486.00 1809.83  18
   2  -9   716718.30 1247.88   1
  -2  -9  -715744.00 1105.37   7
   2  -9   713460.30  969.52  20
   2  -9   714192.30 1016.56  22
   2  -9   714741.50 1001.03  21
  -2  -9  -715123.20 1045.05  17
  -2  -9  -8 3093.21  751.08  14
  -2  -9  -8 4226.18  488.21   7
   2  -9   8 4377.43  595.48   1
   2   9   8 3989.60  446.85  11
   2  -9   8 3889.09  434.22  22
   2  -9   8 3978.80  420.87  21
   2  -9   8 4275.15  409.75  20
   2  -9   9  564.92  166.48  21
   2  -9   9  610.90  186.09  22
   2  -9   9  322.67  254.62   1
   2   9   9  842.46  218.13  11
  -2  -9  -9  258.50  177.73   7
  -2  -9  -9  677.42  257.23  17
   2  -9  10   33.66  115.53  21
   2  -9  10  109.90  139.48  22
   2   9  10   34.59  147.26  11
  -2  -9 -10   98.71  238.49  17
   2  -9  10  187.65  197.46   1
   2  -9  11  390.96  166.29  22
  -2  -9 -11  332.26  224.94  17
   2   9  11  227.97  161.64  11
   2  -9  11  114.34  224.75   1
  -2  -9 -12 5206.55  498.52  17
   2   9  12 5068.22  482.33  11
   2  -9  12 5871.10  611.50   1
  -2  -9 -13 4960.84  450.35  17
   2   9  13 5419.88  450.53  11
   2  -9  13 5988.36  557.79   1
   2  -9  14   25.07  104.02   1
  -2  -9 -14   46.98  118.31  17
  -2  10  1412990.50  762.21  24
  -2  10  13 4247.80  419.64  11
   2 -10 -13 4421.08  419.05  17
  -2  10  13 4474.42  377.41  24
   2 -10 -12  169.60  140.00   7
  -2  10  12   62.39  154.47  11
   2 -10 -12  338.39  221.44  17
   2 -10 -11 3407.84  412.02   7
  -2  10  11 3453.29  423.77  11
  -2 -10  11 3664.34  497.57   1
   2 -10 -11 4107.08  466.72  17
  -2 -10  1015844.80 1295.51   1
  -2  10  1017994.30 1213.66  11
   2 -10 -1019547.80 1240.72  17
   2 -10 -1016931.10 1189.85   7
  -2 -10   952053.10 3200.99   1
  -2  10   957463.00 3090.48  11
   2 -10  -954737.00 3090.17  17
   2 -10  -952932.40 3073.44   7
   2 -10  -8  888.84  253.95   7
   2 -10  -8 1295.63  514.94  14
  -2  10   8 1035.53  260.15  11
   2 -10  -8  952.13  204.81  12
   2 -10  -7  815.48  249.79   7
   2 -10  -7  887.70  198.24  12
   2 -10  -620959.20 2054.55  14
   2 -10  -622327.40 1337.96   5
   2 -10  -621102.80 1358.65  12
   2 -10  -622164.90 1460.10  17
   2 -10  -623170.60 1465.74   7
   2 -10  -510595.40  809.24  12
   2 -10  -510692.80  794.08   5
   2 -10  -512646.30  923.01  17
   2 -10  -512890.10 1446.22  14
   2 -10  -435497.30 2057.15  12
  -2 -10   435219.60 2199.46  12
  -2 -10   436730.20 2110.39   6
  -2 -10   434420.10 2161.46   7
   2 -10  -435389.00 2029.04   5
   2 -10  -434350.20 2097.32  17
   2 -10  -437007.40 2831.36  14
   2 -10  -3  200.06  146.49  12
  -2 -10   3  194.41  212.70  12
  -2 -10   3  744.26  251.04   7
   2 -10  -3  413.77  185.28   5
   2 -10  -3  375.00  210.57   7
  -2 -10   3  452.59  204.23   6
   2 -10  -3  342.78  221.95  17
   2 -10  -3  368.00  330.65  14
   2 -10  -2 5391.69  576.46   7
  -2 -10   2 5322.27  618.45  12
   2 -10  -2 6144.35  553.78  12
   2 -10  -2 4829.38  513.20  17
  -2 -10   2 6586.37  660.41   7
   2 -10  -2 5857.02  518.58   5
   2 -10  -1 2864.95  359.76   5
   2 -10  -1 3750.42  461.61   7
  -2 -10   1 3270.53  455.44   7
   2 -10  -1 2232.41  340.18  17
   2 -10  -1 3610.98  418.82  12
  -2 -10   1 2623.66  439.05  12
   2 -10   023018.40 1536.48   7
   2 -10   024102.50 1524.65  12
  -2 -10   023720.10 1582.38  12
  -2 -10  -131118.60 1807.80  12
   2 -10   126020.80 1715.36   7
  -2 -10  -124832.60 1800.96   7
   2 -10   128811.10 1696.59   5
  -2 -10  -2 2957.63  364.23  17
   2 -10   2 3314.43  436.54  12
  -2 -10  -2 3375.29  457.71  12
  -2 -10  -2 3152.64  502.83   7
   2 -10   2 3131.31  394.97   5
   2 -10   2 3244.62  414.01   7
  -2 -10  -3 1909.02  301.32  17
   2 -10   3 1882.14  311.35   5
   2 -10   3 1036.94  250.71   7
  -2 -10  -3 1150.94  329.44   7
  -2 -10  -3 1045.28  283.12  12
   2 -10   3 1156.33  280.30  12
   2 -10   4  218.70  146.09  20
  -2 -10  -4  557.66  227.19  17
  -2 -10  -4  355.12  251.11   7
   2 -10   4  223.22  158.73   5
  -2 -10  -4   33.48  268.67  12
   2 -10   4  125.29  186.76  12
  -2 -10  -520691.50 1379.33   7
   2 -10   518031.10 1223.67   5
  -2 -10  -517599.20 1201.74  17
   2 -10   518675.00 1193.37  20
   2 -10   518394.70 1326.05   1
   2 -10   518483.90 1274.98  12
   2 -10   639742.90 2241.24  22
  -2 -10  -640251.90 2348.79   7
   2 -10   637406.40 2184.48   5
   2 -10   636386.90 2172.75  20
  -2 -10  -638393.30 2218.37  17
   2 -10   641321.70 2414.77   1
   2  10   638942.10 2219.62  11
   2 -10   636017.10 2266.19  12
   2 -10   712985.20 1111.23   1
  -2 -10  -714606.60 1000.56  17
   2 -10   713648.60  943.76  21
   2 -10   714013.80  936.48  20
   2 -10   713952.90  979.43  22
   2  10   714537.80  989.37  11
  -2 -10  -712309.80 1029.07   7
   2 -10   815398.80 1234.09   1
  -2 -10  -816194.70 1135.30   7
  -2 -10  -817285.40 1105.17  17
   2  10   815801.00 1075.92  11
   2 -10   814166.80 1018.68  21
   2 -10   815450.50 1005.04  20
   2 -10   814830.50 1057.69  22
   2 -10   9 3879.69  525.13   1
   2  10   9 2877.51  383.12  11
  -2 -10  -9 2933.73  392.42   7
   2 -10   9 2920.61  368.47  22
   2 -10   9 3258.51  365.32  21
   2 -10  10 4858.89  488.53  22
   2  10  10 4881.12  485.94  11
   2 -10  10 5536.72  629.69   1
  -2 -10 -10 5356.14  533.59  17
   2 -10  11  284.44  150.72  22
   2  10  11   28.52  176.16  11
  -2 -10 -11  357.76  235.93  17
   2 -10  11  294.98  204.19   1
   2  10  12 1659.04  243.36  11
  -2 -10 -12 1773.93  272.04  17
   2 -10  12 1709.92  305.39   1
  -2 -10 -13  -31.79  168.66  17
   2 -10  13  412.74  138.84   1
  -2  11  13 7072.78  528.05  11
  -2  11  12  418.43  158.80  11
   2 -11 -12  636.58  174.07   7
  -2  11  12  355.95  105.40  24
   2 -11 -12  361.18  204.74  17
  -2  11  11 9441.61  727.63  11
   2 -11 -11 9521.93  738.92  17
   2 -11 -11 9155.77  722.94   7
   2 -11 -10 3801.83  474.92  17
   2 -11 -10 3359.32  431.42   7
  -2  11  10 4038.27  434.36  11
   2 -11  -9  356.84  211.03   7
  -2  11   9  434.18  195.80  11
  -2  11   813397.50  988.22  11
   2 -11  -812957.50  997.55   7
   2 -11  -7 8092.31 1178.84  14
   2 -11  -7 8872.58  712.12  12
   2 -11  -710469.70  834.06  17
   2 -11  -7 9699.10  810.01   7
   2 -11  -6  321.49  183.93  12
   2 -11  -6  -44.35  256.99   7
   2 -11  -6  239.27  268.60  17
   2 -11  -6  574.47  386.74  14
   2 -11  -5  936.57  235.75  12
   2 -11  -5  756.59  196.69   5
   2 -11  -5 1026.94  315.22  17
   2 -11  -5  849.15  428.10  14
   2 -11  -4 7815.12  654.05  12
  -2 -11   4 6703.43  736.56  12
  -2 -11   4 6819.90  655.31   6
   2 -11  -4 6667.20  596.85   5
   2 -11  -4 7545.58  693.49  17
   2 -11  -4 8184.50 1136.27  14
  -2 -11   3  554.36  233.36   6
  -2 -11   3  639.01  287.26   7
   2 -11  -3  379.50  200.48   5
   2 -11  -3  239.16  254.10   7
   2 -11  -3  489.94  218.94  12
  -2 -11   3  167.09  254.86  12
   2 -11  -3  148.04  236.98  17
  -2 -11   2  445.48  290.69   7
  -2 -11   2  515.78  235.93   6
   2 -11  -2  342.35  233.26   7
   2 -11  -2  195.11  183.77   5
   2 -11  -2  341.47  228.03  17
   2 -11  -2  279.47  215.51  12
  -2 -11   2  221.29  247.45  12
  -2 -11   123867.80 1676.65  12
   2 -11  -126650.80 1615.85  12
   2 -11  -122926.60 1493.71   5
  -2 -11   125519.50 1721.43   7
   2 -11  -123636.80 1636.97   7
   2 -11   0  843.87  271.45  12
  -2 -11   0 1185.19  339.48  12
   2 -11   0  869.81  301.73   7
  -2 -11  -1 3006.36  477.40  12
  -2 -11  -1 3058.18  504.07   7
   2 -11   1 2764.97  438.99   7
   2 -11   1 2555.94  374.96   5
  -2 -11  -2 1128.39  367.70   7
   2 -11   2 1469.67  285.06   5
   2 -11   2 1450.36  318.54   7
  -2 -11  -2 1368.38  347.42  12
   2 -11   2 1101.96  316.02  12
  -2 -11  -2 1222.62  281.86  17
   2 -11   3  970.09  264.56   7
  -2 -11  -3  686.92  322.60   7
   2 -11   3 1279.99  280.90   5
  -2 -11  -3  915.42  260.97  17
  -2 -11  -3 1639.83  361.47  12
   2 -11   3 1596.26  355.08  12
  -2 -11  -4 5379.75  531.59  12
   2 -11   4 4459.98  487.74   5
  -2 -11  -4 3989.09  557.08   7
  -2 -11  -4 5555.03  518.08  17
   2 -11   4 3961.89  556.15  12
   2 -11   4 4267.96  464.82  20
   2 -11   511106.10  830.49  20
   2 -11   512582.40  875.23   5
  -2 -11  -510969.10  841.78  17
   2 -11   510331.70  915.49  12
  -2 -11  -511529.60  971.56   7
   2 -11   6 1156.48  257.95   1
   2 -11   6 1171.89  223.64  20
   2 -11   6  677.96  208.57   5
  -2 -11  -6 1171.07  308.71   7
   2 -11   6 1410.21  229.38  21
   2 -11   6  985.50  220.42  22
  -2 -11  -6  780.94  272.95  17
   2  11   6  831.11  248.27  11
  -2 -11  -716040.50 1071.72  17
   2  11   713957.80 1032.50  11
  -2 -11  -717474.00 1178.40   7
   2 -11   715420.90 1163.25   1
   2 -11   714514.80  996.80  20
   2 -11   715852.00 1056.03  22
   2 -11   714897.50 1009.34  21
   2  11   8 3704.08  408.38  11
  -2 -11  -8 3802.33  456.39   7
   2 -11   8 3623.74  484.36   1
  -2 -11  -8 3427.56  432.49  17
   2 -11   8 3410.97  388.18  22
   2 -11   8 2758.88  327.18  20
  -2 -11  -9 1865.52  310.18   7
   2 -11   9 1293.29  245.08  22
   2  11   9 1098.92  232.37  11
   2 -11   9 1114.78  284.24   1
   2 -11  10  272.92  142.45  22
   2  11  10  496.36  174.94  11
   2 -11  10  305.65  186.65   1
  -2 -11 -11   23.38  173.97  17
   2  11  11  279.86  133.41  11
   2 -11  11  131.35  117.54  22
  -2 -11 -12   53.71  157.10  17
  -2 -11 -13 7219.82  464.79  17
  -2  12  12  686.39  157.50  11
  -2  12  11 3008.22  332.32  11
   2 -12 -11 2708.26  333.32   7
   2 -12 -11 3201.61  372.24  17
   2 -12 -1010083.40  789.72   7
  -2  12  1010892.80  778.47  11
   2 -12  -9   37.73  186.62   7
  -2  12   9  130.56  155.37  11
   2 -12  -8 1277.85  284.48   7
  -2  12   8  735.54  216.54  11
   2 -12  -8 1164.27  304.35  17
   2 -12  -7 9801.59  804.67  17
   2 -12  -7 9429.45  817.43   7
   2 -12  -7 9427.22  725.66  12
   2 -12  -6 1018.13  293.80   7
   2 -12  -6 1462.88  365.65  17
   2 -12  -6 1717.23  296.34  12
   2 -12  -5  469.33  279.48  17
   2 -12  -5  457.85  181.97  12
  -2 -12   4 1870.79  322.56   6
   2 -12  -4 2213.87  402.23   7
   2 -12  -4 1407.85  266.67   5
   2 -12  -4 1859.52  363.13  17
   2 -12  -4 2055.03  332.39  12
   2 -12  -3  105.22  224.15   7
   2 -12  -3  130.57  199.18   5
  -2 -12   3  403.99  290.81   7
  -2 -12   3  145.66  173.20   6
   2 -12  -3  283.07  180.80  12
  -2 -12   3  361.15  262.70  12
   2 -12  -3  297.46  247.91  17
  -2 -12   210856.10  978.60   6
   2 -12  -210567.00  826.71   5
  -2 -12   211175.90 1032.51   7
  -2 -12   210378.70 1003.82  12
   2 -12  -212782.30 1023.50   7
   2 -12  -212388.80  936.48  12
  -2 -12   1 9075.59  910.40   7
   2 -12  -1 9257.40  731.92   5
  -2 -12   1 8894.26  883.94  12
   2 -12  -1 9311.52  864.02   7
   2 -12  -1 8253.12  787.91  12
   2 -12   0  160.00  282.64   7
  -2 -12   0 -107.56  369.09  12
   2 -12   0  297.24  305.57  12
   2 -12   1  287.50  196.56   5
   2 -12   1  253.02  268.20   7
  -2 -12  -1 -198.37  337.10  12
   2 -12   216179.40 1236.09   7
   2 -12   217332.80 1179.23   5
  -2 -12  -216487.20 1344.26   7
  -2 -12  -219248.30 1286.92  12
  -2 -12  -3 1366.21  388.04   7
   2 -12   3 1108.91  280.06   7
   2 -12   3 1224.42  275.49   5
   2 -12   3  899.63  331.82  12
  -2 -12  -3 1335.41  347.48  12
  -2 -12  -3 1271.83  275.52  17
  -2 -12  -4 1396.85  370.12   7
   2 -12   4 1525.59  298.23   5
  -2 -12  -4 1055.27  291.18  12
   2 -12   4  925.78  355.36  12
   2 -12   4 1205.21  269.87  20
  -2 -12  -4 1521.97  296.43  17
  -2 -12  -5 6543.95  615.78  17
   2 -12   5 7654.40  633.83   5
  -2 -12  -5 7831.19  759.02   7
   2 -12   5 6481.15  705.48  12
   2 -12   5 8084.20  631.77  20
  -2 -12  -610414.00  818.24  17
   2 -12   610248.30  766.85  20
   2 -12   610730.40  811.22  22
   2  12   610122.90  790.42  11
  -2 -12  -612456.30  945.13   7
  -2 -12  -7 5628.25  526.85  17
  -2 -12  -7 5798.31  586.90   7
   2  12   7 4626.53  476.96  11
   2 -12   7 4572.32  441.13  20
   2 -12   7 5342.50  500.75  22
  -2 -12  -8 1269.41  275.25  17
  -2 -12  -8 1975.15  333.61   7
   2  12   8 1276.17  231.68  11
   2 -12   8  981.32  208.16  22
   2 -12   8 1348.52  201.12  20
  -2 -12  -9 3470.45  394.31   7
  -2 -12  -9 3629.83  404.03  17
   2 -12   9 3209.66  358.64  22
   2  12   9 3146.45  349.60  11
  -2 -12  -9 3538.57  402.47   6
   2  12  10 7076.74  556.07  11
   2 -12  10 8310.98  596.91  22
  -2 -12 -12   83.43  107.09  17
   2 -13 -10  275.00  159.34   7
  -2  13  10   23.57  160.37  11
   2 -13  -9  -33.26  161.45   7
   2 -13  -9  237.73  201.14  17
  -2  13   9  138.57  153.84  11
   2 -13  -8 2087.40  343.00   7
   2 -13  -8 2347.79  368.05  17
  -2  13   8 1864.01  298.88  11
   2 -13  -7  923.08  269.30   7
   2 -13  -7  837.96  261.18  17
   2 -13  -7  966.79  209.35  12
  -2  13   7 1140.18  249.91  11
   2 -13  -6  543.88  245.05   7
   2 -13  -6  411.58  189.53  12
   2 -13  -6  443.08  230.48  17
   2 -13  -5  812.02  225.65  12
   2 -13  -5  562.28  261.45  17
   2 -13  -4 8731.52  732.19  12
   2 -13  -4 8037.25  791.78   7
   2 -13  -3 2032.76  349.26  12
   2 -13  -3 2267.96  406.90   7
  -2 -13   3 1718.96  339.58   6
   2 -13  -2  224.24  222.22  12
  -2 -13   2  411.85  274.66  12
  -2 -13   2  620.55  323.76   7
  -2 -13   2  107.80  192.45   6
   2 -13  -2  263.21  163.31   5
   2 -13  -2  500.48  290.20   7
   2 -13  -110204.90  779.64   5
  -2 -13   1 9130.86  951.84   7
  -2 -13   110775.90  974.79   6
  -2 -13   1 8775.54  928.44  12
   2 -13  -110564.50  901.13  12
   2 -13  -110860.40  956.04   7
  -2 -13   0 1101.74  317.33  12
   2 -13   0 1230.53  332.59  12
   2 -13   0 1374.64  355.95   7
  -2 -13   0 1039.73  365.39   7
  -2 -13   0 1148.07  340.45   6
   2 -13   1 7785.53  832.17  12
   2 -13   1 8974.00  727.22   5
   2 -13   1 8587.84  830.66   7
  -2 -13  -110403.90  874.80  12
   2 -13   2 6148.20  646.50   7
   2 -13   2 6281.91  584.38   5
  -2 -13  -2 6064.58  715.39   7
  -2 -13  -2 6791.39  661.67  12
  -2 -13  -3 1675.04  438.48   7
   2 -13   3 1674.13  321.47  20
  -2 -13  -3 2654.13  349.80  17
  -2 -13  -3 1943.05  373.90  12
   2 -13   3 1354.76  379.41  12
  -2 -13  -4 4136.54  448.09  17
  -2 -13  -4 4710.99  579.44   7
   2 -13   4 3780.65  534.20  12
   2 -13   4 3985.83  437.99  20
  -2 -13  -5 1730.47  302.77  17
   2  13   5 1593.92  296.38  11
   2 -13   5 1977.27  301.55  22
   2 -13   5 2122.41  297.08  20
  -2 -13  -6  752.37  242.79  17
  -2 -13  -6  706.20  240.29   7
   2  13   6  745.72  192.47  11
   2 -13   6  710.23  189.28  22
   2 -13   6  673.10  187.82  20
  -2 -13  -7  340.08  206.45  17
  -2 -13  -7  154.73  185.35   7
   2  13   7  536.92  178.34  11
   2 -13   7  455.10  168.28  22
   2 -13   7  566.43  143.80  20
  -2 -13  -8 1536.17  272.78   6
  -2 -13  -8 1165.15  246.23   7
   2  13   8  803.90  205.40  11
   2 -13   8 1208.98  206.54  22
  -2 -13  -8 1779.91  282.33  17
  -2 -13  -9 1795.60  258.58  17
   2  13   9 1516.58  215.29  11
  -2 -13  -9 1450.72  236.78   7
  -2 -13  -9 1633.61  242.74   6
  -2 -13 -1010290.10  674.97  17
  -2 -13 -11 1953.23  203.41  17
  -2  14   9  778.41  166.82  11
   2 -14  -9  449.29  175.22   7
  -2  14   8   98.50  128.45  11
   2 -14  -8   95.95  152.27   7
  -2  14   720299.20 1244.12  11
   2 -14  -719309.10 1303.39   7
   2 -14  -6  138.62  142.25  12
   2 -14  -5  448.62  194.17  12
   2 -14  -4  286.98  199.73  12
   2 -14  -4  381.56  240.73   7
   2 -14  -3  157.56  175.84  12
   2 -14  -3  304.40  215.93   7
  -2 -14   3  -38.84  161.12   6
   2 -14  -3  -63.55  178.92  16
   2 -14  -2 2777.19  446.98   7
   2 -14  -2 2669.51  400.29  12
   2 -14  -1  -52.96  230.98   7
  -2 -14   1  179.25  260.58   7
  -2 -14   1 -104.04  191.72   6
   2 -14  -1  278.39  245.85  12
  -2 -14   0 2772.73  441.70   6
  -2 -14   0 2342.82  461.55   7
   2 -14   0 2001.86  406.81   7
   2 -14   0 1667.58  406.30  12
  -2 -14   0 1602.03  396.46  12
   2 -14   1 -142.08  229.82   7
   2 -14   1   78.83  171.89   6
  -2 -14  -1  108.27  218.58   6
   2 -14   1   51.18  253.08  12
  -2 -14  -1 -171.33  223.26  12
  -2 -14  -2 -167.34  348.10   7
  -2 -14  -2  209.40  199.30   6
   2 -14   2 -180.78  214.90  20
  -2 -14  -2  -38.10  243.25  12
  -2 -14  -3 8654.09  830.74   7
   2 -14   3 8573.04  701.34  20
   2 -14   3 8704.99  819.74  12
  -2 -14  -3 9354.90  728.12  12
   2 -14   4  230.17  162.87  20
   2 -14   4  494.56  177.31  22
  -2 -14  -4  475.56  260.53   7
  -2 -14  -4  231.24  192.59   6
  -2 -14  -5 1282.06  300.46   7
  -2 -14  -5 1739.38  331.99   6
   2 -14   5 1568.35  236.44  20
   2 -14   5 1030.62  200.27  22
   2  14   5 1247.89  218.49  11
   2  14   6 2187.22  261.54  11
  -2 -14  -6 2386.43  346.19   6
  -2 -14  -6 1757.24  322.97   7
  -2 -14  -6 1127.50  275.92  17
   2 -14   6 1743.98  243.41  22
   2 -14   6 1765.94  235.47  20
  -2 -14  -7 6870.85  582.57   7
  -2 -14  -7 6880.68  587.53   6
  -2 -14  -7 5472.77  486.32  17
   2  14   7 6652.36  494.88  11
  -2 -14  -8 3037.88  313.08  17
  -2 -14  -8 3086.37  344.31   6
  -2 -14  -8 3707.96  362.92   7
  -2 -14  -9  -38.74  117.24  17
   2 -15  -8 4167.66  343.34  16
   2 -15  -7 1109.02  232.54   7
  -2  15   7 1537.43  217.55  11
   2 -15  -7  921.01  212.58  16
  -2  15   6  166.51  130.31  11
   2 -15  -5 3078.44  359.71  12
   2 -15  -5 3482.86  423.95   7
   2 -15  -4 3371.42  388.70  12
   2 -15  -4 3525.40  451.72   7
   2 -15  -3 1535.40  309.71   7
   2 -15  -3 1387.39  282.80  12
   2 -15  -2   44.25  226.81   7
   2 -15  -2  112.29  174.55  12
   2 -15  -1  265.01  230.39   7
  -2 -15   1  283.51  185.05   6
   2 -15  -1  -40.47  228.02  12
   2 -15   0  337.53  234.46   7
  -2 -15   0  500.52  278.03   7
  -2 -15   0  173.46  198.33   6
   2 -15   0   85.49  254.37  12
  -2 -15  -1 1925.46  342.14   6
   2 -15   1 1105.18  353.10  12
   2 -15   1 1095.35  250.22  20
  -2 -15  -2 4159.84  496.81   6
   2 -15   2 4508.04  443.56  20
  -2 -15  -3 1356.90  355.75   7
  -2 -15  -3 2121.12  345.77   6
   2  15   3 2325.60  273.64  11
   2 -15   3 1575.77  238.56  22
   2 -15   3 2243.60  290.87  20
  -2 -15  -4 4287.91  485.93   7
   2 -15   4 4106.77  378.48  20
  -2 -15  -5  637.85  210.38   7
  -2 -15  -5  861.67  219.42   6
  -2 -15  -6  -56.47  154.35   7
  -2 -15  -6   28.50  121.29   6
  -2  16   5   55.56   99.80  11
   2 -16  -5  259.31  141.84   7
   2 -16  -5   48.38  105.61   6
   2 -16  -4 1583.74  226.29  12
   2 -16  -4 1443.79  261.25   7
   2 -16  -4 1422.11  236.27   6
   2 -16  -3   75.92  134.15  12
   2 -16  -3  -30.93  152.99   7
   2 -16  -3  192.36  133.41   6
   2 -16  -2  -28.59  163.26  12
   2 -16  -2  -27.18  124.06   6
   2 -16  -2   31.85  176.73   7
   2 -16  -1  931.88  241.52  12
   2 -16  -1 1024.67  241.43   7
   2 -16   0 5236.60  457.71  20
   2 -16   0 5556.25  532.04  12
  -2 -16   0 4976.97  480.16   6
   2 -16   1  445.44  151.15  20
  -2 -16  -1  333.79  156.74   6
   2 -16   2   98.27  104.15  20
  -2 -16  -2  -89.49  133.15   6
  -2 -16  -3   56.37  120.10   6
  -2 -16  -3  245.85  180.37   7
  -2 -16  -4  509.48  169.36   6
  -2 -16  -4  351.06  179.38   7
   2 -17  -4   10.97   65.23  20
   2 -17  -3  877.64  131.57  20
   2 -17  -2 1156.06  151.22  20
   2 -17  -1 1147.88  153.78  20
   2 -17   0  -24.43   74.44  20
  -3   0  1617004.20 1153.69  23
  -3   0  1616824.40 1079.16  24
  -3   0  15   37.32  146.45  24
  -3   0  15  -94.88  221.18  11
  -3   0  15  156.33  174.47   3
  -3   0  15  183.26  190.06  23
  -3   0  1432623.80 2006.92  11
  -3   0  1430963.30 1924.75  24
  -3   0  1432377.70 2007.60  23
  -3   0  1426929.90 1985.55   1
  -3   0  1429992.80 1890.24   3
  -3   0  13   42.68  134.73   3
  -3   0  13  126.76  180.96   1
  -3   0  13  248.18  188.96  24
  -3   0  13  215.77  217.80  11
  -3   0  13  -56.13  151.10  23
  -3   0  13 -213.41  454.14  19
  -3   0  12 2589.49  380.34   3
  -3   0  12 2953.00  446.37  11
  -3   0  12 2138.78  414.36   1
  -3   0  12 2283.95  676.06   2
  -3   0  12 2936.13  473.31  23
  -3   0  12 1485.90  842.52  19
  -3   0  11   38.36  131.62   3
  -3   0  11   56.19  185.24   1
  -3   0  11 -143.26  236.15   2
  -3   0  11   45.24  201.94  11
  -3   0  11 -108.82  179.38  23
  -3   0  11 -201.98  332.92  19
  -3   0  1011838.60 1389.61   2
  -3   0  1011110.20  960.65   1
  -3   0  1011278.20  971.79  23
  -3   0  1012093.60  872.48   3
  -3   0  1012577.50  913.63  11
  -3   0  1010776.10 1592.71  19
  -3   0   9  118.61  252.60   2
  -3   0   9  255.66  143.01   3
  -3   0   9   95.26  145.29  11
  -3   0   8 112704. 6746.06   2
  -3   0   8 111289. 6117.86   3
  -3   0   8 122550. 6113.37  11
  -3   0   8 124309. 7172.63  19
  -3   0   7  -75.40  101.54   3
  -3   0   7   89.75  283.31   2
  -3   0   7 -117.00  222.71  19
  -3   0   619539.30 1569.89   2
  -3   0   622301.00 1757.36  19
  -3   0   5  171.90  172.60   2
  -3   0   5  139.24  162.46  19
  -3   0   4 173687. 9252.97  19
  -3   0   4 176180. 9209.65   2
  -3   0   3   37.05  136.57   2
   3   0  -3   26.04   68.99   8
  -3   0   2 8522.01  699.13   2
  -3   0   2 8793.68  677.46   9
   3   0  -2 8655.22  592.68   8
   3   0  -2 8632.73  572.96  14
  -3   0   1  180.40  137.38   9
   3   0  -1   90.04  113.54   8
   3   0  -1  138.82   97.59  14
   3   0   0 6565.75  550.39   8
  -3   0   0 6950.88  591.77   9
   3   0   1  229.16  162.09   8
  -3   0  -1  117.41  129.27   9
   3   0   2 9270.87  766.57  15
  -3   0  -2 8951.97  823.04   9
   3   0   3  -52.58  150.17  15
  -3   0  -3   70.69  190.32   9
   3   0   3  230.75  158.41   8
   3   0   3  107.95  135.97  19
   3   0   4  973.44  284.90   8
  -3   0  -4  968.16  374.40   9
   3   0   4 2042.71  423.79  19
   3   0   4 1574.93  305.05  18
   3   0   5  125.19  188.41   8
  -3   0  -5 -124.59  335.37   9
   3   0   5  178.57  268.71  19
   3   0   5   62.02  118.12  18
   3   0   6 4903.65  795.15  19
  -3   0  -6 4332.32  896.73   9
   3   0   6 6009.92  470.52  11
   3   0   6 5169.24  719.41  18
   3   0   7  120.60  198.97  19
   3   0   7  288.12  274.33  18
   3   0   7  114.21  136.15  11
  -3   0  -7  853.09  459.33   9
   3   0   834017.80 1916.28  11
   3   0   831023.20 1885.46  13
   3   0   830536.40 1870.17  22
  -3   0  -832887.80 2917.19   9
   3   0   830509.50 2400.77  18
   3   0   832197.30 2568.87  19
  -3   0  -9 -203.32  273.64   9
   3   0   9 -110.58  144.65  13
   3   0   9  118.50  130.23   1
   3   0   9  117.71  224.06  18
   3   0   9 -290.32  414.42  19
   3   0   9   41.75  153.90  11
   3   0  1011287.30  882.16  13
   3   0  1011468.20  939.46  11
   3   0  1011004.20  908.47   1
   3   0  1011413.10 1346.37  18
   3   0  1011522.50 1447.57  19
  -3   0 -1010356.50 1623.48   9
  -3   0 -11 -225.65  526.03   9
   3   0  11  -82.62  211.77  13
   3   0  11  -43.67  207.87  23
   3   0  11   48.87  161.17   1
   3   0  11  -53.09  242.33  11
   3   0  11 -658.28  717.70  19
  -3   0 -12 1580.37  689.77   9
   3   0  12 2057.98  346.54  23
   3   0  12 2622.22  411.52   1
   3   0  12 2538.85  375.82  13
   3   0  12 3352.67  790.53  19
   3   0  12 2408.81  427.15  11
   3   0  13   91.71  151.17   1
   3   0  13  -82.29  191.82  23
   3   0  14 5861.67  579.64   1
   3   0  14 7017.36  595.19  23
   3   0  15  172.45  147.55  23
   3   0  16 1873.30  226.78  23
  -3   1  17 4345.33  351.91  24
  -3   1  16  455.48  195.36  23
  -3  -1  16  344.05  133.68  24
  -3   1  16  388.78  148.38  24
  -3   1  15 7112.66  690.34  11
  -3   1  15 6651.59  680.51  23
  -3  -1  15 7394.37  630.67  24
  -3   1  15 6702.94  619.79  24
  -3   1  15 6807.06  641.08   3
  -3  -1  15 8182.31  781.09   1
  -3  -1  14 3315.32  507.45   1
  -3   1  14 3602.85  525.34   1
  -3  -1  14 2680.01  385.60  24
  -3   1  14 3353.01  448.99  24
  -3  -1  14 3241.95  483.99  11
  -3   1  14 2261.26  404.47  11
  -3   1  14 2713.40  429.79  23
  -3   1  14 2294.21  384.34   3
  -3   1  13   52.61  212.49  11
  -3  -1  13  164.42  208.71  11
  -3  -1  13   94.31  148.96  24
  -3   1  13  184.90  194.62   1
  -3  -1  13   64.72  194.86   1
  -3   1  13  266.16  258.37  23
  -3   1  12  601.65  469.56  19
  -3   1  12  773.31  280.80   1
  -3  -1  12  879.46  296.16   1
  -3   1  12  900.90  454.00   2
  -3  -1  12 1036.89  261.40  24
  -3   1  12 1098.79  303.82  11
  -3  -1  12 1028.89  308.89  11
  -3   1  12  746.64  267.37  23
  -3   1  12  769.43  238.52   3
  -3  -1  1172048.70 4441.83   1
  -3   1  1179183.80 4445.87   1
  -3   1  1174991.10 5096.19   2
  -3   1  1185400.90 4443.44  23
  -3  -1  1178449.60 4362.86  11
  -3   1  1177288.80 4348.76  11
  -3   1  1174667.90 5449.20  19
  -3   1  1182804.50 4316.81   3
  -3   1  10 6655.69  698.56   1
  -3  -1  10 6388.15  691.10   1
  -3   1  10 8417.81 1131.85   2
  -3   1  10 8105.37  722.52  23
  -3   1  10 7447.77  618.01   3
  -3   1  10 5926.84 1132.50  19
  -3  -1  10 7628.23  655.14  11
  -3   1  10 6460.65  622.49  11
  -3   1   980258.00 4984.46   2
  -3   1   976888.60 4285.14   3
  -3   1   982312.90 5310.30  19
  -3  -1   981398.50 4305.89  11
  -3   1   981558.80 4313.23  11
  -3   1   8 4106.12  712.04   2
  -3   1   8 3425.28  372.42   3
  -3   1   8 2429.32  639.72  19
  -3  -1   8 3448.98  365.89  11
  -3   1   8 3596.70  368.72  11
  -3   1   733509.90 1899.47   3
  -3   1   732751.20 2521.31  19
  -3   1   733818.20 2390.47   2
  -3   1   636452.90 2461.72  19
  -3   1   631929.50 2253.59   2
  -3   1   5 3124.30  502.02  19
  -3   1   5 3183.77  482.55   2
  -3   1   436731.70 2354.70  19
  -3   1   439731.80 2324.68   2
  -3   1   364120.40 3545.39   2
   3   1  -240364.30 2333.00  15
   3   1  -239546.60 2116.60  14
   3  -1  -239687.00 2217.37  14
  -3   1   243718.00 2331.87   2
  -3   1   1 4376.74  415.59   9
   3  -1  -1 3948.07  387.09   8
   3  -1  -1 3549.66  344.76  14
   3   1  -1 3852.88  428.53  15
  -3   1   012451.20  893.66   9
   3  -1   013728.00  890.51   8
   3   1   011681.30  875.40  15
   3  -1   146026.30 2522.67   8
  -3   1  -142948.50 2543.55   9
   3   1   143489.50 2520.36  15
   3   1   2 4234.49  480.90  15
  -3   1  -2 4394.66  522.81   9
   3   1   3  478.93  190.65  19
   3  -1   3  509.24  202.99   8
   3   1   3  431.72  200.10   8
  -3   1  -3  262.04  198.26   9
   3   1   466220.60 3906.47  19
  -3   1  -460718.30 3988.02   9
   3   1   466885.90 3793.18   8
   3   1   466935.20 3772.64  18
   3   1   5  259.83  247.51  19
   3   1   5   69.79  163.05  18
   3  -1   5  446.81  206.14  18
  -3   1  -5  114.84  267.91   9
   3   1   5  257.71  229.66   8
   3   1   616758.90 1358.17   8
   3   1   615785.30 1513.85  19
  -3   1  -614191.40 1645.94   9
   3   1   617187.60 1451.73  18
   3  -1   613812.10 1278.87  18
   3   1   616156.40 1007.12  11
   3  -1   616921.20 1021.66  11
   3   1   722737.90 1765.83   8
  -3   1  -724148.40 2284.53   9
   3   1   720469.60 1851.96  18
   3  -1   721362.40 1794.19  18
   3  -1   722858.20 1406.47  11
   3   1   723929.70 1410.90  11
   3   1   725579.10 2049.27  19
   3   1   8 7332.94 1031.47  19
   3  -1   8 6472.01  885.02  18
   3   1   8 5840.79  904.08  18
   3   1   8 6238.84  564.64  13
   3  -1   8 6800.12  565.59  22
   3  -1   8 6150.01  575.64   1
  -3   1  -8 5165.44 1059.13   9
   3  -1   8 6530.13  601.10  11
   3   1   8 6864.11  595.53  11
   3  -1   9  221.44  210.85  18
   3   1   9  498.53  290.61  18
   3   1   9   81.93  156.10  11
   3  -1   9  127.83  185.95  11
   3  -1   9  162.75  128.62   1
   3   1   9  228.62  135.86   1
   3   1   9  215.34  177.61  13
  -3   1  -9 -202.55  609.59   9
   3  -1   9  259.96  150.11  22
   3   1   9 -141.53  329.98  19
   3  -1  1010985.80 1285.21  18
   3   1  1010206.80 1466.90  19
   3   1  1012805.70 1439.94  18
   3   1  1011606.30  938.72   1
   3  -1  1011292.40  948.28   1
   3   1  1011878.70  918.43  13
   3   1  1012248.40  976.56  11
   3  -1  1013712.00 1016.51  11
   3  -1  1127492.50 1751.29  11
   3   1  1126261.80 1715.59  11
   3  -1  1126392.50 1704.81   1
   3   1  1123996.40 1645.74   1
   3   1  1125553.50 1620.65  13
   3  -1  1127455.80 2477.66  19
   3   1  1122779.50 2282.41  19
   3   1  1121777.60 2169.13  18
  -3   1 -1122443.50 2595.44   9
   3   1  1125573.10 1639.12  23
  -3   1 -12 -227.57  573.41   9
   3   1  12  903.57  250.05  23
   3   1  12  369.50  192.87   1
   3  -1  12  980.51  278.69   1
   3   1  12  204.41  199.61  13
   3  -1  12  170.70  459.99  19
   3   1  12  989.63  566.37  19
   3   1  12 1413.83  342.35  11
   3   1  13  347.19  226.48  11
   3   1  13   83.22  137.37   1
   3  -1  13   96.75  195.46   1
   3   1  13  161.67  154.02  23
   3  -1  14  613.07  211.65   1
   3   1  14  601.75  198.76  23
   3   1  15 9464.06  662.45  23
   3  -1  15 7333.36  630.83   1
   3   1  16 3284.56  324.77  23
   3  -1  16 4181.79  344.71  23
  -3   2  17 1148.16  182.38  24
  -3   2  16 5153.35  518.64  11
  -3  -2  16 5013.63  519.68  23
  -3   2  16 4987.44  499.84  23
  -3   2  16 5582.80  476.40  24
  -3   2  15 4896.61  533.31  11
  -3   2  15 4340.30  500.13  23
  -3  -2  15 3813.14  421.32  24
  -3   2  15 3869.72  449.54  24
  -3  -2  15 3437.23  484.10  23
  -3  -2  15 3999.26  537.60   1
  -3  -2  14  884.42  329.72   1
  -3   2  14  678.20  232.33  24
  -3  -2  14  516.33  193.47  24
  -3   2  14  838.04  253.20  11
  -3  -2  14  112.47  303.21  23
  -3   2  14   47.58  248.61  23
  -3  -2  14  -43.09  259.89   3
  -3   2  14  244.40  219.93   3
  -3   2  1311731.90  955.41  11
  -3  -2  1310195.80  939.82  11
  -3  -2  1310374.50  866.19  24
  -3  -2  1310960.40 1000.48  23
  -3   2  1311459.40  949.06  23
  -3   2  1311733.30 1006.60   1
  -3  -2  1310381.40 1010.77   1
  -3   2  1310513.60  865.39   3
  -3  -2  13 9832.15  864.54   3
  -3  -2  12 1861.53 1010.21  19
  -3   2  12 3792.50 1055.67  19
  -3  -2  12 3778.45  569.42   1
  -3   2  12 5339.70 1017.85   2
  -3  -2  12 4143.48  943.84   2
  -3   2  12 3516.73  546.52   1
  -3  -2  12 4521.06  435.96  25
  -3  -2  12 3701.47  471.02  24
  -3   2  12 4947.68  560.98  11
  -3  -2  12 4351.23  540.88  11
  -3  -2  12 3155.53  531.52  23
  -3   2  12 3635.73  526.95  23
  -3   2  12 4019.82  468.85   3
  -3  -2  12 4148.52  494.43   3
  -3   2  11 1431.91  600.03  19
  -3  -2  11 1995.94  768.70  19
  -3   2  11 1648.06  367.06   1
  -3  -2  11 2151.66  423.77   1
  -3  -2  11 1672.36  606.41   2
  -3   2  11 1962.05  591.47   2
  -3  -2  11 2432.47  349.32  24
  -3   2  11 2884.13  411.40  11
  -3  -2  11 2105.68  362.53  11
  -3  -2  11 2445.64  427.38  23
  -3   2  11 1979.28  354.75  23
  -3   2  11 2218.65  341.89   3
  -3  -2  11 2451.06  360.22   3
  -3  -2  1012481.30 1069.06   1
  -3   2  1011707.50 1432.39   2
  -3  -2  1011436.10 1460.43   2
  -3   2  1012454.90 1006.22   1
  -3   2  1013794.40 1012.22  23
  -3  -2  1011659.80 1036.98  23
  -3  -2  1013154.60  940.56  24
  -3  -2  1014108.20  981.54  11
  -3   2  1013455.50  961.23  11
  -3  -2  1011893.30 1761.89  19
  -3   2  1012281.80 1643.38  19
  -3  -2  1014233.70  970.45   3
  -3   2  1011886.70  904.71   3
  -3  -2   9 2045.79  300.86  11
  -3   2   9 2413.37  322.19  11
  -3  -2   9 1936.03  347.84   1
  -3   2   9 1276.18  513.94   2
  -3  -2   9 1545.33  581.86   2
  -3   2   9 1541.56  321.78  23
  -3  -2   9 1166.65  329.75  23
  -3   2   9 2043.64  686.51  19
  -3  -2   9 1227.91  631.10  19
  -3   2   9 2243.78  302.84   3
  -3  -2   9 1592.33  282.45   3
  -3   2   8 7168.90  989.70   2
  -3  -2   8 7343.19 1063.37   2
  -3   2   8 7477.95  607.10   3
  -3  -2   8 8274.86  648.99   3
  -3  -2   8 6574.12 1102.81  19
  -3   2   8 8366.92 1166.68  19
  -3  -2   8 8186.28  611.36  11
  -3   2   8 7791.60  615.57  11
  -3   2   710555.20 1136.89   2
  -3  -2   710295.20 1173.99   2
  -3  -2   711750.60  813.74   3
  -3   2   710011.90  764.00   3
  -3   2   713082.10  794.85  11
  -3  -2   713832.90 1406.25  19
  -3   2   714539.90 1382.45  19
  -3  -2   6 3384.52  612.16  19
  -3   2   6 3562.30  615.56  19
  -3   2   6 3583.38  580.84   2
  -3  -2   6 5176.64  690.89   2
  -3  -2   525848.80 1780.31  19
  -3   2   525707.00 1790.29  19
  -3  -2   525298.30 1764.83   2
  -3   2   522227.20 1656.03   2
  -3  -2   4 248085.13072.10   2
  -3   2   4 250692.13039.10   2
  -3   2   4 256614.13112.20  19
  -3   2   3 451094.22953.70   2
  -3  -2   3 447594.22976.00   2
   3  -2  -3 431916.23037.10  15
   3   2  -3 473400.23021.20  15
  -3  -2   2 183990. 9645.13   2
  -3   2   2 192949. 9638.16   2
   3  -2  -2 180727. 9582.98  14
   3  -2  -2 178385. 9664.46  15
   3   2  -2 195365. 9675.62  15
  -3   2   143594.70 2498.25   9
  -3  -2   143934.90 2513.03   9
   3   2  -146773.30 2544.24  15
   3  -2  -144849.90 2551.47  15
  -3   2   0   97.76  107.75   9
  -3  -2   0  347.30  162.13   9
   3  -2   0   34.05  145.16  15
   3   2   0  317.69  160.20  15
   3   2   1 3857.59  436.74  15
   3  -2   1 4508.97  471.31  15
  -3  -2  -1 3590.06  462.54   9
  -3   2  -1 4841.85  486.88   9
  -3   2  -234779.30 2139.25   9
  -3  -2  -235062.10 2224.71   9
   3   2   232680.10 2070.98  15
   3  -2   233125.60 2108.03  15
   3  -2   236489.60 2156.30  19
   3   2   236393.60 2133.39  19
  -3   2  -3 132581. 6939.99   9
  -3  -2  -3 115828. 7038.05   9
   3   2   3 126316. 6863.62  19
   3  -2   3 139687. 6983.18  19
   3   2   3 121817. 6796.51  18
   3   2   4  586.58  267.99   8
  -3  -2  -4  213.18  321.00   9
  -3   2  -4  240.56  253.38   9
   3  -2   4   82.62  304.77  19
   3   2   4  209.01  248.37  19
  -3  -2  -522303.40 2152.53   9
  -3   2  -525772.70 2065.08   9
   3  -2   526796.50 1731.67  18
   3   2   527221.60 1858.43   8
   3  -2   529863.70 2157.24  19
   3   2   523255.90 1913.65  19
   3   2   616417.60 1504.22  19
   3  -2   620041.70 1730.52  19
   3   2   614710.90 1401.21  18
   3  -2   614067.20 1252.51  18
  -3   2  -616259.10 1637.79   9
  -3  -2  -612691.10 1622.91   9
   3   2   614410.70 1307.40   8
   3  -2   615859.30 1002.85  11
   3   2   616346.70  993.35  11
   3   2   731641.60 2381.10  19
   3   2   730625.80 2332.11  18
   3  -2   735328.50 2601.52  19
  -3   2  -732042.20 2666.22   9
  -3  -2  -723714.70 2488.68   9
   3  -2   729340.40 1752.37  11
   3   2   730177.50 1738.43  11
   3   2   727171.90 2093.90   8
   3  -2   729002.40 2149.22  18
  -3  -2  -8 8916.29 1420.52   9
  -3   2  -810432.00 1510.31   9
   3   2   8 9891.94 1064.38   8
   3   2   810795.60  804.47  13
   3  -2   812693.80  882.87  13
   3   2   811304.70 1289.99  18
   3  -2   811221.00 1390.66  19
   3   2   810961.40 1301.41  19
   3  -2   811514.90 1198.10  18
   3  -2   810571.20  827.50  11
   3   2   810172.50  809.04  11
   3  -2   810377.10  775.34  22
   3  -2   811944.30  812.24  21
   3  -2   9 1414.24  562.49  19
   3   2   9  416.11  400.17  19
  -3  -2  -9  397.45  426.80   9
  -3   2  -9  789.34  500.19   9
   3   2   9 1617.56  293.59  13
   3  -2   9 1243.05  259.61  13
   3  -2   9 1428.34  415.94  18
   3   2   9 1056.38  401.55  18
   3  -2   9 1264.83  260.23   1
   3   2   9  720.25  241.72  11
   3  -2   9 1403.01  300.62  11
   3  -2   9 1358.21  263.11  21
   3  -2   9 1223.71  248.97  22
   3   2  10 2844.57  719.35  19
   3  -2  10 2827.23  714.81  19
  -3  -2 -10  630.54  458.29   9
  -3   2 -10 2356.86  796.00   9
   3  -2  10 1985.72  341.59  13
   3   2  10 1855.37  319.66  13
   3   2  10 2550.12  640.23  18
   3  -2  10 2199.24  366.33   1
   3  -2  10 1983.41  384.95  11
   3   2  10 2090.82  360.19  11
   3  -2  10 2068.31  338.93  22
   3  -2  11 1905.99  622.06  19
   3   2  11 1112.39  484.78  19
  -3   2 -11 2258.79  779.09   9
  -3  -2 -11 1094.47  556.83   9
   3  -2  11 1828.09  340.76  13
   3   2  11 1709.78  315.24  13
   3   2  11 1423.19  333.17  11
   3  -2  11 1612.97  326.85   1
   3   2  11 1515.99  307.63  23
   3  -2  11 1377.69  306.86  23
   3   2  11 2670.12  666.88  18
   3  -2  12  225.51  172.88  23
   3   2  12  421.11  197.37  23
   3  -2  12  635.58  247.76   1
   3  -2  12  517.42  236.59  13
   3   2  12  480.54  209.71  13
   3  -2  12  173.48  286.67  19
   3   2  12  323.82  377.96  19
   3   2  12  496.58  241.82  11
   3   2  1326775.10 1752.39  11
   3  -2  1326831.80 1770.20   1
   3  -2  1326859.90 1709.31  23
   3   2  1327722.40 1702.91  23
   3   2  14 2870.33  395.88  11
   3  -2  14 2842.98  412.08   1
   3  -2  14 2788.89  371.97  23
   3   2  14 3174.01  383.35  23
   3  -2  15  404.25  156.82   1
   3   2  15   80.36  130.25  23
   3  -2  15  110.90  129.53  23
   3   2  16 6304.59  464.24  23
   3  -2  16 6393.27  465.63  23
  -3   3  17 4823.72  374.39  24
  -3   3  16  -32.49  163.64  11
  -3   3  16   78.78  108.95  24
  -3   3  15  328.88  191.72  11
  -3   3  15  248.36  165.48  24
  -3   3  15 -194.58  234.28  23
  -3  -3  15   46.45  268.93  23
  -3  -3  15  330.62  272.52   1
  -3   3  1417533.60 1227.01  11
  -3   3  1417536.00 1211.44  23
  -3  -3  1418167.70 1313.53  23
  -3  -3  1414392.60 1094.59  24
  -3  -3  1416460.20 1312.54   1
  -3  -3  1416886.10 1187.36   3
  -3   3  1416174.20 1152.81   3
  -3  -3  1320899.90 1341.23   3
  -3   3  1317621.30 1264.85   3
  -3  -3  1319532.80 1501.54   1
  -3  -3  1317702.90 1251.02  24
  -3  -3  1321859.10 1490.32  23
  -3   3  1319288.10 1334.92  23
  -3   3  1318701.50 1337.20  11
   3   3 -1314917.90 2038.38   9
   3  -3 -1313338.60 2025.45   9
  -3  -3  12 9136.71  963.49   1
  -3  -3  1210035.30  804.81  24
  -3  -3  12 9046.61  906.01  23
  -3   3  1210180.60  864.24  23
  -3   3  12 9787.08  854.87  11
  -3   3  12 9863.93 1462.74  19
  -3  -3  12 9308.33  821.94   3
  -3   3  1211430.50  840.85   3
  -3  -3  11 -889.01  846.03  19
  -3   3  11 -508.80  757.03  19
  -3   3  11  459.54  206.20   1
  -3  -3  11  315.86  336.09   2
  -3   3  11  416.74  349.78   2
  -3  -3  11  334.50  165.95  24
  -3   3  11  128.21  172.60  11
  -3  -3  11  370.47  201.99  11
  -3   3  11  -45.74  264.79  23
  -3  -3  11 -239.68  290.78  23
  -3   3  11   37.39  188.31   3
  -3  -3  11  127.70  202.58   3
  -3   3  1049141.80 3442.85   2
  -3  -3  1055026.10 3681.01   2
  -3   3  1046943.80 2800.35   1
  -3  -3  1048570.00 2699.73  24
  -3  -3  1046814.80 2628.01  25
  -3  -3  1045101.90 2842.13  23
  -3   3  1047556.00 2773.61  23
  -3  -3  1047454.00 2744.10  11
  -3   3  1045954.30 2723.60  11
  -3  -3  1044986.10 3855.60  19
  -3   3  1051517.30 3698.08  19
  -3  -3  1055121.70 2793.44   3
  -3   3  1045679.40 2686.28   3
  -3   3   930796.80 2425.65   2
  -3  -3   932805.40 2601.20   2
  -3  -3   926724.40 1879.66  23
  -3   3   929687.50 1850.70  23
  -3   3   932018.30 1805.26   3
  -3  -3   933062.40 1855.71   3
  -3  -3   931183.20 2770.01  19
  -3   3   933025.30 2606.81  19
  -3  -3   928231.90 1787.74  11
  -3   3   930289.70 1812.94  11
  -3  -3   8 9965.58 1168.67   2
  -3   3   8 8237.96  998.16   2
  -3  -3   8 8461.95  644.14   3
  -3   3   8 7147.80  585.58   3
  -3  -3   8 8148.68 1160.87  19
  -3   3   8 6944.87 1013.89  19
  -3  -3   8 6088.73  555.40  11
  -3   3   8 7070.64  584.87  11
  -3   3   7 3689.00  633.04   2
  -3  -3   7 2390.64  595.80   2
  -3  -3   7 3388.84  387.07   3
  -3   3   7 3623.36  367.54   3
  -3  -3   7 4174.14  363.03  11
  -3   3   7 3925.39  366.22  11
  -3  -3   7 3104.12  624.77  19
  -3   3   7 4345.54  724.13  19
  -3  -3   6 6651.33  867.73  19
  -3   3   6 8066.06  931.61  19
  -3  -3   6 9741.63 1040.96   2
  -3   3   6 8135.20  884.33   2
  -3  -3   512959.90 1134.15  19
  -3   3   512777.90 1136.34  19
  -3  -3   513276.20 1185.34   2
  -3   3   514452.60 1139.97   2
  -3  -3   4 167953. 9200.21   2
  -3   3   4 179084. 9153.78   2
   3   3  -316272.40 1124.64  15
   3  -3  -314830.60 1140.11  15
  -3   3   314763.60 1057.12   2
  -3  -3   314756.80 1090.33   2
   3  -3  -2 3792.70  458.26  15
   3   3  -2 4975.75  481.25  15
   3  -3  -2 4773.74  474.70  14
  -3  -3   2 3856.59  435.67   2
  -3   3   2 4152.24  443.68   2
  -3  -3   1 1615.58  267.97   2
  -3  -3   1 1755.58  259.68   9
  -3   3   1 1583.66  247.68   9
   3  -3  -1 1975.24  284.80  14
   3  -3  -1 1622.71  279.95  15
   3   3  -1 1254.86  242.98  15
  -3   3   050421.50 2815.22   9
  -3  -3   046254.30 2815.99   9
   3   3   052380.40 2819.58  15
   3  -3   053062.30 2862.75  15
   3  -3   110504.20  852.21  15
   3   3   110723.50  817.26  15
  -3  -3  -110546.70  873.81   9
  -3   3  -112556.90  877.99   9
   3   3   217196.30 1225.73  19
   3  -3   217165.00 1272.45  19
   3  -3   215403.20 1229.15  15
   3   3   216605.40 1195.71  15
   3   3   217850.10 1232.33  18
  -3   3  -218582.90 1250.31   9
  -3  -3  -217679.30 1328.68   9
   3  -3   320828.40 1519.48  19
   3   3   318256.00 1385.18  19
   3   3   318871.00 1395.44  18
  -3  -3  -315968.60 1502.43   9
  -3   3  -320506.90 1426.25   9
   3   3   4 4918.01  685.84  19
   3  -3   4 6167.60  834.37  19
   3   3   4 5970.65  731.74  18
  -3  -3  -4 4600.32  818.63   9
  -3   3  -4 6560.18  766.57   9
   3  -3   522541.30 1925.04  19
   3   3   518860.30 1691.03  19
   3  -3   523555.90 1526.24  18
  -3  -3  -521905.20 2030.29   9
  -3   3  -523931.50 1855.68   9
  -3   3  -672796.50 4233.84   9
  -3  -3  -661061.90 4331.38   9
   3  -3   682237.50 4445.74  19
   3   3   667239.50 4017.19  19
   3   3   660479.20 3791.90   8
   3   3   660935.30 3340.90  11
   3  -3   654470.40 3637.46  18
   3  -3   7  422.38  299.67  19
   3   3   7 -111.90  213.06  19
   3   3   7   84.87  114.39  11
  -3   3  -7  850.83  404.89   9
  -3  -3  -7  501.36  449.88   9
   3   3   7  338.86  197.58   8
   3  -3   7   81.91  191.03  18
   3   3   7  117.08  249.23  18
   3   3   8 6470.22  997.84  18
   3   3   8 5846.72  558.93  13
   3  -3   8 7672.96  651.88  13
   3  -3   8 6889.94  572.20  21
   3  -3   8 6917.91  569.46  22
  -3   3  -8 8159.91 1264.07   9
  -3  -3  -8 7824.00 1247.11   9
   3   3   8 7524.75  890.84   8
   3  -3   8 6562.95 1072.31  19
   3   3   8 7439.99 1037.75  19
   3   3   8 6396.37  587.92  11
   3   3   925455.60 1602.37  11
   3  -3   924180.20 1630.96   1
   3  -3   924345.70 1566.75  22
   3  -3   923799.50 1565.73  21
   3   3   926161.40 1580.34  13
   3  -3   927934.20 1657.55  13
   3   3   924979.80 2247.40  18
   3  -3   928583.80 2459.98  19
   3   3   926901.60 2277.88  19
  -3   3  -928389.90 2650.69   9
  -3  -3  -920510.70 2406.22   9
   3   3  1032312.00 2053.76  11
   3  -3  1032144.60 2091.59   1
   3   3  1034193.40 2025.80  13
   3  -3  1035097.10 2085.34  13
   3  -3  1037592.20 3020.95  19
   3   3  1033098.30 2788.35  18
   3   3  1032443.80 2785.59  19
  -3  -3 -1028540.00 2963.40   9
  -3   3 -1034710.60 3146.05   9
   3  -3  1033673.40 2051.86  22
   3  -3  1035709.30 2112.82  23
   3  -3  11 -177.07  607.55  19
   3   3  11 -156.09  555.80  19
   3   3  11  157.10  258.94  18
   3   3  11 -155.40  199.10  13
   3  -3  11  -44.57  232.31  13
   3   3  11   93.51  177.97  11
   3  -3  11  -53.30  168.23   1
   3   3  11  -41.22  183.98  23
   3  -3  11  137.75  174.79  22
  -3  -3 -11  213.52  406.38   9
  -3   3 -11  655.72  550.33   9
   3  -3  12  700.38  261.54   1
  -3  -3 -12  288.21  196.49  17
   3  -3  12 -135.69  258.38  23
   3   3  12  406.64  229.07  23
   3   3  12  140.51  194.44  11
   3  -3  13 7628.98  735.35   1
   3   3  13 7773.37  702.78  11
  -3  -3 -13 7294.26  576.36  17
   3   3  13 7514.44  662.65  23
   3  -3  13 7851.59  687.61  23
   3   3  14 3415.55  425.12  11
   3  -3  14 3556.79  415.01  23
   3   3  14 3371.00  395.14  23
   3  -3  14 4405.27  486.50   1
   3   3  15 5697.31  478.18  23
   3  -3  15 6436.99  501.82  23
   3  -3  15 5285.33  509.76   1
   3  -3  16 4559.16  347.83  23
   3   3  16 4554.74  346.16  23
  -3   4  17 8228.97  540.63  24
  -3   4  1621516.60 1341.37  11
  -3   4  15 1547.47  305.55  23
  -3  -4  15 1665.04  330.03  23
  -3  -4  15 2375.20  414.55   1
  -3   4  15 1912.31  319.82  11
  -3  -4  14  828.47  298.01   1
  -3   4  14  704.64  259.39  11
  -3  -4  14  105.93  307.47  23
  -3   4  14  249.36  231.77  23
  -3  -4  14  642.46  255.59   3
  -3   4  14  411.16  205.65   3
  -3   4  1358214.80 3081.81  11
  -3  -4  1357141.60 3068.95   3
  -3   4  1355372.00 3007.57   3
  -3  -4  1347075.40 2912.92  24
  -3  -4  1348421.70 3122.11  23
  -3   4  1351655.80 3024.60  23
  -3   4  1211290.70  901.62  11
  -3  -4  12 9356.50  954.58  23
  -3  -4  1210492.70  813.91  24
  -3   4  1210778.80  889.80  23
  -3  -4  1211096.50  891.40   3
  -3   4  1210319.30  838.17   3
   3  -4 -11  164.40  278.15  17
  -3  -4  11   57.74  205.63  23
  -3   4  11   43.48  149.25  23
  -3  -4  11  353.63  242.71   1
  -3  -4  11  162.26  345.31   2
  -3   4  11  136.40  259.64   2
  -3  -4  11   68.12  112.37  24
  -3   4  11  125.84  182.99  11
  -3  -4  11  220.88  201.67   3
  -3   4  11  -37.06  196.42   3
  -3   4  11  160.78  342.17  19
  -3  -4  1018067.80 2193.78  19
  -3   4  1019461.80 2062.59  19
  -3  -4  1024153.80 2207.59   2
  -3  -4  1021590.00 1629.96   1
  -3   4  1020147.90 1954.35   2
  -3  -4  1020410.80 1482.94  23
  -3  -4  1019948.70 1323.40  24
  -3   4  1021024.90 1409.34  23
  -3   4  1022243.40 1398.92  11
  -3   4  1021386.70 1366.03   3
  -3  -4  1022784.80 1430.55   3
   3  -4 -1022746.10 1387.70  17
  -3   4   9 2746.78  735.44  19
  -3  -4   9 3875.73  854.39  19
  -3  -4   9 4490.15  612.11   1
  -3   4   9 3103.56  672.24   2
  -3  -4   9 4281.52  852.98   2
  -3  -4   9 4121.08  494.93  23
  -3  -4   9 4280.93  408.00  24
  -3   4   9 5169.46  489.39  23
  -3   4   9 3789.39  424.29   3
  -3  -4   9 4822.59  503.35   3
  -3   4   9 4173.99  438.36  11
   3  -4  -9 4504.36  468.89  17
  -3   4   8 9652.96 1101.69   2
  -3  -4   8 9257.62 1222.59   2
  -3  -4   8 8751.15  722.26   3
  -3   4   8 8135.87  659.40   3
  -3  -4   810809.20 1290.31  19
  -3   4   8 9839.78 1176.02  19
  -3   4   8 9289.12  684.88  11
  -3   4   716816.20 1523.97   2
  -3  -4   719182.30 1727.09   2
  -3   4   716472.20 1094.85   3
  -3  -4   720513.90 1194.77   3
  -3  -4   715350.50 1549.70  19
  -3   4   715525.80 1523.94  19
  -3   4   718493.10 1115.59  11
  -3   4   610835.60 1045.36   2
  -3  -4   610400.90 1149.57   2
  -3  -4   6 9703.94 1011.90  19
  -3   4   6 8605.27  976.73  19
  -3  -4   5 7119.20  877.03   2
  -3   4   5 7072.01  767.17   2
   3   4  -426544.70 1683.71  15
  -3  -4   426427.30 1767.85   2
  -3   4   424871.10 1637.50   2
  -3  -4   342685.80 2534.89   2
  -3   4   343499.70 2475.68   2
   3  -4  -337918.30 2533.06  15
   3  -4  -342799.10 2575.43  14
   3   4  -345175.30 2531.62  15
  -3   4   234948.10 2016.71   2
  -3  -4   232279.10 2037.77   2
   3  -4  -232883.50 2083.84  15
   3   4  -238162.50 2077.74  15
  -3  -4   1 5721.51  507.94   9
  -3   4   1 6108.55  510.04   2
  -3  -4   1 4541.35  489.48   2
   3  -4  -1 5307.45  523.88  15
   3   4  -1 4723.88  473.70  15
   3   4   0 7021.61  594.17  18
  -3   4   0 5857.07  546.15   9
  -3  -4   0 7248.94  615.73   9
   3  -4   0 8129.79  653.80  15
   3   4   0 6804.61  579.64  15
  -3  -4  -123608.60 1579.36   9
  -3   4  -127621.30 1571.22   9
   3   4   123430.00 1561.80  18
   3   4   122642.20 1494.42  15
   3  -4   124552.00 1585.08  15
   3   4   229271.00 1799.24  19
   3  -4   230522.50 1937.90  19
   3   4   225586.60 1813.71  18
  -3   4  -228845.70 1796.47   9
  -3  -4  -225336.20 1856.28   9
   3  -4   3 120455. 6286.93  19
   3   4   3 107735. 6022.47  19
   3   4   3 106567. 6090.22  18
  -3  -4  -398549.20 6161.66   9
  -3   4  -3 116650. 6043.64   9
   3  -4   464359.70 3893.74  19
   3   4   459133.60 3594.90  19
   3   4   459924.30 3679.91  18
  -3   4  -464641.80 3627.72   9
   3  -4   5 106791. 6070.92  19
   3   4   594756.20 5699.47  19
   3   4   592903.00 5767.81  18
   3  -4   5 101219. 5399.71  18
  -3   4  -5 106947. 5808.91   9
  -3  -4  -592918.80 6022.22   9
  -3  -4  -612087.50 1503.52   9
  -3   4  -613050.80 1360.09   9
   3  -4   612713.20 1119.26  18
   3   4   613206.30  871.26  11
   3   4   612614.70 1221.98   8
   3  -4   615342.00 1570.60  19
   3   4   612697.00 1288.79  19
   3   4   614804.10 1440.17  18
   3  -4   7 6306.89  468.67  20
   3  -4   7 5588.37  475.48  22
   3  -4   7 5920.57  486.83  21
   3   4   7 4942.60  489.64  11
   3   4   7 5583.49  785.42   8
  -3   4  -7 6301.72  970.51   9
  -3  -4  -7 5020.22 1004.81   9
   3   4   7 7515.28  982.00  19
   3  -4   7 5619.89  964.16  19
   3  -4   8 6776.05  572.34  21
   3  -4   8 7733.68  664.03  13
   3   4   8 6284.00  571.23  13
   3  -4   8 7291.46 1138.13  19
   3   4   8 7140.59 1023.19  19
   3   4   8 6729.17 1044.93  18
   3   4   8 7476.21  629.16  11
  -3  -4  -8 5315.04 1055.11   9
   3   4   8 7670.66  909.05   8
  -3   4  -8 5284.40  985.67   9
   3  -4   9 2876.09  378.94  21
   3   4   9 3431.50  769.88  18
   3  -4   9 4251.36  483.42  13
   3   4   9 3641.12  418.90  13
   3  -4   9 3463.31  832.66  19
   3   4   9 2664.60  679.93  19
   3  -4   9 3524.38  451.95   1
   3   4   9 3551.70  423.73  11
  -3  -4  -9 3246.83  830.04   9
  -3   4  -9 1963.10  699.84   9
   3   4  10  319.17  263.32  18
  -3   4 -10  196.51  374.21   9
  -3  -4 -10  201.46  383.62   9
   3  -4  10  668.63  247.65  13
   3   4  10  181.03  189.11  13
   3  -4  10  464.88  197.00   1
   3   4  10  335.42  207.68  11
   3  -4  10  530.48  205.84  21
   3  -4  10  371.80  207.80  23
   3   4  10  192.92  172.65  23
   3  -4  10  173.73  330.89  19
   3   4  10 -144.25  238.08  19
   3  -4  11 5327.13 1002.45  19
   3   4  11 5611.50  999.97  19
   3   4  11 4797.89  938.40  18
   3  -4  11 4430.34  579.83   1
   3   4  11 5478.86  539.31  13
   3  -4  11 5029.02  555.94  13
   3   4  11 4778.41  551.07  11
   3  -4  11 6255.06  621.45  23
   3   4  11 4772.31  519.86  23
  -3  -4 -11 4156.00 1019.91   9
  -3   4 -11 3319.08  917.60   9
   3  -4  12 7658.83  769.78   1
   3   4  12 7221.36  704.43  11
  -3  -4 -12 8006.24  642.57  17
   3   4  12 8799.25  708.74  23
   3  -4  12 8117.27  728.23  23
   3   4  1317782.90 1236.61  11
   3   4  1318065.10 1197.67  23
   3  -4  1318803.60 1237.43  23
  -3  -4 -1317473.50 1114.67  17
   3  -4  1318105.60 1305.40   1
   3   4  14  830.86  242.03  11
   3  -4  14  838.93  236.10   1
   3  -4  14  801.67  197.01  23
   3   4  14  722.13  186.58  23
  -3  -4 -15 6111.22  529.46  10
  -3   4 -15 5642.89  507.10  10
   3   4  15 6274.88  482.94  23
   3  -4  15 6575.97  495.43  23
   3  -4  15 5992.06  541.56   1
  -3   5  1610375.40  741.65  11
  -3   5  1610316.80  702.47  24
  -3   5  15 3082.59  396.40  11
  -3   5  15 3609.14  387.67  24
  -3   5  14 4759.78  517.97  11
  -3   5  14 5026.89  513.36  23
  -3  -5  14 4387.96  534.10  23
  -3  -5  1338433.60 2469.47   1
  -3   5  1336460.00 2213.36  23
  -3  -5  1332399.30 2268.23  23
  -3   5  1338639.00 2248.11  11
  -3   5  1336775.40 2178.56   3
  -3  -5  1336203.40 2231.45   3
   3  -5 -1338724.70 2134.27  17
   3  -5 -1248055.30 2690.83  17
   3  -5 -1238148.40 3687.80  15
  -3  -5  1253587.80 3102.93   1
  -3  -5  1245809.40 2848.30  23
  -3   5  1249730.00 2770.72  23
  -3   5  1250012.70 2782.78  11
   3  -5 -1237406.40 3596.13   9
   3   5 -1248363.60 3729.36   9
  -3   5  1245165.10 2702.83   3
  -3  -5  1247993.00 2785.70   3
  -3  -5  1119551.20 1536.57   1
  -3   5  1117693.60 1272.09  23
  -3  -5  1117198.30 1342.69  23
  -3   5  1120004.30 1298.26  11
  -3   5  1117182.80 1226.25   3
  -3  -5  1120251.70 1329.99   3
   3  -5 -1119299.20 1255.10  17
  -3  -5  1013640.50 1609.92   2
  -3  -5  1016148.50 1284.40   1
  -3   5  1011926.10 1396.13   2
  -3   5  1014300.20  983.37  23
  -3  -5  1011977.20 1002.09  23
  -3  -5  1012656.20  884.08  24
  -3   5  1011455.70  926.11  11
  -3  -5  1013247.20  993.25   3
  -3   5  1012241.50  915.09   3
   3  -5 -1013400.40  964.12  17
  -3   5   919687.70 1868.87   2
  -3  -5   921940.80 1661.91   1
  -3  -5   923370.00 2145.58   2
  -3   5   923309.80 1418.43  23
  -3  -5   920080.20 1418.77  23
  -3   5   922471.10 1398.40  11
   3  -5  -922892.00 1411.46  17
  -3  -5   922233.10 1431.53   3
  -3   5   920372.10 1349.24   3
  -3   5   815206.70 1000.01  11
  -3   5   813287.90  956.77   3
  -3  -5   815130.70 1043.47   3
   3  -5  -815487.70 1040.60  17
  -3   5   814413.80 1430.07   2
  -3  -5   818369.80 1736.49   2
  -3  -5   814620.50 1239.64   1
  -3   5   7 8380.58 1010.05   2
  -3  -5   7 8937.55 1147.05   2
  -3   5   7 9072.25  661.66   3
  -3  -5   7 9574.46  731.00   3
  -3   5   6 4359.38  663.04   2
  -3  -5   6 5562.53  828.67   2
  -3   5   5 3553.03  539.76   2
  -3  -5   5 3041.75  578.78   2
   3   5  -5 4457.10  584.66  15
   3  -5  -5 2944.94  561.60  15
  -3   5   4 260333.13615.70   2
  -3  -5   4 259487.13790.60   2
   3  -5  -4 235897.13714.90  15
   3   5  -4 292950.13704.20  15
  -3   5   3 1653.64  296.83   2
  -3  -5   3 2080.35  372.78   2
   3   5  -3 1401.64  282.24  15
   3  -5  -3 1571.57  340.64  15
   3   5  -2 1577.88  221.91  18
  -3   5   2 1445.61  245.53   2
  -3  -5   2 1857.51  299.33   2
   3  -5  -2 1378.59  278.27  15
   3   5  -2 1741.91  270.89  15
   3   5  -1  331.15  138.66  18
   3   5  -1  475.14  151.64  15
   3  -5  -1  430.49  164.81  15
  -3   5   1  420.53  142.43   2
  -3  -5   1  286.67  122.71   2
  -3  -5   044215.40 2791.79   2
   3   5   049768.90 2758.78  15
  -3  -5   053807.50 2666.10  14
   3  -5   050837.30 2844.95  15
  -3   5   051628.00 2758.26   9
  -3  -5   047907.70 2798.40   9
   3   5   048293.20 2864.55  18
  -3   5  -120743.10 1220.11   9
  -3  -5  -115598.50 1210.81   9
   3  -5   118986.60 1323.24  15
   3   5   116654.20 1283.92  18
   3  -5   118822.60 1316.58  19
   3   5   117523.70 1202.02  19
  -3  -5  -219724.60 1533.46   9
  -3   5  -225052.90 1523.87   9
   3  -5   222115.10 1640.13  19
   3   5   221633.90 1487.29  19
   3   5   221852.40 1597.97  18
   3  -5   334144.80 2345.99  19
   3   5   327781.00 2046.08  19
  -3  -5  -331198.70 2228.99   9
   3   5   331302.20 2217.76  18
   3  -5   442659.20 2942.75  19
   3   5   437741.00 2636.89  19
   3   5   441435.90 2813.24  18
  -3  -5  -439501.80 2872.32   9
  -3   5  -448378.10 2743.86   9
   3   5   542771.70 2328.19  11
   3   5   541541.80 2951.97  18
   3  -5   547032.80 3120.04  19
   3   5   543482.60 2829.34  19
  -3   5  -546163.90 2866.80   9
  -3  -5  -540260.10 3058.73   9
  -3  -5  -540688.70 2392.37   7
   3   5   630511.40 1818.18  11
   3  -5   633508.40 2573.83  19
   3   5   631171.30 2310.66  19
   3   5   634598.40 2538.73  18
  -3  -5  -628626.70 2548.65   9
  -3   5  -637874.20 2495.00   9
  -3   5  -7  612.59  331.29   9
  -3  -5  -7  310.15  296.84   9
   3   5   7  464.67  281.45   8
   3  -5   7 1187.56  193.85  21
   3  -5   7 1241.52  492.20  19
   3   5   7  730.83  359.62  19
   3  -5   7  435.44  132.84  20
   3   5   7  546.16  173.73  11
   3  -5   7  615.87  168.75   4
   3   5   7 1057.06  418.23  18
   3   5   855620.80 3693.22   8
   3   5   857767.50 3189.23  13
   3  -5   862398.10 3298.43  13
   3  -5   860596.10 4133.38  19
   3   5   857207.50 3895.51  19
   3   5   857844.20 3216.87  11
  -3   5  -862147.20 4139.21   9
  -3  -5  -857928.30 4264.21   9
   3  -5   855080.60 3135.05  20
   3  -5   859846.50 3202.50  21
   3   5   920544.20 1350.82  13
   3  -5   922281.50 1441.86  13
   3  -5   920817.70 1476.79   1
   3  -5   920425.00 2100.06  19
   3   5   922380.40 2011.45  19
   3   5   921691.60 2145.98  18
   3   5   923500.40 1416.35  11
  -3   5  -922232.20 2199.65   9
  -3  -5  -923661.10 2347.59   9
   3  -5   920690.90 1372.97  21
   3  -5   922711.20 1455.74  23
   3   5   919672.70 1360.30  23
   3  -5  1032411.60 1923.09  13
   3   5  1030167.50 1836.77  13
   3  -5  1032177.40 2003.53   1
   3   5  1029307.60 2695.78  18
   3  -5  1029753.50 2707.30  19
   3   5  1029910.60 2567.77  19
   3   5  1030565.40 1879.03  11
  -3   5 -1033065.20 2856.34   9
  -3  -5 -1025453.10 2711.36   9
   3  -5  1027088.20 1845.45  21
   3  -5  1031324.20 1926.22  23
   3   5  1032114.70 1868.39  23
   3   5  11  518.44  329.82  18
   3   5  11  458.49  232.57  11
  -3  -5 -11 1363.32  586.61   9
  -3   5 -11  187.04  356.82   9
   3  -5  11  669.95  234.08  23
   3   5  11  560.69  208.85  23
   3  -5  11  341.85  364.53  19
   3   5  11  143.92  307.22  19
   3  -5  11  897.45  288.48   1
   3   5  1214002.20 1054.56  11
  -3  -5 -1214651.70  996.36  17
   3   5  1216598.20 1063.84  23
   3  -5  1213992.10 1057.73  23
   3  -5  1214245.10 1146.63   1
   3   5  13  545.05  201.76  11
  -3  -5 -13  187.56  161.05  17
   3  -5  13  -36.05  191.16  23
   3   5  13   31.24  170.91  23
   3  -5  13  195.37  197.33   1
   3   5  14 1267.61  247.86  11
  -3  -5 -14 1237.72  230.62  17
   3  -5  14 1628.45  244.67  23
   3   5  14  829.35  189.14  23
   3  -5  14 1968.91  319.29   1
   3  -5  15 8012.16  589.33   1
   3   5  15 6168.24  457.27  23
  -3   6  16 3826.81  352.84  11
  -3   6  16 2926.32  297.00  24
  -3   6  15 6577.89  586.70  11
  -3  -6  15 6367.68  673.35   1
  -3   6  15 7715.61  579.53  24
  -3  -6  14 1171.51  334.53   1
   3  -6 -14  866.10  221.93  17
  -3   6  14  642.19  225.49  11
  -3  -6  1316529.50 1317.60  23
  -3   6  1320900.60 1315.56  23
  -3  -6  1322059.50 1597.63   1
   3  -6 -1320401.90 1264.74   7
  -3   6  1319957.20 1348.24  11
   3  -6 -1319587.00 1259.29  17
  -3  -6  12 2230.25  425.15  23
  -3   6  12 2650.39  412.32  23
  -3  -6  12 3122.55  433.70   3
  -3   6  12 2525.14  391.33   3
   3  -6 -12 3663.37  449.15  17
  -3   6  12 3631.40  446.45  11
  -3  -6  12 3137.04  567.87   1
  -3  -6  1111862.20 1140.43   1
   3  -6 -11 9033.40 1379.71  15
  -3  -6  11 9323.16  812.03   3
  -3   6  11 9487.65  775.18   3
   3  -6 -1111716.60  839.65  17
  -3   6  1110585.80  835.71  11
  -3   6  11 8870.17  778.83  23
  -3  -6  11 8759.90  826.31  23
   3  -6 -11 7292.97 1251.63   9
   3  -6 -10 7136.89  638.09  17
  -3  -6  10 5489.47  580.00   3
  -3   6  10 5314.65  529.25   3
   3  -6 -10 5388.27 1050.43  15
  -3   6  10 5825.30  579.64  11
  -3  -6  10 7494.71  861.50   1
  -3   6  10 5741.29  561.74  23
  -3  -6  10 6382.91  620.61  23
   3  -6  -979972.60 4102.63  17
  -3   6   974988.30 4012.74   3
  -3  -6   977893.50 4099.48   3
   3  -6  -964771.40 4896.50  15
  -3   6   975367.10 4073.11  11
  -3  -6   977964.50 4459.52   1
  -3   6   972836.80 4657.62   2
  -3  -6   975077.20 4929.41   2
  -3  -6   968086.80 4061.08  23
   3  -6  -8 3566.51  794.33  15
  -3   6   8 3348.61  397.77  11
   3  -6  -8 3659.90  449.62  17
  -3  -6   8 3296.79  409.67   3
  -3  -6   8 3137.92  537.06   1
  -3   6   8 3926.76  670.86   2
  -3  -6   8 4452.60  808.65   2
   3  -6  -7  916.75  423.13  15
   3   6  -7  377.43  270.60  15
   3  -6  -7  648.62  240.43  17
  -3  -6   7  549.12  296.72   2
  -3   6   7  571.36  281.23   2
  -3  -6   7  419.11  155.54   3
   3  -6  -617572.10 1681.65  15
   3   6  -621337.40 1620.84  15
  -3  -6   620768.40 1719.83   2
  -3   6   618664.30 1513.87   2
   3  -6  -5 6325.40  509.57   5
  -3   6   5 8618.76  813.87   2
  -3  -6   5 8137.33  921.21   2
   3   6  -5 9111.63  860.22  15
   3  -6  -5 6781.89  833.08  15
  -3  -6   459170.50 3567.33   2
  -3   6   457633.80 3402.32   2
   3  -6  -453605.60 3504.70  15
  -3  -6   3 1488.93  239.79   7
  -3  -6   3 1412.31  223.50  12
  -3   6   3 1409.61  265.14   2
  -3  -6   3 1962.95  363.88   2
   3  -6  -3 2013.67  433.69  14
   3   6  -3 1930.82  301.86  15
   3  -6  -3 2072.95  350.01  15
  -3  -6   2 9233.70  775.22   2
   3  -6  -210613.80  977.85  14
   3  -6  -2 9795.28  774.99  15
   3   6  -1 192273. 9102.51  18
   3  -6  -1 202863. 9362.72  14
  -3  -6   1 173552. 8951.18   2
  -3  -6   0 1927.26  216.42  14
   3  -6   0 1177.79  217.65  19
   3   6   0 1564.44  297.53  18
  -3  -6  -1 104971. 4825.19  14
  -3  -6  -189928.80 4814.59   9
   3   6   197317.30 5042.20  18
   3  -6   179608.90 4823.83  19
   3   6   181147.90 4738.17  19
   3  -6   246272.40 2439.27   4
  -3   6  -252598.90 2654.12   9
  -3  -6  -245043.40 2716.00   9
  -3  -6  -244100.20 2526.07   7
   3  -6   243084.20 2742.43  19
   3   6   237788.90 2579.50  19
   3   6   248748.80 2888.96  18
  -3   6  -3 110601. 5225.35   9
  -3  -6  -390723.10 4953.95   7
   3  -6   392454.80 4850.20   4
   3  -6   391492.30 4828.74  12
  -3  -6  -394078.20 5309.20   9
   3   6   395817.50 5402.21  18
   3  -6   398690.70 5309.39  19
   3   6   383037.40 5090.90  19
  -3  -6  -416908.70 1145.82   7
   3  -6   417624.20 1027.23  12
   3  -6   416135.80 1034.29   4
  -3  -6  -415733.60 1475.59   9
  -3   6  -418582.50 1395.06   9
   3   6   417024.00 1523.55  18
   3  -6   419315.40 1524.93  19
   3   6   415348.80 1312.47  19
  -3  -6  -517949.10 1175.23   7
   3  -6   517107.50 1043.81  12
   3  -6   516074.60 1051.10   4
  -3  -6  -516516.60 1605.98   9
  -3   6  -518048.40 1471.54   9
   3   6   513867.00 1346.29  19
   3   6   519295.60 1670.10  18
   3  -6   516857.90 1550.06  19
   3   6   518213.80 1068.16  11
   3   6   6 1366.94  460.46  18
   3  -6   6  840.70  172.44  12
   3   6   6 1039.73  201.72  11
  -3  -6  -6 1181.21  253.26   7
   3  -6   6  915.68  169.79  20
   3  -6   6 1185.49  437.70  19
   3   6   6   84.57  380.44  19
   3  -6   6 1280.52  219.06   4
  -3   6  -6  767.37  306.45   9
  -3  -6  -6  901.36  409.18   9
   3   6   716156.20 1047.88  11
   3  -6   715208.70 1015.51   4
   3  -6   718486.40 1694.83  19
   3   6   714122.30 1436.11  19
   3   6   719212.90 1809.04  18
   3  -6   716842.70 1037.92  21
   3  -6   715567.60  998.64  20
   3   6   711970.00 1354.17   8
  -3   6  -717948.60 1625.27   9
  -3  -6  -713786.90 1620.09   9
   3   6   818495.20 1703.04   8
   3  -6   820283.80 1340.14  13
   3   6   821413.80 1326.86  11
   3  -6   821348.80 1267.55  20
   3  -6   820159.80 1305.35  22
   3  -6   819476.60 1329.72  23
   3  -6   820229.40 1295.63  21
  -3  -6  -820750.60 2099.66   9
  -3   6  -818779.00 1887.26   9
   3  -6   822912.10 2022.97  19
   3   6   821875.50 1865.19  19
   3   6   824310.10 2169.69  18
   3  -6   9  434.53  192.90  13
   3  -6   9  443.68  315.45  19
   3   6   9  121.18  164.52  19
   3   6   9  325.61  162.93  11
   3  -6   9  616.86  180.73  22
   3  -6   9  517.55  179.02  23
   3   6   9  391.62  153.68  23
   3  -6   9  848.17  205.71  21
  -3  -6  -9  341.61  325.81   9
   3  -6  10 5495.16  574.28  23
   3   6  10 6130.22  560.31  23
   3  -6  10 6195.30  592.48  22
   3  -6  10 5546.91  574.12  21
   3   6  10 6854.75 1148.98  18
   3   6  10 6575.91  601.97  11
  -3  -6 -10 4974.69 1043.88   9
   3  -6  1110198.50  852.40  23
   3  -6  1111079.70  882.98  22
   3   6  1111450.10  840.44  23
   3   6  1110334.50  859.87  11
  -3  -6 -1112722.90  869.62  17
   3  -6  1214510.50 1091.03  23
   3   6  1215616.20 1067.01  23
   3   6  1217105.40 1137.31  11
   3  -6  1214740.30 1203.13   1
  -3  -6 -1218342.80 1095.75  17
   3   6  13 2016.32  313.00  11
  -3  -6 -13 1911.60  287.86  17
   3   6  13 1772.38  262.23  23
   3  -6  14  149.96  163.79   1
   3   6  14  278.76  147.02  11
  -3  -6 -14  146.30  149.50  17
   3  -6  1518336.00 1136.10   1
  -3   7  16 5928.62  422.74  24
  -3  -7  15 9547.94  811.23   1
  -3   7  1510331.60  689.18  24
  -3   7  15 9280.81  709.08  11
   3  -7 -14  630.96  211.28  17
  -3   7  14  888.98  239.70  11
  -3  -7  14  688.86  296.46   1
  -3  -7  13  138.80  247.31   1
   3  -7 -13  294.22  181.73   7
   3  -7 -13  114.96  210.31  17
   3  -7 -1279855.50 4452.22  17
   3  -7 -1281515.50 4456.43   7
  -3  -7  1293344.70 4917.21   1
   3  -7 -11  257.02  254.66  17
  -3  -7  11  193.93  177.42   3
  -3  -7  11  331.03  249.33   1
   3  -7 -10 8176.40  727.57  17
  -3  -7  10 7740.23  926.37   1
   3  -7  -9 3792.34  493.11  17
  -3  -7   9 3753.29  608.95   1
   3  -7  -818063.20 1209.58  17
  -3  -7   815999.80 1397.54   1
   3  -7  -712165.80  887.39  17
   3  -7  -712012.60 1371.99  14
  -3  -7   710934.70 1160.15   2
  -3  -7   7 9687.45  967.69   1
   3  -7  -6 6015.00  887.67  14
   3  -7  -6 5158.58  517.86  17
  -3  -7   6 4590.13  650.59   2
   3  -7  -6 4749.01  408.11   5
   3  -7  -5  642.90  357.79  14
  -3  -7   5 1308.62  210.00   6
   3  -7  -5 1120.41  187.60   5
  -3  -7   486061.70 4351.02   7
  -3  -7   486537.10 4307.09   6
   3  -7  -476269.50 4251.83   5
  -3  -7   474885.70 4312.08  12
   3  -7  -486978.20 4949.87  14
   3  -7  -325808.70 1337.38  12
  -3  -7   318442.20 1304.18  12
  -3  -7   321091.50 1317.45   6
  -3  -7   320990.20 1335.68   7
   3  -7  -321775.70 1274.78   4
   3  -7  -323744.90 1797.45  14
   3  -7  -241801.80 2606.16  14
   3  -7  -240681.60 2126.89  12
   3  -7  -238687.20 2141.26   7
  -3  -7   232970.90 2122.41  12
   3  -7  -237812.00 2084.05   4
   3  -7  -1  144.76  196.31  14
  -3  -7   1  403.08  170.62  12
   3  -7  -1  546.15  163.17   7
  -3  -7   1  358.78  152.48   7
   3   7  -1  820.00  194.59  18
   3  -7  -1  664.20  152.35   4
   3   7   0 117575. 6140.84  18
   3  -7   0 115211. 5859.23   4
  -3  -7   0 111188. 5950.39   7
   3  -7   0 117816. 5882.26  12
  -3  -7   0 103704. 5913.37  12
  -3  -7  -1 5816.23  553.22  14
   3  -7   1 6195.45  466.66  12
  -3  -7  -1 4884.64  478.95  12
  -3  -7  -1 5125.37  524.74   7
   3   7   1 4782.44  624.14  18
  -3  -7  -261985.10 3410.26  14
   3  -7   258668.10 3142.11  12
  -3  -7  -254494.50 3247.55   7
   3   7   261449.70 3595.74  18
   3  -7   258869.60 3143.25   4
   3  -7   3 1828.90  240.97  12
  -3  -7  -3 2002.07  332.01   7
   3  -7   3 1686.55  241.64   4
   3   7   3 1810.95  435.93  18
   3  -7   445656.80 2528.30  12
   3   7   446652.60 3124.15  18
   3  -7   446469.30 2543.55   4
  -3  -7  -449532.30 2701.33   7
  -3  -7  -441000.10 2946.45   9
  -3  -7  -5  485.33  280.25   9
   3  -7   5  888.80  189.50   4
  -3  -7  -5  548.92  205.24   7
   3  -7   5  937.42  177.68  20
   3  -7   5  979.98  188.37  12
   3   7   5 1263.72  439.31  18
  -3  -7  -620517.00 1314.05   7
   3  -7   618535.60 1214.56   4
   3  -7   619829.20 1195.18  20
   3  -7   621658.60 1249.53  22
   3   7   620077.60 1877.31  18
   3   7   619807.90 1210.80  11
   3  -7   617733.20 1187.12  12
  -3  -7  -7 2928.20  385.76   7
   3  -7   7 2828.14  342.67   4
   3   7   7 2196.87  621.30  18
   3  -7   7 2274.95  291.09  20
   3  -7   7 3007.51  339.09  21
   3  -7   7 2444.95  313.79  22
   3   7   7 2466.89  318.35  11
   3   7   812448.20 1522.65  18
   3  -7   811365.50  978.11   1
   3  -7   810780.90  777.74  20
   3  -7   811094.30  824.88  22
   3  -7   810634.70  804.64  21
   3   7   811353.00  833.39  11
   3   7   912352.20 1598.27  18
   3   7   911360.00  847.83  11
   3  -7   912940.40 1033.21   1
   3  -7   911324.80  843.49  21
   3  -7   9 9459.79  811.58  22
   3  -7  1011690.40 1013.87   1
   3   7  1010953.00  862.30  11
  -3  -7 -1010689.50  860.40  17
   3  -7  1011989.60  887.48  22
   3  -7  1012091.60  887.03  21
   3   7  1110047.80  828.77  11
  -3  -7 -1111369.80  840.43  17
   3  -7  1111810.10  877.44  22
   3   7  1221160.80 1408.92  11
  -3  -7 -1223626.70 1390.49  17
   3  -7  1222618.60 1453.08  22
   3   7  13  283.02  155.58  11
  -3  -7 -13  393.64  194.80  17
  -3  -7 -14 5801.96  432.33  17
   3  -7  15  716.45  144.99   1
  -3   8  1515800.10 1001.46  11
  -3   8  1516163.50  962.30  24
  -3   8  14 4295.18  378.79  24
   3  -8 -14 2877.93  338.92  17
  -3  -8  14 3244.83  471.42   1
   3  -8 -1311275.70  799.28  17
  -3  -8  1311808.60 1030.80   1
   3  -8 -13 9998.22  759.40   7
   3  -8 -12 2288.15  326.12   7
  -3  -8  12 1813.37  465.44   1
   3  -8 -12 2206.73  365.47  17
  -3  -8  1126463.30 1939.94   1
   3  -8 -1127229.50 1642.10   7
   3  -8 -1124870.40 1633.27  17
   3  -8 -10 5807.67  990.29  14
   3  -8 -10 5566.96  598.43  17
  -3  -8  10 5021.97  721.15   1
   3  -8 -10 5712.82  562.42   7
   3  -8  -963906.30 4239.59  14
  -3  -8   962914.20 3680.13   1
   3  -8  -961966.10 3375.15  17
   3  -8  -956517.80 3211.24  12
   3  -8  -8 4513.98  522.72  17
   3  -8  -8 3539.08  808.19  14
   3  -8  -8 3304.01  380.49  12
  -3  -8   8 4391.96  603.74   1
   3  -8  -730136.00 1814.83  17
   3  -8  -733236.10 2569.21  14
   3  -8  -728802.40 1698.52  12
  -3  -8   729950.80 1726.48  26
  -3  -8   725700.10 1907.62   1
   3  -8  -6  180.22  109.71   5
   3  -8  -6  131.91  130.78  12
  -3  -8   6  280.77  158.34  26
   3  -8  -6  129.78  326.89  14
   3  -8  -529607.40 1705.37  12
  -3  -8   528818.90 1719.76   6
   3  -8  -527908.10 1676.84   5
  -3  -8   530864.20 1720.13  26
   3  -8  -530170.80 2408.88  14
  -3  -8   4  466.21  203.42  12
   3  -8  -4  236.64  162.12  12
   3  -8  -4  535.27  162.79   5
  -3  -8   4  823.16  222.11   7
  -3  -8   4  901.80  189.21   6
   3  -8  -4  293.63  182.72   7
   3  -8  -4  430.61  193.53  17
   3  -8  -4  567.68  325.08  14
   3  -8  -351389.50 2652.43  12
  -3  -8   343216.40 2695.58  12
   3  -8  -346371.90 2626.79   5
  -3  -8   345429.30 2676.45   6
  -3  -8   347175.60 2712.63   7
   3  -8  -351837.50 2706.09   7
   3  -8  -351666.80 3299.12  14
   3  -8  -265012.80 3433.22  12
   3  -8  -262437.70 3960.04  14
  -3  -8   256452.20 3472.37  12
   3  -8  -265506.30 3465.92   7
   3  -8  -265999.30 3413.15   4
   3  -8  -121550.80 1332.07   7
  -3  -8   120708.50 1389.42   7
   3  -8  -123023.10 1309.66   4
   3  -8  -122361.30 1331.33  12
  -3  -8   119432.90 1368.20  12
   3  -8   0 9476.92  698.85   7
  -3  -8   0 9023.40  770.88   7
   3  -8   0 9439.90  674.20   4
  -3  -8   0 8577.04  744.64  12
   3   8   010549.90  900.80  18
   3  -8   173193.10 3856.28  12
  -3  -8  -168039.80 3915.99  12
   3  -8   171546.60 3833.41   7
  -3  -8  -171902.30 3983.21   7
   3   8   176481.40 4215.63  18
   3  -8   2 1098.83  210.76  12
  -3  -8  -2  642.78  225.31  12
  -3  -8  -2  529.92  256.18   7
   3  -8   2 1092.57  185.03   7
   3   8   2  785.28  273.22  18
   3  -8   2  985.90  199.61   4
  -3  -8  -321226.90 1630.20  14
   3  -8   322294.00 1336.24   4
  -3  -8  -320859.40 1469.47   7
   3   8   323441.10 1806.96  18
   3  -8   321846.70 1337.28  12
   3   8   4 1786.87  481.60  18
  -3  -8  -4 3892.00  475.24   7
   3  -8   4 2836.59  342.04   4
   3  -8   4 2812.87  345.78  12
   3  -8   4 3656.63  356.53  20
   3  -8   4 2581.89  359.78   5
  -3  -8  -594630.60 4979.60   7
   3  -8   587748.40 4820.59  12
   3  -8   592378.10 4805.88  20
   3   8   594533.90 5611.17  18
   3  -8   585136.00 4818.93   4
   3  -8   595815.60 4892.18   5
  -3  -8  -6  128.18  190.89   7
   3  -8   6   60.96  150.94  12
   3   8   6  141.07  137.15  11
   3  -8   6  259.62  154.63   4
   3   8   6  136.75  225.55  18
   3  -8   6  218.79  140.39  20
  -3  -8  -718436.10 1237.46   7
   3   8   717150.60 1837.10  18
   3   8   716810.80 1133.95  11
   3  -8   717564.00 1162.25   4
   3  -8   715681.30 1094.10  20
   3  -8   719475.50 1157.64  21
   3  -8   717509.30 1153.65  22
   3   8   8  167.60  277.08  18
  -3  -8  -8  604.82  231.33   7
   3   8   8  697.61  198.58  11
   3  -8   8  180.84  182.66   1
   3  -8   8  455.42  157.07  20
   3  -8   8  383.45  163.91  22
   3  -8   8  455.01  176.26  21
  -3  -8  -919626.30 1303.53  17
   3   8   919079.70 1291.99  11
   3  -8   921259.90 1511.13   1
   3   8   918338.60 2073.35  18
   3  -8   919860.80 1311.91  22
   3  -8   920779.40 1307.92  21
   3  -8  10 4625.23  493.02  22
   3  -8  10 4863.15  489.32  21
   3   8  10 4241.16  473.69  11
  -3  -8 -10 5156.03  527.05  17
   3  -8  10 5273.55  634.81   1
   3  -8  1141383.20 2496.28  22
  -3  -8 -1145391.60 2476.44  17
   3  -8  1147662.40 2699.47   1
   3   8  1141362.40 2467.41  11
  -3  -8 -12 1106.34  253.40  17
   3  -8  12  787.14  247.07   1
   3   8  12  739.25  220.42  11
  -3  -8 -1320119.30 1144.51  17
   3  -8  1320815.60 1301.16   1
   3   8  1316750.40 1137.88  11
   3  -8  14 2942.57  328.83   1
  -3  -8 -14 2221.91  236.43  17
  -3   9  15 2798.57  231.93  24
  -3   9  1415326.40  935.39  24
   3  -9 -13   50.05  221.03  17
   3  -9 -13  306.59  155.95   7
  -3   9  13  175.66  119.75  24
  -3  -9  13  149.67  177.87   1
   3  -9 -1218164.30 1189.20   7
  -3  -9  1217810.00 1387.18   1
   3  -9 -1218709.40 1207.04  17
   3  -9 -1118756.10 1230.24   7
  -3  -9  1119778.30 1465.73   1
   3  -9 -1116989.00 1223.13  17
   3  -9 -1046153.10 2647.57   7
   3  -9 -1047735.80 2681.51  17
  -3  -9  1042874.20 2862.27   1
   3  -9  -9 1200.35  516.54  14
   3  -9  -9  940.76  319.01  17
   3  -9  -9  470.50  215.22   7
   3  -9  -9  950.33  203.78  12
  -3  -9   9 1123.71  317.32   1
   3  -9  -8 4321.41  874.08  14
   3  -9  -8 3745.99  397.81  12
   3  -9  -8 4723.86  499.18   7
  -3  -9   8 3872.01  542.18   1
   3  -9  -8 3711.35  505.65  17
   3  -9  -7  778.60  177.87   5
   3  -9  -7  577.02  222.46   7
   3  -9  -7  645.40  180.60  12
   3  -9  -7 1172.04  503.92  14
   3  -9  -661718.20 4308.32  14
   3  -9  -658974.80 3423.75  12
   3  -9  -665917.70 3533.90   7
  -3  -9   666721.10 3492.51  26
   3  -9  -664004.70 3410.00   5
   3  -9  -5  136.78  260.98  14
  -3  -9   5  383.30  156.09   6
   3  -9  -5  159.63  132.85   5
   3  -9  -5  343.47  155.19  12
  -3  -9   5  859.09  207.29  26
   3  -9  -5  667.91  267.24  17
   3  -9  -422751.80 1490.30  17
   3  -9  -424633.50 2126.05  14
   3  -9  -424635.40 1452.79  12
  -3  -9   424043.10 1551.38   7
   3  -9  -424068.60 1436.05   5
  -3  -9   423517.40 1489.56   6
  -3  -9   420482.50 1520.30  12
  -3  -9   424871.20 1459.54  26
   3  -9  -423836.10 1503.85   7
   3  -9  -317770.40 1223.99  17
   3  -9  -320102.50 1810.82  14
   3  -9  -319853.70 1216.76  12
   3  -9  -318180.30 1191.14   5
  -3  -9   318504.40 1300.16   7
  -3  -9   318314.00 1268.18   6
  -3  -9   317338.10 1295.25  12
  -3  -9   320991.80 1215.63  26
   3  -9  -319572.40 1271.79   7
   3  -9  -232163.10 1966.08  17
   3  -9  -239674.30 2658.72  14
   3  -9  -235057.00 1996.24  12
   3  -9  -235780.70 1988.71   5
  -3  -9   231161.10 2075.90  12
   3  -9  -234911.40 2039.45   7
   3  -9  -1 7855.84  654.58   7
   3  -9  -1 7379.27  623.84  12
   3  -9  -1 7288.86  615.34   5
  -3  -9   1 6636.76  687.06  12
   3  -9  -1 7128.52  597.19   4
  -3  -9   1 8277.36  611.73  26
  -3  -9   026057.70 1778.19  12
  -3  -9   030219.90 1686.49  26
   3  -9   027733.40 1714.21   7
  -3  -9   028984.30 1843.59   7
   3  -9   028657.70 1685.40   4
  -3  -9  -1 8731.87  805.49   7
   3  -9   1 8522.41  687.14   7
   3  -9   1 8418.57  692.76   5
  -3  -9  -1 9467.10  786.11  12
   3  -9   1 8878.10  708.80  12
  -3  -9  -292013.10 4660.66  17
   3  -9   284973.60 4695.45   7
  -3  -9  -284084.50 4888.93   7
  -3  -9  -293847.70 4827.53  12
   3  -9   288153.70 4740.28  12
   3  -9   285129.00 4703.16   4
   3   9   285292.00 5145.91  18
   3  -9   292130.00 4766.19   5
   3  -9   3  248.46  140.14   4
   3  -9   3  475.92  191.92   5
  -3  -9  -3  671.94  283.31   7
   3  -9   3  475.25  192.22  12
   3   9   3  195.67  228.98  18
  -3  -9  -3  618.56  195.25  17
  -3  -9  -429408.30 1691.08  17
  -3  -9  -430825.80 1904.22   7
   3  -9   427404.90 1735.12  12
   3  -9   429000.00 1730.58   4
   3   9   426852.20 2240.21  18
   3  -9   427017.00 1696.75  20
   3  -9   430412.30 1781.63   5
  -3  -9  -5  833.61  296.70   7
   3  -9   5  506.13  190.89   5
   3  -9   5  674.49  176.93  20
   3  -9   5  616.72  186.95   4
   3  -9   5  909.41  237.33  12
  -3  -9  -5  478.73  223.08  17
   3   9   5  254.01  271.98  18
  -3  -9  -6 8467.31  685.82  17
  -3  -9  -6 7519.19  761.26   7
   3  -9   6 9084.94  689.68   5
   3  -9   6 8321.84  655.23  20
   3  -9   6 9176.15  706.39  22
   3   9   6 9841.67 1264.58  18
   3  -9   6 8069.34  695.80   4
   3   9   6 8837.41  676.12  11
   3  -9   6 7822.07  691.53  12
   3   9   737405.90 2242.31  11
  -3  -9  -738153.70 2338.28   7
   3  -9   737184.50 2212.44  20
   3  -9   740074.10 2278.08  22
   3  -9   739715.30 2248.78  21
   3   9   736463.20 3091.62  18
   3  -9   737779.20 2277.88   4
  -3  -9  -741433.20 2277.37  17
   3  -9   745966.40 2550.98   1
   3   9   817549.80 1889.01  18
  -3  -9  -815413.60 1095.61   7
   3   9   813520.40 1014.92  11
   3  -9   819334.50 1322.92   1
   3  -9   813859.90  982.59  20
   3  -9   815392.60 1049.06  22
   3  -9   815524.80 1039.49  21
   3   9   9  895.73  222.21  11
   3  -9   9  804.18  285.03   1
   3  -9   9  862.64  208.94  22
   3  -9   9  641.94  180.42  21
  -3  -9 -1031562.20 1831.21  17
   3   9  1029703.30 1812.43  11
   3  -9  1033969.90 2064.46   1
   3  -9  1030148.50 1840.31  22
   3  -9  1028960.30 1812.33  21
  -3  -9 -11 2268.81  346.26  17
   3   9  11 1946.46  295.70  11
   3  -9  11 2523.03  418.63   1
   3  -9  11 2425.07  324.94  22
   3  -9  1225077.70 1527.22   1
  -3  -9 -1223120.90 1351.61  17
   3   9  1220701.80 1335.89  11
  -3  -9 -13  778.63  192.96  17
   3  -9  13 1022.90  228.54   1
  -3  10  14  141.45   65.87  24
  -3  10  13 8868.08  607.71  24
   3 -10 -13 9414.33  656.29   7
   3 -10 -12 1584.08  303.25  17
   3 -10 -12 2110.84  292.72   7
  -3  10  12 1843.64  247.09  24
   3 -10 -1116712.30 1121.54  17
   3 -10 -1115726.80 1094.45   7
   3 -10 -1013384.90  941.71   7
  -3 -10  1011256.60  985.80   1
   3 -10 -1011940.40  947.75  17
   3 -10  -930559.30 1851.85  12
   3 -10  -935139.60 2018.46  17
   3 -10  -933007.40 1977.36   7
   3 -10  -8 1589.55  326.72   7
   3 -10  -8 2517.77  318.57  12
   3 -10  -8 1816.74  602.78  14
   3 -10  -758598.90 3391.16  12
   3 -10  -765616.50 3371.12   5
   3 -10  -764201.60 3511.34   7
   3 -10  -759468.00 4328.00  14
   3 -10  -6  246.80  176.88  12
   3 -10  -6  288.81  272.49  17
   3 -10  -6  302.10  352.46  14
   3 -10  -6  402.53  168.23   5
   3 -10  -565381.20 3689.62  12
   3 -10  -566677.80 3784.96  17
   3 -10  -566844.80 4622.30  14
  -3 -10   568217.50 3732.21   6
   3 -10  -571914.30 3688.22   5
   3 -10  -4 3652.23  415.60  12
   3 -10  -4 3667.27  464.80   7
   3 -10  -4 3345.77  381.57   5
  -3 -10   4 3432.94  430.62   6
   3 -10  -4 3013.65  449.70  17
   3 -10  -4 3643.57  785.17  14
   3 -10  -382270.90 5469.19  14
   3 -10  -393654.10 4749.25  12
  -3 -10   385183.10 4879.64  12
  -3 -10   385955.10 4855.77   7
  -3 -10   386553.80 4823.03   6
   3 -10  -392918.90 4718.91   5
   3 -10  -381213.40 4722.91  17
   3 -10  -392169.20 4812.26   7
   3 -10  -2 9732.08  763.93  12
  -3 -10   2 8688.20  839.51  12
  -3 -10   210601.30  888.14   7
  -3 -10   2 9322.04  846.21   6
   3 -10  -2 9236.39  724.88   5
   3 -10  -2 8941.38  740.77  17
   3 -10  -2 9381.71  801.08   7
   3 -10  -145994.40 2505.27   5
  -3 -10   140201.20 2629.00  12
   3 -10  -145792.70 2551.10  12
   3 -10  -142286.40 2553.88   7
  -3 -10   0 2530.68  442.78  12
   3 -10   0 2212.01  353.32   7
  -3 -10   0 2194.62  423.71   7
   3 -10   161955.30 3384.33   5
   3 -10   158514.50 3404.15  12
  -3 -10  -167493.20 3532.20  12
   3 -10   159980.70 3395.56   7
  -3 -10  -157945.50 3547.89   7
  -3 -10  -226486.80 1821.43   7
   3 -10   225326.00 1636.42   7
   3 -10   227390.30 1700.65  12
  -3 -10  -228748.40 1748.12  12
   3 -10   227994.70 1653.26   4
  -3 -10  -225059.00 1572.79  17
   3 -10   228010.70 1674.91   5
   3 -10   3 3999.89  495.43  12
  -3 -10  -3 5229.04  546.66  12
  -3 -10  -3 4484.39  609.98   7
   3 -10   3 4800.34  505.50   5
  -3 -10  -3 4771.24  463.35  17
   3 -10   3 4110.56  461.88   4
   3 -10   4 2547.50  418.09  12
  -3 -10  -4 2987.53  520.24   7
   3 -10   4 3795.88  445.50   5
   3 -10   4 3327.01  396.38  20
   3  10   4 3317.50  658.44  18
  -3 -10  -4 3088.72  376.21  17
   3 -10   4 3822.21  424.02   4
  -3 -10  -592009.00 4829.79   7
   3 -10   583126.80 4688.16  12
   3 -10   589098.20 4669.53   5
   3 -10   588332.40 4635.00  20
   3  10   580085.30 5380.75  18
   3 -10   586106.90 4674.99   4
  -3 -10  -583776.90 4605.64  17
  -3 -10  -6 9773.27  848.63   7
   3 -10   6 9217.33  738.48  22
   3 -10   6 8597.37  695.10  20
  -3 -10  -6 9646.46  732.46  17
   3 -10   6 8853.34  715.16   5
   3 -10   6 9859.03  881.59   1
   3  10   6 8624.95  699.64  11
   3 -10   6 8898.14  764.63  12
  -3 -10  -7 6840.18  664.46   7
   3 -10   7 6686.93  586.07  22
   3 -10   7 5726.89  527.96  20
   3 -10   7 6147.12  554.12  21
  -3 -10  -7 6462.58  599.94  17
   3 -10   7 7336.42  742.77   1
   3  10   7 5972.90  556.52  11
   3  10   8 1909.89  313.27  11
  -3 -10  -8 2800.22  389.09   7
   3 -10   8 2370.26  318.52  21
   3 -10   8 2537.41  330.01  22
  -3 -10  -8 2858.71  392.26  17
   3 -10   8 1916.93  273.00  20
   3 -10   8 2783.77  448.51   1
  -3 -10  -936779.20 2222.87   6
   3  10   935913.60 2176.54  11
   3 -10   942750.50 2454.63   1
   3 -10   938698.10 2220.39  22
   3 -10   938924.90 2197.25  21
   3  10  10   85.65  130.32  11
   3 -10  10  -52.60  187.32   1
   3 -10  10   66.03  113.30  22
   3 -10  1112636.30  925.59   1
   3  10  1110252.60  744.48  11
  -3 -10 -1111419.30  778.46  17
   3 -10  11 9843.01  770.45  22
   3 -10  12 3368.03  407.42   1
  -3 -10 -12 3973.70  373.63  17
   3 -10  1318716.70 1179.18   1
  -3 -10 -1320417.70 1118.39  17
   3 -11 -12 9315.35  658.59  17
   3 -11 -12 7719.65  625.00   7
   3 -11 -11   59.47  235.17  17
  -3  11  11  247.57  158.75  11
   3 -11 -11   94.77  147.44   7
  -3  11  1047855.60 2606.91  11
   3 -11 -1046524.20 2603.11  17
   3 -11 -1042058.40 2572.46   7
  -3  11   9 1644.08  300.23  11
   3 -11  -9 1337.57  284.97   7
   3 -11  -821544.20 1409.91  12
   3 -11  -822349.10 1507.58   7
   3 -11  -7  751.65  207.27  12
   3 -11  -7 1151.42  289.07   7
   3 -11  -7  948.27  325.41  17
   3 -11  -7  149.71  249.20  14
   3 -11  -661625.80 3332.30   5
   3 -11  -659833.90 3367.38  12
   3 -11  -664677.10 3488.68  17
   3 -11  -657050.10 4234.54  14
   3 -11  -516337.20 1752.26  14
  -3 -11   515309.10 1077.00   6
   3 -11  -515705.00 1028.79   5
   3 -11  -514995.50 1055.64  12
   3 -11  -515048.90 1125.61  17
   3 -11  -515056.60 1136.49   7
   3 -11  -459848.10 4318.46  14
   3 -11  -463953.40 3592.45   7
   3 -11  -464111.20 3508.43  12
   3 -11  -458979.20 3521.59  17
  -3 -11   462799.40 3562.18   6
   3 -11  -467080.40 3474.54   5
   3 -11  -310445.40  900.02   7
  -3 -11   311875.10  963.53   6
   3 -11  -310473.10  802.41   5
  -3 -11   311732.30  989.53   7
   3 -11  -311251.30  857.38  12
   3 -11  -311113.70  880.64  17
  -3 -11   3 9006.85  937.50  12
  -3 -11   252947.60 3216.77   6
  -3 -11   253002.30 3239.79   7
   3 -11  -258968.70 3057.21   5
   3 -11  -258084.00 3118.24  12
  -3 -11   246384.20 3187.55  12
   3 -11  -254616.70 3165.00   7
   3 -11  -120333.90 1262.62   5
  -3 -11   115744.20 1379.77   6
  -3 -11   118591.90 1411.99  12
   3 -11  -118560.90 1345.30   7
   3 -11  -120929.60 1340.84  12
  -3 -11   054983.80 3327.93   7
   3 -11   057619.00 3210.30   7
  -3 -11   060194.10 3318.70  12
   3 -11   051999.70 3061.09  16
   3 -11   1  343.10  216.24   7
  -3 -11  -1  127.96  258.55   7
   3 -11   1  182.48  155.71   5
  -3 -11  -1   99.21  309.76  12
   3 -11   1  369.48  252.72  12
  -3 -11  -249824.40 3072.24   7
   3 -11   253000.60 2888.28   5
   3 -11   247512.40 2870.05   7
   3 -11   250786.10 2956.46  12
  -3 -11  -248702.00 2790.72  17
  -3 -11  -256086.30 2986.37  12
  -3 -11  -3 9181.15  911.29   7
   3 -11   310905.20  882.36  12
   3 -11   310403.60  791.54   5
  -3 -11  -3 8864.36  712.19  17
  -3 -11  -3 8276.22  766.97  12
  -3 -11  -425976.60 1757.47   7
   3 -11   425706.40 1673.23  12
  -3 -11  -423485.00 1529.25  17
   3 -11   426576.20 1605.71   5
   3 -11   425100.20 1571.12  20
   3 -11   5 1300.38  245.58  20
  -3 -11  -5  804.62  293.72   7
   3 -11   5  877.77  249.11   5
   3 -11   5 1271.90  319.66  12
   3  11   5 1203.77  233.78  11
  -3 -11  -5 1073.98  276.08  17
   3 -11   5  949.53  249.26   1
  -3 -11  -629614.10 1776.74  17
   3 -11   630686.60 1917.58   1
   3 -11   628218.60 1740.25   5
  -3 -11  -630813.20 1917.15   7
   3  11   628832.80 1756.05  11
   3 -11   630246.20 1763.88  20
   3 -11   629880.80 1806.21  22
  -3 -11  -7 6156.14  559.90  17
  -3 -11  -7 5142.75  569.56   7
   3 -11   7 5218.60  480.65  20
   3 -11   7 6071.21  540.23  22
   3 -11   7 5065.81  484.29  21
   3  11   7 4645.38  485.20  11
   3 -11   7 6391.89  641.37   1
  -3 -11  -825470.80 1530.51  17
   3 -11   825664.80 1680.28   1
  -3 -11  -824925.10 1580.65   7
   3  11   823908.00 1499.24  11
   3 -11   824523.10 1469.62  20
   3 -11   824433.30 1502.98  21
   3 -11   825724.90 1543.74  22
   3 -11   9  330.07  190.44   1
  -3 -11  -9   32.42  138.05   6
   3  11   9  135.97  126.88  11
  -3 -11  -9 -168.85  270.51  17
   3 -11   9  157.45  127.24  22
   3 -11  1021600.90 1306.18  22
   3  11  1020167.60 1255.59  11
   3 -11  1021256.10 1396.64   1
   3 -11  11  172.77  105.39  22
  -3 -11 -12 5280.28  404.92  17
   3 -12 -1317325.40  985.78  16
  -3  12  12 1133.74  192.60  11
   3 -12 -1115245.20 1062.79   7
  -3  12  1118270.80 1081.16  11
  -3  12  10  -29.92  155.94  11
   3 -12 -10   33.12  160.73   7
   3 -12  -915380.70 1130.36   7
  -3  12   918083.30 1140.75  11
   3 -12  -8  367.26  202.97   7
   3 -12  -8  415.08  159.51  12
  -3  12   8  533.52  209.80  11
   3 -12  -8  466.75  267.76  17
   3 -12  -763237.90 3463.64   7
   3 -12  -758277.80 3336.31  12
   3 -12  -763431.90 3439.59  17
   3 -12  -6 1120.51  253.15  12
   3 -12  -6 1308.61  346.85  17
   3 -12  -540945.10 2405.76  12
   3 -12  -540454.30 2453.98  17
   3 -12  -542206.70 2364.49   5
   3 -12  -543260.20 2521.25   7
  -3 -12   4 2342.55  359.84   6
   3 -12  -4 1399.67  274.15   5
   3 -12  -4 2069.60  378.57   7
   3 -12  -4 2240.05  350.21  12
  -3 -12   336403.70 2314.85   6
   3 -12  -337677.30 2166.65   5
   3 -12  -336401.30 2306.81   7
   3 -12  -338321.40 2243.36  12
  -3 -12   2 6133.76  768.37   7
   3 -12  -2 8372.99  672.23   5
  -3 -12   2 7439.79  790.36   6
  -3 -12   2 8661.00  891.03  12
   3 -12  -2 7155.59  755.27   7
   3 -12  -2 8604.70  746.41  12
   3 -12  -123605.30 1526.87  12
   3 -12  -120638.80 1427.46  16
  -3 -12   121066.70 1610.31   6
   3 -12  -122947.60 1423.85   5
   3 -12  -121907.00 1544.72   7
  -3 -12   123856.00 1646.06  12
  -3 -12   0 8163.65  877.90   6
   3 -12   0 9178.08  824.72   7
  -3 -12   0 8215.04  841.99  12
   3 -12   1  927.93  313.97   7
  -3 -12  -1 1464.19  416.65   7
   3 -12   1  689.83  209.95   5
   3 -12   224102.90 1495.95   5
   3 -12   220803.10 1497.92   7
  -3 -12  -224691.60 1586.86  12
   3 -12   224836.20 1621.76  12
  -3 -12  -222673.90 1684.68   7
  -3 -12  -366673.50 3755.00   7
   3 -12   365257.40 3655.06  12
   3 -12   361609.00 3508.55   5
  -3 -12  -363677.00 3538.87  12
   3 -12   362285.40 3534.89  20
  -3 -12  -363479.00 3456.47  17
  -3 -12  -4 9336.40  775.99  17
   3 -12   411604.50  842.90   5
  -3 -12  -412804.20 1019.76   7
   3 -12   4 9438.60  793.26  20
   3 -12   411575.70  935.11  12
  -3 -12  -5 5748.01  523.58  17
   3 -12   5 5575.36  523.26   5
  -3 -12  -5 5588.17  644.83   7
   3 -12   5 4618.93  597.66  12
   3  12   5 5711.50  508.38  11
   3 -12   5 5310.53  509.28  20
  -3 -12  -6  820.85  253.25  17
  -3 -12  -6  375.00  227.19   7
   3 -12   6 1020.83  204.74  21
   3 -12   6  922.10  217.46  22
   3  12   6  921.78  209.64  11
   3 -12   6 1022.58  214.32  20
  -3 -12  -773333.40 3903.28  17
  -3 -12  -777492.70 4041.63   6
  -3 -12  -773782.90 4009.73   7
   3 -12   772414.70 3924.43  22
   3 -12   769070.50 3857.64  20
   3  12   771330.60 3881.55  11
  -3 -12  -8  899.97  251.89  17
  -3 -12  -8 1295.04  274.06   7
  -3 -12  -8  937.45  240.56   6
   3 -12   8 1109.30  217.50  22
   3  12   8  959.79  201.65  11
   3 -12   8  937.09  177.16  20
  -3 -12  -941994.10 2256.63  17
   3 -12   939882.40 2266.51  22
  -3 -12  -939167.00 2268.48   6
   3 -12  10  236.18  110.82  22
  -3 -12 -10  279.69  175.73  17
   3 -13 -1213624.50  802.70  16
  -3  13  11  193.09  109.14  11
  -3  13  1017587.60 1057.03  11
   3 -13 -1015562.20 1063.56   7
  -3  13   9 1896.67  291.18  11
   3 -13  -9 2484.67  338.95   7
  -3  13   836905.00 2068.74  11
   3 -13  -833988.10 2098.77   7
   3 -13  -7 1901.35  283.70  12
   3 -13  -621930.30 1383.20  12
   3 -13  -5  613.16  279.24   7
   3 -13  -5  860.36  248.87  12
  -3 -13   454865.90 3168.66   6
   3 -13  -456069.00 3082.28   5
   3 -13  -456067.60 3251.16   7
   3 -13  -456997.70 3162.74  12
   3 -13  -3  541.98  200.85   5
   3 -13  -3  417.39  295.02   7
  -3 -13   3  540.75  235.52   6
   3 -13  -3  665.65  251.91  12
   3 -13  -2 2078.11  321.83   5
   3 -13  -2 2298.73  412.08   7
  -3 -13   2 2562.57  507.20   7
  -3 -13   2 2526.60  437.94   6
   3 -13  -2 1638.62  323.85  16
   3 -13  -2 2591.81  398.02  12
   3 -13  -1  959.87  310.42  12
   3 -13  -1 1212.25  257.21   5
  -3 -13   1  787.06  286.64   6
   3 -13  -1  958.88  320.50   7
  -3 -13   065575.50 3845.55   6
  -3 -13   068634.30 3778.95  12
   3 -13   069684.00 3770.29  12
   3 -13   059490.20 3708.50   7
  -3 -13  -1 3936.59  529.98  12
   3 -13   1 3798.23  505.66   7
   3 -13   1 4321.08  468.45   5
  -3 -13  -1 4724.31  637.25   7
  -3 -13  -1 3795.18  564.71   6
   3 -13   225777.80 1639.01  12
  -3 -13  -224787.10 1536.94  12
   3 -13   219694.30 1459.94   7
  -3 -13  -223990.40 1678.01   7
   3 -13   222890.90 1451.98   5
   3 -13   3   36.22  165.51  20
  -3 -13  -3  404.34  274.96   7
   3 -13   3  238.71  171.90   5
  -3 -13  -485684.40 4752.06  17
   3 -13   492989.60 4813.66   5
  -3 -13  -495380.00 5016.01   7
   3  13   489508.50 4771.52  11
   3 -13   493972.10 4973.47  12
   3 -13   487380.80 4808.06  20
  -3 -13  -5  819.05  244.48  17
  -3 -13  -5  855.18  266.66   7
  -3 -13  -5  580.65  255.38   6
   3 -13   5  735.99  210.18  22
   3  13   5  957.47  207.96  11
   3 -13   5  794.91  218.91  20
  -3 -13  -637347.20 2030.85   6
  -3 -13  -631730.90 1963.91   7
   3 -13   631574.50 1827.17  20
   3 -13   632888.60 1877.05  22
   3  13   629976.20 1815.67  11
  -3 -13  -630590.50 1828.11  17
  -3 -13  -7   70.92  171.39  17
  -3 -13  -7  258.91  182.96   6
  -3 -13  -7  246.82  183.85   7
   3 -13   7   43.70   95.42  20
   3 -13   7   55.95  116.13  22
  -3 -13  -815096.50  944.82  17
   3 -13   814227.60  949.36  22
  -3 -13  -815120.40 1004.95   6
  -3 -13  -814771.30  983.15   7
   3 -13   9  106.54   95.21  22
  -3 -13  -9   35.76  163.27  17
  -3 -13 -1035599.00 1917.52  17
   3 -14 -10  354.66  135.64  16
  -3  14   911586.60  773.52  11
   3 -14  -911780.70  810.24   7
   3 -14  -8  407.30  184.30   7
  -3  14   8  198.66  136.44  11
  -3  14   729135.60 1571.83  11
   3 -14  -723467.20 1493.82  12
   3 -14  -6 2179.45  348.00   7
   3 -14  -6 1666.69  286.44  12
   3 -14  -529963.60 1834.56   7
   3 -14  -528169.10 1733.62  12
   3 -14  -4  832.93  276.73   7
   3 -14  -4  469.46  216.82  12
   3 -14  -4  631.05  230.00  16
   3 -14  -337823.90 2158.37  12
   3 -14  -333548.50 2074.47  16
  -3 -14   335563.40 2164.27   6
   3 -14  -337619.50 2242.87   7
   3 -14  -2  397.35  238.04   7
  -3 -14   2  631.98  242.06   6
   3 -14  -2  682.26  248.46  12
   3 -14  -159178.90 3447.14   5
  -3 -14   165234.90 3670.35   6
  -3 -14   164726.20 3729.89   7
   3 -14  -163940.40 3634.23   7
   3 -14  -168633.40 3630.35  12
   3 -14   0 1110.99  300.93   7
  -3 -14   0  928.04  303.80   6
   3 -14   0 1446.63  351.09  12
   3 -14   119009.30 1219.17   5
  -3 -14  -119113.20 1400.61   6
  -3 -14  -120137.20 1448.95   7
   3 -14   117996.80 1292.74   7
  -3 -14  -2  927.87  335.45   7
   3 -14   2 1003.33  226.51   5
  -3 -14  -2  783.20  261.88   6
   3 -14   2  926.28  248.37  20
   3 -14   2  646.34  294.93  12
  -3 -14  -368648.00 3826.40   7
   3 -14   363894.70 3652.28  20
   3 -14   371179.90 3825.37  12
  -3 -14  -4  271.29  202.15   7
  -3 -14  -4  676.06  242.90   6
   3 -14   4  186.34  135.92  22
   3 -14   4   85.51  151.45  20
   3 -14   518461.00 1169.67  20
   3 -14   518215.70 1192.29  22
  -3 -14  -520127.40 1322.43   7
  -3 -14  -521040.00 1331.37   6
  -3 -14  -6  203.11  185.52   7
  -3 -14  -6  176.15  171.45   6
   3 -14   6  372.28  144.26  22
   3 -14   6  246.25  131.65  20
   3 -14   733060.70 2007.79  22
  -3 -14  -738675.50 2107.43   6
  -3 -14  -739637.00 2096.55   7
   3 -15  -814934.00  889.23  16
  -3  15   7 1581.24  219.26  11
   3 -15  -7 1265.34  204.50  16
  -3  15   620648.40 1211.72  11
   3 -15  -620233.00 1270.20   7
   3 -15  -618324.30 1173.16  12
   3 -15  -5 6493.31  597.42   7
   3 -15  -5 6737.28  562.58  12
   3 -15  -433303.60 2088.81   7
   3 -15  -437021.20 2058.09  12
   3 -15  -3 3512.46  411.10  12
   3 -15  -3 3012.45  419.35   7
   3 -15  -234820.60 2135.01   7
  -3 -15   234021.70 2087.76   6
   3 -15  -237402.20 2117.95  12
  -3 -15   1 9971.30  845.83   6
   3 -15  -1 9674.40  828.76   7
   3 -15  -112169.70  888.33  12
  -3 -15   019780.00 1440.65   6
   3 -15   024761.40 1504.31  12
   3 -15   1  944.21  221.35  20
  -3 -15  -1  552.64  235.50   6
   3 -15   227652.70 1643.43  20
  -3 -15  -226082.30 1723.06   6
  -3 -15  -228060.10 1770.71   7
   3 -15   228974.00 1773.08  12
   3 -15   3   25.34  120.72  20
  -3 -15  -3  119.97  208.52   7
   3 -15   3  205.72  129.61  22
  -3 -15  -437585.10 2065.24   6
  -3 -15  -437755.80 2074.54   7
   3 -15   433662.70 1923.02  20
   3 -15   432009.10 1925.81  22
   3 -15   5   35.14   78.51  20
  -3 -15  -5  120.94  146.76   7
  -3 -15  -5  182.66  163.93   6
  -3 -15  -615748.30  997.81   6
  -3 -15  -615002.80  981.80   7
  -3  16   515293.80  935.16  11
   3 -16  -4   79.40  142.49   7
   3 -16  -4   24.25  100.62   6
   3 -16  -4   65.97  129.03  12
   3 -16  -323366.90 1437.53   6
   3 -16  -323637.80 1468.24   7
   3 -16  -326080.70 1465.56  12
   3 -16  -2   83.05  139.60   7
   3 -16  -2  226.42  150.15  12
   3 -16  -127436.00 1626.14  20
   3 -16  -129131.70 1698.87  12
   3 -16   0  -23.42  117.93  20
  -3 -16   0  -28.34  134.85   6
   3 -16   0  -95.58  160.44  12
   3 -16   133064.50 1863.74  20
  -3 -16  -133495.50 1934.14   6
   3 -16   2 2643.28  275.24  20
  -3 -16  -2 2498.59  315.53   6
   3 -16   3 6210.59  454.70  20
  -3 -16  -3 6668.58  533.41   6
   3 -17  -4 2931.32  231.64  20
   3 -17  -3  943.85  129.79  20
   3 -17  -222109.90 1227.17  20
   3 -17  -1 3774.67  294.55  20
   3 -17   0 3281.27  263.09  20
  -4   0  17   83.00   80.66  24
  -4   0  1648645.10 2698.04  24
  -4   0  15  -38.85  156.88  24
  -4   0  15   48.41  115.17  25
  -4   0  15  114.93  145.83   3
  -4   0  15  -47.44  186.12  23
  -4   0  14 1809.47  398.73   1
  -4   0  14 1917.02  352.40  24
  -4   0  14 2481.49  417.59  11
  -4   0  14 1289.84  311.03   3
  -4   0  14 1390.17  383.91  23
  -4   0  13   65.13  255.57   1
  -4   0  13  158.89  302.42   2
  -4   0  13 -102.11  175.19  24
  -4   0  13  105.09  217.97  11
  -4   0  13   42.72  134.86   3
  -4   0  13  241.43  214.93  23
  -4   0  1216452.30 1219.03  11
  -4   0  1217200.30 1311.43  23
  -4   0  1215949.30 1215.02  24
  -4   0  1216390.20 1157.92   3
  -4   0  1215787.40 1786.40   2
  -4   0  1215422.60 1291.24   1
  -4   0  11   60.16  181.05  23
  -4   0  11  119.29  253.85   1
  -4   0  11  150.72  286.87   2
  -4   0  11   88.01  205.16  11
  -4   0  11  159.10  151.42   3
  -4   0  11 -442.14  515.32  19
  -4   0  10 103876. 6487.94   2
  -4   0  1096332.10 5790.52   1
  -4   0  10 109525. 5857.12  23
  -4   0  10 107979. 5682.93  11
  -4   0  10 121306. 7198.77  19
  -4   0  10 108672. 5679.58   3
  -4   0   9  308.23  152.45  11
  -4   0   9   97.78  147.16   1
  -4   0   9 -126.29  268.75   2
  -4   0   9   50.22  165.60  23
  -4   0   9  137.56  126.80   3
  -4   0   9 -180.32  297.24  19
  -4   0   8 439373.23548.50   2
  -4   0   8 445770.22832.40   3
  -4   0   8 460500.22784.40  11
  -4   0   8 419797.23861.40  19
  -4   0   7  311.02  129.10  10
  -4   0   7  239.17  121.61   3
  -4   0   7  122.11  232.58  19
  -4   0   7  -92.33  196.66   2
  -4   0   6 197563.11192.10  19
  -4   0   6 214641.11070.10   2
  -4   0   5  243.32  216.94   2
   4   0  -4 301478.16107.80  15
  -4   0   4 318506.16051.20   2
   4   0  -3   91.23   92.09   8
   4   0  -3  -23.76   78.33  14
   4   0  -3   51.92  163.87  15
  -4   0   3  -46.42  153.04   2
  -4   0   215708.80 1098.50   9
   4   0  -215561.80  999.25   8
   4   0  -214823.90 1115.87  15
   4   0  -215110.90  944.35  14
  -4   0   214225.70 1100.14   2
  -4   0   1  -41.83  119.43   9
   4   0  -1   97.40  119.67   8
   4   0   0 363011.18696.20  15
  -4   0   0 367834.18722.10   9
   4   0   0 364179.18641.80   8
   4   0   1   45.85  130.90  15
  -4   0  -1  -51.83  139.52   9
   4   0   1  263.47  182.15   8
   4   0   2 3029.85  440.71  15
  -4   0  -2 3279.46  517.74   9
   4   0   3  -63.44  190.92  19
  -4   0  -3  338.44  227.74   9
   4   0   3  -59.19  232.25   8
   4   0   3   61.52  175.65  15
   4   0   489982.50 5165.71  19
  -4   0  -483135.40 5370.34   9
   4   0   492285.20 5090.82   8
   4   0   5  -98.23  295.61  19
   4   0   5  208.90  162.32  18
  -4   0  -5 -144.66  364.22   9
   4   0   5 -156.12  287.71   8
   4   0   6 120247. 7221.71  19
   4   0   6 127631. 7030.91  18
   4   0   6 130505. 6484.27  11
  -4   0  -7 -202.48  333.75   9
   4   0   7  213.48  203.16  18
   4   0   7 -134.18  285.52  19
   4   0   7  123.23  127.80  11
   4   0   818463.90 1190.92  11
   4   0   817576.00 1164.24   1
   4   0   816757.10 1171.12  13
   4   0   817178.50 1154.94  22
  -4   0  -818414.50 2211.10   9
   4   0   818550.40 1846.55  19
   4   0   813021.10 1541.33  18
  -4   0  -9 -235.33  387.89   9
   4   0   9  197.52  176.34  13
   4   0   9   40.29  108.46   1
   4   0   9  157.13  211.48  19
   4   0   9   87.43  171.54  11
   4   0   9 -127.88  210.79  18
   4   0  1042880.80 2467.05  13
   4   0  1042759.90 3345.47  19
   4   0  1040402.90 3114.31  18
   4   0  1040069.90 2481.11   1
  -4   0 -1045022.90 3879.68   9
   4   0  1043039.50 2543.75  11
   4   0  11 -291.50  234.51  13
   4   0  11  -52.92  230.82  11
   4   0  11  167.57  356.63  19
  -4   0 -11  732.59  614.86   9
   4   0  11   93.59  147.79   1
   4   0  1242539.50 2585.33   1
   4   0  1244146.30 2560.16  13
   4   0  1244900.40 2583.34  23
   4   0  13  119.67  156.57   1
   4   0  13   38.45  159.57  23
   4   0  1423476.30 1516.65   1
   4   0  1427500.20 1564.05  23
   4   0  15   48.95   96.07  23
   4   0  1619320.40 1101.62  23
  -4   1  1710111.00  662.82  24
  -4   1  16   58.13  120.59  24
  -4  -1  16   53.27  110.52  24
  -4   1  1514890.30 1033.51  11
  -4   1  1512340.70  934.65   3
  -4  -1  1512333.60  925.66  24
  -4   1  1512467.20  989.89  23
  -4   1  1512363.00  939.18  24
  -4   1  1511812.20  840.47  25
  -4   1  14 6300.85  643.82  11
  -4  -1  14 4957.50  608.32  11
  -4   1  14 6701.19  676.33  23
  -4  -1  14 5411.01  573.42  24
  -4   1  14 5149.15  580.00  24
  -4  -1  14 4121.39  453.93  25
  -4   1  14 6222.79  589.83   3
  -4  -1  14 6004.56  712.53   1
  -4   1  1349015.80 2807.35  11
  -4  -1  1349335.20 2821.41  11
  -4   1  1348005.50 2803.14  24
  -4   1  1350471.60 2862.65  23
  -4  -1  1347089.60 2764.63  24
  -4  -1  1343939.10 2633.15  25
  -4   1  1343112.90 2676.62   3
  -4   1  1342107.00 3460.77   2
  -4   1  1346781.90 2882.26   1
  -4  -1  1346998.90 2928.40   1
  -4   1  12   61.55  241.52   1
  -4  -1  12 -463.15  301.98   1
  -4   1  12  155.76  256.74   2
  -4  -1  12   48.47  172.61  24
  -4   1  12  -98.12  233.45  11
  -4  -1  12  347.16  235.99  11
  -4   1  12 -123.63  192.15   3
  -4   1  12  -58.06  221.01  23
  -4   1  1133932.70 2804.74   2
  -4  -1  1131829.50 2204.08   1
  -4   1  1133625.60 2195.03   1
  -4   1  1134602.30 2191.27  23
  -4  -1  1131614.50 2059.70  24
  -4  -1  1134796.40 2085.10  11
  -4   1  1134340.50 2088.56  11
  -4   1  1135528.00 2058.86   3
  -4   1  1138085.80 3299.21  19
  -4   1  10  479.53  199.37   3
  -4   1  10  155.74  179.01   1
  -4   1  10  691.42  416.52   2
  -4  -1  10  443.44  172.49  24
  -4   1  10  337.96  193.27  11
  -4  -1  10  481.59  212.27  11
  -4   1  10  211.01  174.82  23
  -4   1  10  575.14  516.33  19
  -4  -1   9 139126. 7226.56   1
  -4   1   9 127056. 7131.31   1
  -4   1   9 123586. 7729.99   2
  -4  -1   9 139010. 7059.07  24
  -4  -1   9 120501. 7157.40  23
  -4   1   9 138480. 7179.91  23
  -4   1   9 133401. 7040.77   3
  -4  -1   9 135517. 7011.75  11
  -4   1   9 142187. 7036.24  11
  -4   1   9 131831. 8168.84  19
  -4   1   8 4725.15  794.32   2
  -4   1   8 3558.45  401.32   3
  -4  -1   8 4087.13  389.39  11
  -4   1   8 3995.17  396.42  11
  -4   1   7 192424. 9745.68   3
  -4   1   7 184323.10537.40  19
  -4   1   7 183145.10290.90   2
  -4   1   6 5006.04  766.99  19
  -4   1   6 5593.27  717.23   2
  -4   1   5 175678. 8328.97   2
   4   1  -5 150463. 7776.77   8
   4   1  -473285.90 4494.41  15
  -4   1   483287.50 4482.09   2
   4   1  -481067.00 4194.85   8
   4   1  -331453.40 1982.11  15
   4   1  -329052.00 1684.53  14
   4  -1  -328750.50 1779.20  14
  -4   1   331393.20 1938.13   2
   4   1  -333914.30 1775.48   8
  -4   1   2  715.06  217.26   2
   4  -1  -2  193.56  121.29  14
   4   1  -2  514.70  194.53  15
   4   1  -2  149.57   79.05  14
  -4   1   2  450.43  165.85   9
   4   1  -1 119555. 6282.99  15
   4  -1  -1 115321. 6114.86  14
   4  -1  -1 115496. 6181.79   8
  -4   1   1 120287. 6265.60   9
   4   1   010350.20  866.33  15
  -4   1   010911.70  895.01   9
   4  -1   012145.10  881.77   8
   4   1   1 131348. 7183.26  15
  -4   1  -1 141233. 7256.68   9
   4  -1   1 140438. 7195.49   8
   4   1   1 129100. 7171.03   8
  -4   1  -2  854.55  277.14   9
   4   1   2 1173.67  279.36  15
   4   1   3 113731. 6201.41  19
  -4   1  -3 116101. 6329.01   9
   4   1   3 108658. 6128.87  15
   4  -1   3 114935. 6156.93   8
   4   1   3 107172. 6142.63   8
   4   1   484275.60 4745.41  19
  -4   1  -470204.20 4794.56   9
   4   1   482372.40 4570.27  18
   4   1   481297.20 4644.22   8
   4   1   557153.20 3657.18  19
  -4   1  -555035.70 3879.62   9
   4  -1   557281.70 3406.24  18
   4   1   553887.50 3478.23  18
   4   1   560685.70 3573.08   8
   4   1   610417.10 1112.28   8
   4   1   610302.20 1223.03  19
  -4   1  -610486.20 1442.72   9
   4   1   6 9543.25 1106.73  18
   4  -1   611168.90 1076.76  18
   4  -1   610603.90  744.46  11
   4   1   610851.90  746.40  11
   4   1   7 108278. 6275.99   8
  -4   1  -7 101940. 6938.30   9
   4   1   7 113660. 6606.55  19
   4   1   7 110174. 5720.17  11
   4  -1   7 108955. 5717.83  11
   4  -1   7 101715. 6250.10  18
   4   1   7 106794. 6399.60  18
   4   1   8 8218.00  676.47  13
   4  -1   8 7480.91  626.92  22
   4  -1   8 7377.75  628.27  21
  -4   1  -8 6459.29 1302.64   9
   4   1   8 7054.47  623.28   1
   4   1   8 8165.44 1117.64  18
   4   1   8 7593.25 1113.66  19
   4  -1   8 8305.88 1045.53  18
   4   1   8 6851.29  641.05  11
   4  -1   8 8555.22  689.03  11
   4   1   974522.40 3969.67  11
   4  -1   974309.10 3986.97  11
   4   1   968506.40 3896.66   1
   4  -1   968281.60 3922.20   1
   4   1   972668.40 3920.64  13
   4  -1   968416.50 3906.51  22
   4  -1   970825.40 4563.35  18
   4   1   970295.40 4679.97  18
   4   1   973560.80 4856.60  19
  -4   1  -976461.90 5451.27   9
  -4   1 -10  486.12  400.76   9
   4   1  10  -40.36  227.45  13
   4  -1  10  232.63  165.96   1
   4   1  10  337.61  170.67   1
   4   1  10  140.37  267.34  18
   4  -1  10  254.81  217.11  11
   4   1  10  239.30  213.86  11
   4   1  1119307.10 2062.32  18
   4  -1  1123847.30 2357.15  19
   4   1  1121966.00 2239.60  19
   4   1  1125269.60 1653.92  11
   4  -1  1124646.70 1626.91   1
   4   1  1123476.50 1575.73   1
   4   1  1124477.60 1565.20  13
  -4   1 -1123114.70 2666.97   9
   4   1  1127226.60 1634.98  23
   4   1  12 2703.58  392.67  13
   4   1  12 2205.80  389.40  11
   4   1  12 3100.29  406.31   1
   4  -1  12 3021.71  436.42   1
   4   1  12 3062.94  426.90  23
   4  -1  1331498.60 1977.42   1
   4   1  1332834.10 1947.47  23
   4  -1  14  169.93  129.47   1
   4   1  14   31.70  144.77  23
   4   1  1519416.70 1179.92  23
   4  -1  16   14.49  112.90  23
   4   1  16  173.10  100.95  23
  -4   2  17  572.88  133.98  24
  -4   2  1619181.00 1251.08  11
  -4   2  1619089.50 1204.48  24
  -4  -2  15 3562.63  539.82   1
  -4   2  15 4271.17  462.71  24
  -4   2  15 3905.38  482.45  23
  -4  -2  15 3539.12  411.03  24
  -4   2  15 3901.02  479.63  11
  -4  -2  15 3306.59  474.93  23
  -4   2  15 3872.71  435.43   3
  -4  -2  15 3078.62  419.31   3
  -4   2  1435783.10 2127.76  11
  -4  -2  1434519.90 2051.50  24
  -4  -2  1429148.00 1892.78  25
  -4  -2  1435493.20 2213.51  23
  -4   2  1435595.70 2102.42  24
  -4   2  1433469.40 2110.59  23
  -4  -2  1434616.30 2058.99   3
  -4   2  1435437.10 2056.47   3
  -4  -2  1433780.90 2242.84   1
  -4  -2  13 4007.88  601.66   1
  -4  -2  13 3610.51  481.65  24
  -4  -2  13 4196.52  430.24  25
  -4   2  13 4362.83  547.12  11
  -4  -2  13 5154.54  674.18  23
  -4   2  13 3527.60  543.62  23
  -4  -2  13 4441.79  515.93   3
  -4   2  13 3890.13  484.06   3
  -4  -2  1234107.90 2221.37  11
  -4   2  1237752.00 2241.69  11
  -4  -2  1235122.10 2188.06  24
  -4  -2  1235779.50 2105.52  25
  -4   2  1238202.80 2299.34  23
  -4  -2  1237090.90 2393.34  23
  -4   2  1236879.70 2170.08   3
  -4  -2  1238384.90 2209.76   3
  -4  -2  1234770.60 2988.42   2
  -4   2  1233322.90 2880.53   2
  -4  -2  1233167.20 2358.73   1
  -4   2  11 1933.57  375.85   1
  -4  -2  11 2004.23  414.19   1
  -4   2  11 2211.69  600.18   2
  -4  -2  11 2218.55  644.35   2
  -4  -2  11  958.02  240.16  24
  -4   2  11 1991.66  333.30  11
  -4  -2  11 1223.52  298.05  11
  -4  -2  11 1618.84  362.13  23
  -4   2  11 1580.01  329.88  23
  -4   2  11 1360.75  270.01   3
  -4  -2  11 1673.39  310.11   3
  -4   2  1051071.00 3530.79   2
  -4  -2  1048748.50 2957.01   1
  -4  -2  1047825.40 3539.50   2
  -4   2  1043245.20 2801.56   1
  -4  -2  1045607.00 2890.77  23
  -4  -2  1047591.60 2726.39  24
  -4   2  1049918.20 2852.27  23
  -4  -2  1049431.50 2742.34  11
  -4   2  1045564.80 2725.11  11
  -4  -2  1051621.00 4067.06  19
  -4   2  1045866.00 3709.92  19
  -4   2  1051588.10 2752.70   3
  -4  -2  1048491.90 2752.96   3
  -4  -2   9 -184.33  350.95  19
  -4   2   9  159.73  263.44  19
  -4   2   9  310.67  169.18   1
  -4   2   9  124.81  205.92   2
  -4  -2   9  135.89  316.89   2
  -4  -2   9  159.87  114.20  24
  -4   2   9  267.69  141.09  23
  -4  -2   9  103.08  162.91  23
  -4  -2   9  147.25  135.96   3
  -4   2   9  101.41  124.90   3
  -4  -2   9  395.97  153.64  11
  -4   2   9  319.90  155.48  11
  -4  -2   817648.40 1721.72   2
  -4   2   818072.80 1683.15   2
  -4  -2   818079.40 1204.86   3
  -4   2   817716.30 1179.22   3
  -4  -2   823315.00 2087.32  19
  -4   2   820984.30 1955.77  19
  -4  -2   818552.20 1150.55  11
  -4   2   819497.30 1181.83  11
  -4   2   7 8288.65  969.88   2
  -4  -2   7 8340.31 1003.86   2
  -4   2   7 8645.52  626.48   3
  -4  -2   7 7730.52  618.81   3
  -4   2   7 7273.23  575.86  11
  -4  -2   7 6854.43 1026.26  19
  -4   2   7 8476.36 1073.92  19
  -4   2   668292.40 4237.72   2
  -4  -2   676735.50 4372.21   2
  -4   2   536759.80 2320.66   2
  -4  -2   534635.40 2335.06   2
   4   2  -472475.70 4115.53  15
   4  -2  -466567.20 4131.89  15
  -4  -2   469975.90 4051.91   2
  -4   2   475598.40 4060.51   2
   4  -2  -310906.60  806.97  14
   4   2  -310788.60  905.09  15
   4  -2  -310839.90  928.68  15
   4   2  -3 9226.35  593.22  14
  -4  -2   310305.20  869.40   2
  -4   2   312031.00  910.35   2
   4  -2  -254958.70 3020.48  14
   4   2  -255749.10 3143.40  15
   4  -2  -252796.70 3143.87  15
  -4   2   252570.50 3073.34   9
  -4  -2   250679.30 3072.54   9
  -4   2   258796.00 3133.51   2
  -4  -2   254277.90 3129.46   2
  -4  -2   1 112976. 6264.40   9
  -4   2   1 117679. 6257.96   9
   4  -2  -1 117983. 6198.78  14
   4  -2  -1 117853. 6307.92  15
   4   2  -1 120690. 6291.80  15
  -4   2   0 187661. 9508.36   9
  -4  -2   0 177073. 9510.08   9
   4  -2   0 176909. 9494.82  15
   4   2   0 183054. 9477.59  15
  -4   2  -169863.50 3809.49   9
   4  -2   163412.10 3755.57  15
   4   2   165329.80 3743.47  15
  -4  -2  -169197.10 3850.63   9
   4   2   2 113940. 6476.75  15
   4  -2   2 119068. 6530.36  15
  -4   2  -2 128820. 6605.44   9
  -4  -2  -2 122427. 6688.54   9
   4   2   376317.10 4127.57  19
   4  -2   376096.30 4169.20  19
   4   2   370104.40 4070.31  15
   4  -2   369157.20 4105.21  15
  -4  -2  -367282.30 4290.51   9
  -4   2  -368136.80 4150.35   9
   4   2   365343.30 4054.23   8
   4  -2   4 387882.19160.50  19
   4   2   4 397514.19099.20  19
   4   2   4 352228.18957.90   8
  -4   2  -4 366334.19171.00   9
   4  -2   5  233.96  148.23  18
   4   2   5  586.31  294.55  19
   4  -2   5  221.18  316.18  19
  -4  -2  -5  474.80  452.15   9
  -4   2  -5  240.63  229.61   9
   4   2   5  166.30  224.44   8
   4  -2   5  505.98  154.13  11
  -4   2  -6 124016. 7387.75   9
  -4  -2  -6 105894. 7456.23   9
   4   2   6 125646. 7019.57  18
   4  -2   6 116230. 6711.48  18
   4  -2   6 113221. 7139.88  19
   4   2   6 116119. 7036.67  19
   4   2   6 122111. 6888.15   8
   4  -2   6 125847. 6331.30  11
   4   2   6 121511. 6298.46  11
   4  -2   7  473.73  144.35  21
   4  -2   7  180.66  101.93  22
   4  -2   7  189.85  181.05  18
   4   2   7  247.28  235.61  18
   4  -2   7  292.68  278.77  19
   4   2   7 -129.84  214.32  19
   4  -2   7  296.52  157.20  11
   4   2   7  151.78  147.76  11
  -4   2  -7  178.30  240.24   9
  -4  -2  -7 1031.52  555.42   9
   4   2   7  293.70  263.77   8
   4   2   824638.50 2050.12   8
   4   2   824896.40 1621.19  13
   4  -2   827480.80 1672.60  13
   4  -2   825056.60 1578.48  22
   4  -2   825869.70 2378.52  19
   4   2   828722.00 2388.86  19
   4  -2   827067.10 2144.78  18
   4   2   827412.30 2329.16  18
  -4   2  -828676.30 2740.05   9
  -4  -2  -824402.10 2668.83   9
   4  -2   827524.80 1666.00  11
   4   2   826843.50 1638.93  11
   4   2   9 5613.69 1001.92  18
   4   2   9 6540.09  599.85  13
   4  -2   9 6888.19  650.16  13
   4  -2   9 5404.62  563.10  22
  -4  -2  -9 6454.50 1300.48   9
  -4   2  -9 6261.85 1246.03   9
   4  -2   9 6915.30  638.84   1
   4  -2   9 6462.74 1094.26  19
   4   2   9 6222.40 1050.91  19
   4   2   9 7058.72  643.76  11
   4   2  1044668.10 2627.80  11
   4  -2  1040514.10 2606.41   1
   4   2  1043909.80 2568.66  13
   4  -2  1047730.00 2632.15  13
   4  -2  1042816.30 2595.95  22
  -4   2 -1047136.70 3970.01   9
  -4  -2 -1047878.80 3989.11   9
   4  -2  1052551.40 3690.38  19
   4   2  1044640.50 3447.65  19
   4   2  1042445.80 3332.43  18
   4   2  11  899.51  451.90  18
   4   2  11  385.95  226.40  11
   4  -2  11  658.13  232.50   1
   4  -2  11  559.60  266.75  13
   4   2  11  681.64  248.65  13
   4  -2  11  317.86  180.05  23
   4   2  11  638.36  241.00  23
   4  -2  11  691.73  436.18  19
   4   2  11  324.40  346.12  19
  -4  -2 -11  467.09  445.26   9
  -4   2 -11  480.16  511.53   9
   4  -2  1231365.60 1916.69   1
   4   2  1232402.20 1847.91  13
   4  -2  1229088.90 1829.29  13
   4  -2  1229755.00 1852.96  23
   4   2  1227951.30 1820.09  23
   4   2  1227036.60 1853.20  11
   4   2  13  381.33  214.51  11
   4  -2  13  490.20  204.60   1
   4   2  13  439.41  188.97  23
   4  -2  13  459.61  197.54  23
   4  -2  1417245.00 1179.10   1
   4   2  1418013.30 1145.81  23
   4  -2  1417624.80 1152.70  23
   4  -2  15   23.56   92.47   1
  -4  -2 -15 -248.23  210.89  10
  -4   2 -15 -184.50  204.85  10
   4  -2  15   46.25   90.75  23
   4   2  15  -22.47  100.31  23
   4   2  16 5922.39  404.52  23
  -4   3  1713132.70  809.62  24
  -4   3  16 3566.58  417.64  11
  -4   3  16 4010.72  391.06  24
  -4   3  1531607.60 1760.68  11
  -4   3  1527221.60 1703.15  23
  -4  -3  1522932.10 1586.92  24
  -4  -3  1528007.40 1781.39  23
  -4  -3  1528107.70 1692.26   3
  -4   3  1527208.40 1661.09   3
  -4  -3  1529375.30 1870.63   1
  -4   3  14 8674.36  763.73  11
  -4  -3  14 6848.84  651.05  24
  -4  -3  14 7223.30  793.29  23
  -4   3  14 6702.00  704.91  23
  -4   3  14 8618.55  718.15   3
  -4  -3  14 9802.44  766.53   3
  -4  -3  14 9019.53  889.44   1
  -4  -3  1327303.20 1830.96   1
  -4  -3  1324003.70 1452.71  25
  -4  -3  1322677.00 1535.83  24
  -4  -3  1323170.50 1719.59  23
  -4   3  1322574.40 1603.37  23
  -4   3  1326170.90 1637.97  11
   4  -3 -1321726.10 2556.32  15
   4   3 -1325874.60 2915.53  15
  -4   3  1323850.30 1557.21   3
  -4  -3  1324070.20 1575.02   3
  -4  -3  12  669.48  390.89   2
  -4   3  12  600.21  378.57   2
  -4  -3  12  329.29  158.52  24
  -4  -3  12  493.77  175.41  25
  -4   3  12  511.59  247.60  11
  -4   3  12  456.97  222.74  23
  -4  -3  12  399.59  238.36  23
  -4   3  12  640.40  226.63   3
  -4  -3  12  580.54  226.16   3
  -4   3  1125293.80 1666.59  11
  -4  -3  1123125.50 1549.54  25
  -4   3  1125822.60 1719.64  23
  -4  -3  1127255.60 1842.79  23
  -4  -3  1126306.00 1639.67  24
  -4  -3  1129371.50 1710.92   3
  -4   3  1128136.20 1659.91   3
  -4  -3  1125365.10 2410.15   2
  -4   3  1126022.10 2341.06   2
  -4  -3  1010544.10  844.92  11
  -4   3  1010346.00  848.44  11
  -4  -3  1010187.20  781.07  25
  -4   3  1012152.30  933.08  23
  -4  -3  1013097.30 1032.44  23
  -4  -3  1010402.10  820.80  24
  -4   3  1012026.80  867.15   3
  -4  -3  1012135.80  896.06   3
  -4   3  1011894.30 1433.78   2
  -4  -3  1011197.10 1451.97   2
  -4  -3   951473.00 2930.46  11
  -4   3   953739.60 2959.89  11
  -4  -3   953399.10 2927.74  24
  -4   3   956399.60 3057.48  23
  -4  -3   950512.00 3080.92  23
  -4   3   953540.70 2965.30   3
  -4  -3   953885.70 3013.12   3
  -4   3   952868.10 3674.91   2
  -4  -3   949854.80 3188.31   1
  -4  -3   953128.90 3798.70   2
  -4   3   8   61.68  113.81   3
  -4  -3   8  213.54  126.86   3
  -4   3   8 -336.42  465.20   2
  -4  -3   8  129.79  509.28   2
  -4   3   8  194.86  140.29  11
  -4  -3   8  128.43  112.16  11
  -4   3   721558.90 1348.11   3
  -4  -3   722367.40 1382.09   3
  -4   3   723381.80 1845.58   2
  -4  -3   721771.70 1900.77   2
  -4   3   722626.20 1331.06  11
  -4   3   6  236.15  198.59   2
  -4  -3   6  271.25  243.69   2
   4   3  -5 132439. 7083.07  15
   4  -3  -5 110741. 7118.10  15
  -4   3   5 132448. 7007.54   2
  -4  -3   5 134925. 7104.43   2
  -4  -3   4 9273.37  899.73   2
  -4   3   410675.10  911.26   2
   4  -3  -4 9270.59  979.23  15
   4  -3  -410815.80  917.53  14
   4   3  -411355.40  971.01  15
  -4   3   3 110815. 5753.81   2
  -4  -3   3 103287. 5767.46   2
   4  -3  -3 107725. 5739.10  14
   4   3  -3 109936. 5818.19  15
   4  -3  -398138.40 5822.92  15
  -4   3   211420.60  910.14   2
  -4  -3   211420.30  942.04   2
   4   3  -212300.80  964.20  15
   4  -3  -211593.40  903.16  14
   4  -3  -211622.20  969.52  15
   4  -3  -125828.60 1710.17  15
   4   3  -125435.00 1663.24  15
   4  -3  -125366.20 1637.41  14
  -4  -3   127614.10 1694.59   9
  -4   3   126368.80 1657.58   9
   4  -3   017994.40 1328.07  15
   4   3   019091.40 1309.00  15
  -4  -3   018829.10 1348.20   9
  -4   3   021355.20 1363.69   9
   4   3   1 422054.21738.50  15
   4  -3   1 414381.21779.40  15
  -4  -3  -1 419522.21856.90   9
  -4   3  -1 446097.21814.00   9
  -4  -3  -2 5673.80  728.34   9
  -4   3  -2 6341.46  678.07   9
   4   3   2 5424.01  631.87  15
   4  -3   2 6524.42  707.24  15
   4   3   2 5843.95  664.03  19
   4  -3   2 6549.65  713.24  19
  -4   3  -361596.60 3773.92   9
  -4  -3  -359241.30 3954.48   9
   4   3   370165.20 3802.35  18
   4   3   359918.90 3746.34  19
   4  -3   366828.00 3895.36  19
  -4   3  -436669.10 2519.38   9
   4   3   436593.40 2459.78  18
   4  -3   440872.40 2672.09  19
   4   3   438296.40 2500.50  19
  -4   3  -5 148824. 7916.97   9
  -4  -3  -5 126041. 8122.33   9
   4   3   5 130402. 7619.38   8
   4  -3   5 148522. 8017.93  19
   4   3   5 134623. 7750.49  19
   4   3   6 6157.06  946.85  19
   4  -3   6 9476.89 1238.51  19
  -4   3  -610177.60 1234.08   9
   4  -3   6 9316.19  899.17  18
   4   3   6 6369.37  555.07  11
  -4  -3  -6 8331.69 1320.26   9
   4   3   6 8560.01 1007.65   8
   4   3   749456.50 2883.29  11
   4  -3   746086.80 3303.33  18
   4   3   755371.10 3729.74  18
   4  -3   758132.70 3023.57  13
   4   3   753407.10 2925.59  13
   4  -3   756913.40 3913.20  19
   4   3   753382.70 3665.64  19
   4  -3   751737.50 2854.69  22
  -4   3  -757242.30 3983.47   9
  -4  -3  -749866.60 4054.06   9
   4   3   749700.20 3432.70   8
   4   3   8  144.22  195.71  18
   4   3   8  319.17  195.49  11
   4   3   8  631.76  196.37  13
   4  -3   8  545.08  208.85  13
  -4   3  -8  566.49  402.61   9
  -4  -3  -8  852.74  497.58   9
   4   3   8 1226.17  413.32   8
   4  -3   8  326.87  381.80  19
   4   3   8 1112.81  439.76  19
   4  -3   8  558.45  158.24  22
   4   3   977370.90 4192.07  11
   4  -3   975378.50 4225.01   1
   4   3   970627.00 4131.60  13
   4  -3   982957.90 4239.55  13
   4  -3   972813.60 4149.17  21
   4  -3   976281.30 4154.76  22
  -4   3  -972460.90 5397.90   9
  -4  -3  -975556.90 5535.98   9
   4   3   978726.30 5112.82  18
   4  -3   986051.60 5348.80  19
   4   3   985228.50 5162.44  19
   4   3  10  472.47  302.31  18
   4  -3  10  964.53  236.00  22
   4  -3  10 1367.68  313.84  13
   4   3  10  618.22  227.09  13
   4  -3  10  744.06  243.89   1
   4   3  10 1194.46  285.14  11
  -4  -3 -10  226.82  484.25   9
  -4   3 -10 1801.08  773.48   9
   4  -3  10  174.66  373.74  19
   4   3  10  466.60  420.48  19
  -4   3 -1113440.50 1877.33   9
  -4  -3 -1112522.70 1797.29   9
   4  -3  1114099.00 1023.09  13
   4   3  1111923.90  946.15  13
   4   3  1112648.30 1014.21  11
   4  -3  1113231.90 1050.16   1
   4   3  1110450.20 1434.30  18
   4  -3  1111000.90 1534.75  19
   4   3  1113758.60 1639.35  19
   4  -3  1113351.00 1017.80  23
   4   3  1114264.80 1006.94  23
   4  -3  12 2125.83  372.96   1
   4  -3  12  697.64  249.98  13
   4   3  12 1152.34  263.82  13
   4   3  12 1334.88  272.63  23
   4  -3  12 1580.01  297.92  23
   4   3  12 1981.45  347.01  11
   4  -3  1321570.90 1533.47   1
   4   3  1322678.20 1512.68  11
   4  -3  1325362.70 1521.43  23
   4   3  1324887.00 1495.78  23
  -4  -3 -1323609.70 1382.89  17
   4  -3  14 6580.53  585.64   1
   4  -3  14 5702.02  521.05  23
   4   3  14 5737.05  513.37  23
   4  -3  15 9658.23  699.56   1
   4  -3  15 9779.41  678.90  23
   4   3  1510571.20  680.48  23
  -4  -3 -1510790.00  745.29  10
  -4   3 -15 9336.47  719.70  10
  -4   4  16 2076.74  292.28  11
  -4   4  15  665.09  188.20  24
  -4   4  15  863.76  247.79  11
  -4   4  1436210.40 2146.89  23
  -4  -4  1430834.20 2192.27  23
  -4  -4  1432030.30 2028.34  24
  -4   4  1439777.90 2164.94  24
  -4   4  1437852.40 2169.96  11
  -4  -4  1438424.00 2155.92   3
  -4   4  1433973.80 2080.37   3
  -4  -4  13 2185.09  325.22  24
  -4   4  13 2474.69  392.72  11
  -4   4  13 2118.10  392.03  23
  -4  -4  13 1221.61  393.65  23
  -4   4  13 1618.53  326.36   3
  -4  -4  13 2187.93  378.54   3
  -4  -4  1225257.90 1798.55   1
  -4  -4  1224510.40 2313.59   2
  -4   4  1220980.00 2071.41   2
  -4  -4  1220708.10 1417.16  24
  -4   4  1224646.70 1543.82  23
  -4  -4  1219849.80 1585.86  23
  -4   4  1223083.70 1509.78  11
  -4  -4  1223931.50 1514.50   3
  -4   4  1220574.50 1426.74   3
   4  -4 -1219129.40 2355.33  15
   4   4 -1223769.10 2710.21  15
  -4  -4  11 4916.51  700.52   1
  -4  -4  11 4196.18  916.74   2
  -4   4  11 5114.12  913.98   2
  -4   4  11 3520.82  483.87  23
  -4  -4  11 4986.87  618.83  23
  -4  -4  11 4259.15  426.69  25
  -4  -4  11 4923.07  486.42  24
  -4   4  11 5109.33  528.97  11
  -4  -4  11 5512.90  561.34   3
  -4   4  11 3311.28  443.79   3
   4  -4 -11 4669.77  507.98  17
  -4   4  1049862.40 3848.90   2
  -4  -4  1067990.60 4330.75   2
  -4  -4  1061479.40 3576.29   1
  -4   4  1059351.40 3277.72  23
  -4  -4  1057936.60 3125.59  25
  -4  -4  1054998.90 3328.68  23
  -4  -4  1052139.40 3146.54  24
  -4   4  1059002.00 3226.05  11
  -4  -4  1064274.30 3302.53   3
  -4   4  1053677.90 3175.66   3
   4  -4 -1058956.30 3220.30  17
  -4  -4   9 5853.20  721.47   1
  -4   4   9 4863.31  857.21   2
  -4  -4   9 4703.33  930.10   2
  -4  -4   9 5364.77  576.62  23
  -4  -4   9 5398.10  464.36  25
  -4  -4   9 5590.99  496.21  24
  -4   4   9 5515.73  549.60  23
  -4   4   9 4945.98  504.95   3
  -4  -4   9 5735.37  565.83   3
   4  -4  -9 5683.85  559.35  17
  -4   4   9 5112.52  512.86  11
  -4   4   851694.20 2942.47  11
  -4   4   859231.00 3672.03   2
  -4  -4   852703.00 3758.94   2
  -4   4   854047.70 2973.57   3
  -4  -4   854051.90 3023.20   3
  -4   4   743931.10 2961.91   2
  -4  -4   743196.10 3109.62   2
  -4   4   741431.40 2393.20   3
  -4  -4   744373.60 2462.58   3
  -4  -4   6 342896.18108.80   2
  -4   4   6 366921.17969.60   2
   4   4  -6 349878.17971.80  15
   4  -4  -6 305293.18074.50  15
  -4  -4   5 8971.55  967.96   2
  -4   4   5 7826.35  852.49   2
   4   4  -5 9381.14  945.15  15
   4  -4  -5 7827.21  970.59  15
  -4  -4   463995.90 3631.01   2
  -4   4   459274.10 3510.44   2
   4  -4  -459861.70 3587.98  14
   4  -4  -453036.90 3611.78  15
   4   4  -467223.10 3628.27  15
  -4   4   3  137.89  157.75   2
  -4  -4   3  -52.65  141.75   2
   4   4  -3  436.33  220.24  15
   4  -4  -3   56.00  159.91  14
   4  -4  -3  -63.12  300.37  15
   4  -4  -2 191660.10037.50  15
   4   4  -2 199701. 9977.58  15
   4  -4  -2 194666.10002.30  14
  -4  -4   2 181987. 9961.92   2
  -4   4   2 184203. 9909.99   2
  -4   4   1 2059.16  332.60   2
  -4  -4   1 1412.80  330.28   2
   4  -4  -1 2139.15  364.55  14
   4  -4  -1 1447.54  317.14  15
   4   4  -1 2267.11  343.81  15
  -4  -4   1 1510.82  305.75   9
  -4   4   1 1883.33  307.41   9
   4   4   074238.30 4018.10  15
   4  -4   072546.00 4080.54  15
  -4   4   075325.40 4038.35   9
  -4  -4   067953.50 4057.83   9
   4   4   1 1041.82  260.50  15
   4  -4   1 1586.88  344.34  15
   4   4   1 1438.61  306.31  18
  -4  -4  -1 1467.26  320.69   9
  -4   4  -1 1483.01  307.70   9
   4  -4   2 229873.11937.10  15
   4   4   2 212346.11777.40  15
   4   4   2 235323.11892.50  18
  -4   4  -2 244621.11899.50   9
  -4  -4  -2 219763.11987.00   9
   4   4   2 213855.11807.70  19
   4  -4   2 229572.11970.30  19
   4   4   310671.30 1045.75  18
  -4   4  -3 9989.71  990.39   9
  -4  -4  -3 9104.17 1106.87   9
   4  -4   312951.00 1177.95  19
   4   4   310514.70 1018.60  19
   4   4   4 185536. 9805.02  18
  -4   4  -4 174519. 9694.04   9
   4  -4   4 193906.10025.50  19
   4   4   4 191030. 9773.04  19
  -4   4  -5  307.98  278.46   9
  -4  -4  -5  299.37  378.45   9
   4  -4   5 1331.64  523.63  19
   4   4   5  331.32  259.73  18
   4  -4   5  943.23  256.60  18
   4   4   5  707.77  164.36  11
   4   4   613794.20 1388.51   8
   4  -4   616698.50 1726.30  19
   4   4   615755.80 1538.93  19
  -4   4  -615368.70 1567.28   9
  -4  -4  -613413.40 1735.37   9
   4   4   614913.20  963.85  11
   4  -4   614637.80 1252.00  18
   4   4   613549.70 1513.38  18
   4   4   7 4093.11  433.76  13
   4  -4   7 3577.77  457.37  13
   4  -4   7 4158.48  386.12  20
   4  -4   7 4517.36  415.33  22
   4  -4   7 4315.22  407.45  21
   4   4   7 4406.74  442.70  11
   4  -4   7 4443.45  880.02  19
   4   4   7 4523.35  820.79  19
  -4  -4  -7 5293.56 1023.74   9
  -4   4  -7 3856.57  813.81   9
   4   4   7 3973.18  741.31   8
   4   4   830193.90 2680.05  18
   4  -4   829813.30 2716.21  19
   4   4   834061.30 2672.17  19
   4   4   829300.70 2372.91   8
   4  -4   833341.40 1987.59  13
   4   4   831558.30 1903.63  13
   4  -4   831359.00 1870.01  22
   4  -4   830700.30 1867.13  21
   4   4   833115.40 1913.81  11
  -4  -4  -835046.20 3076.85   9
  -4   4  -835921.80 2924.15   9
   4   4   9 2887.03  743.08  18
   4   4   9 2849.27  383.93  11
   4  -4   9 2497.65  390.05   1
   4  -4   9 2827.58  429.27  13
   4   4   9 1763.03  337.11  13
  -4  -4  -9 1703.88  892.68   9
  -4   4  -9 2322.80  853.76   9
   4  -4   9 2731.43  362.06  21
   4  -4   9 2851.00  357.28  22
   4  -4   9 3269.88  860.55  19
   4   4   9 2605.92  813.45  19
   4   4  1055387.20 3181.90  11
   4  -4  1052017.90 3231.72   1
   4   4  1058397.60 3163.04  13
   4  -4  1057459.90 3212.59  13
   4  -4  1058771.10 4231.92  19
   4   4  1054927.70 4102.03  18
   4   4  1052851.20 3970.73  19
  -4  -4 -1052396.10 4380.28   9
  -4   4 -1055290.80 4378.54   9
   4  -4  1060423.80 3254.56  23
   4  -4  1056370.10 3184.45  21
   4  -4  1054250.50 3167.25  22
   4   4  11  661.31  385.89  18
   4   4  11  480.26  211.86  13
   4  -4  11  432.83  206.90  13
   4   4  11  299.68  192.11  11
   4  -4  11  688.18  247.59   1
   4  -4  11  519.41  404.07  19
   4   4  11  455.98  383.20  19
   4  -4  11  225.45  183.12  23
   4  -4  11  795.79  249.69  22
   4   4  11  157.52  164.54  23
   4  -4  1210168.30  879.18   1
   4   4  1210000.80  828.38  11
   4   4  1211331.20  821.73  23
   4  -4  1210112.70  821.34  23
  -4  -4 -12 9696.33  748.17  17
   4  -4  13 3774.29  465.76   1
   4  -4  13 4475.20  445.76  23
   4   4  13 3362.42  413.14  11
   4   4  13 2781.30  366.74  23
  -4  -4 -13 3925.14  380.48  17
   4  -4  1432478.50 1979.01   1
   4  -4  1434588.80 1923.76  23
   4   4  1432225.90 1889.56  23
  -4   4 -1434601.40 1988.02  10
   4   4  15 -128.32  144.02  23
   4  -4  15  385.26  127.60   1
  -4   5  17 5155.57  364.17  24
  -4   5  16  390.77  131.19  24
  -4   5  16   51.42  155.17  11
  -4   5  1524493.30 1454.75  24
  -4   5  1522785.10 1477.71  11
  -4   5  14 3440.79  438.45  11
  -4   5  14 4687.97  472.49  24
  -4  -5  14 3566.38  556.74   1
  -4   5  14 3183.62  406.38   3
  -4  -5  14 3604.68  454.77   3
  -4   5  1316413.50 1139.46  11
  -4  -5  1312591.80 1145.57  23
  -4   5  1315396.20 1118.14  23
  -4  -5  1317278.40 1388.03   1
  -4  -5  1314937.20 1115.45   3
  -4   5  1315087.80 1061.14   3
   4  -5 -1213038.90 1786.08  15
   4   5 -1212604.60 1824.79  15
  -4  -5  1214225.30 1253.13   1
  -4  -5  12 9180.11  951.26  23
  -4   5  1211434.40  928.92  23
  -4  -5  1211526.10  862.16  24
  -4   5  1211600.30  932.21  11
   4  -5 -1213400.60  937.06  17
  -4   5  1210791.90  875.54   3
  -4  -5  1213380.10  980.08   3
   4  -5 -1110421.80 1606.81  15
   4   5 -1113036.00 1745.28  15
  -4  -5  1113365.40 1216.46   1
  -4  -5  1112372.90 1570.81   2
  -4   5  1110142.40 1353.25   2
  -4  -5  1111990.90 1019.43  23
  -4   5  1111601.00  939.38  23
  -4  -5  11 9928.67  822.80  24
  -4   5  1112659.10  932.34  11
  -4   5  1111645.40  885.04   3
  -4  -5  1112750.90  964.82   3
   4  -5 -1111763.70  918.33  17
   4  -5 -10 1404.88  342.30  17
   4  -5 -10  926.63  502.41  15
   4   5 -10 2115.39  694.27  15
  -4  -5  10 1326.84  421.86   1
  -4  -5  10 2280.54  641.95   2
  -4   5  10 1427.45  497.58   2
  -4  -5  10  874.94  201.79  24
  -4  -5  10 1535.15  223.70  25
  -4   5  10 1257.58  280.26  11
  -4   5  10 1297.57  279.34  23
  -4  -5  10  883.21  258.48  23
  -4   5  10 1068.77  269.21   3
  -4  -5  10 1089.64  278.49   3
   4  -5  -9 122352. 7863.87  15
   4   5  -9 134909. 7815.34  15
  -4   5   9 133135. 7570.19   2
  -4  -5   9 149003. 7990.26   2
  -4  -5   9 133069. 7230.79   1
  -4   5   9 123235. 6810.55  23
  -4  -5   9 128888. 6702.46  25
  -4  -5   9 120533. 6848.76  23
  -4  -5   9 123741. 6736.13  24
  -4   5   9 122636. 6766.84   3
  -4  -5   9 149228. 6915.15   3
   4  -5  -9 138542. 6856.70  17
  -4   5   9 129705. 6803.84  11
  -4   5   814431.00  977.91  11
  -4  -5   816078.10 1071.51   3
  -4   5   813553.40  964.55   3
   4  -5  -813691.90 1023.81  17
  -4  -5   816141.30 1693.93   2
  -4  -5   814075.40 1235.31   1
  -4   5   814535.70 1457.31   2
   4  -5  -812230.20 1578.75  15
   4   5  -816081.80 1602.89  15
  -4  -5   775510.60 3986.72   3
  -4   5   770322.60 3893.93   3
  -4  -5   775066.00 4762.37   2
  -4   5   778448.30 4548.64   2
   4  -5  -767205.50 4689.42  15
   4   5  -771702.70 4512.26  15
  -4  -5   627471.00 1631.95   3
  -4   5   627315.70 1574.10   3
   4  -5  -622999.30 2099.48  15
   4  -5  -627202.30 2098.54  14
   4   5  -626996.20 2038.69  15
  -4  -5   629783.10 2270.61   2
  -4   5   625285.30 2002.86   2
   4   5  -551789.30 3119.92  15
   4  -5  -553211.40 3243.65  14
   4  -5  -543250.50 3151.66  15
  -4  -5   550121.60 3265.68   2
  -4   5   548127.80 3060.35   2
   4  -5  -4  531.74  254.92  14
   4   5  -4  830.34  275.99  15
   4  -5  -4  617.80  315.42  15
  -4  -5   4 1079.23  317.37   2
   4   5  -3 168853. 9394.93  18
  -4   5   3 183580. 9637.46   2
  -4  -5   3 195505. 9759.77   2
   4  -5  -3 189871. 9814.11  15
   4   5  -3 204054. 9746.61  15
   4  -5  -3 190056. 9842.63  14
   4   5  -2 4286.97  439.45  18
  -4   5   2 5245.86  534.42   2
  -4  -5   2 4608.31  557.24   2
   4   5  -2 4793.96  532.48  15
   4  -5  -2 5333.39  612.84  15
   4   5  -1 131407. 7120.61  18
  -4   5   1 139516. 7175.01   2
  -4  -5   1 131771. 7209.85   2
   4  -5  -1 136647. 7248.82  15
   4   5  -1 137600. 7154.49  15
   4   5   058857.10 2960.37  15
   4  -5   059884.10 3074.72  15
  -4   5   060383.90 2971.62   9
  -4  -5   054663.30 3018.90   9
   4   5   056785.50 3005.89  18
  -4  -5  -1 289182.15059.70   9
  -4   5  -1 315195.14994.00   9
   4  -5   1 271086.15052.30  19
   4   5   1 275864.14950.70  19
   4   5   1 290211.14933.70  15
   4   5   1 298951.15060.30  18
   4  -5   1 285862.15067.90  15
  -4  -5  -2  531.07  262.09   9
  -4   5  -2  827.91  253.51   9
   4  -5   2  679.85  260.97  19
   4   5   2  349.20  194.26  19
   4   5   2  928.42  297.81  18
   4   5   356872.00 3656.42  18
   4  -5   360792.70 3828.56  19
   4   5   353782.20 3534.45  19
  -4  -5  -357739.00 3733.29   9
  -4   5  -366404.80 3616.89   9
   4   5   412904.00 1333.39  18
  -4   5  -413673.40 1232.31   9
  -4  -5  -412740.70 1395.95   9
   4  -5   413388.30 1443.33  19
   4   5   412461.60 1235.11  19
   4   5   570395.90 3662.05  11
   4  -5   562369.80 3870.88  18
   4   5   574844.70 4508.49  18
  -4   5  -576090.80 4342.32   9
  -4  -5  -567893.30 4584.53   9
   4  -5   573859.00 4639.34  19
   4   5   562466.80 4243.81  19
   4  -5   6 4548.33  386.88  20
   4  -5   6 3929.23  382.78  22
   4   5   6 3624.75  740.77  18
   4   5   6 3989.17  397.00  11
   4  -5   6 4206.59  842.43  19
   4   5   6 4079.34  718.41  19
  -4   5  -6 4161.48  758.43   9
   4   5   6 3780.14  670.24   8
  -4  -5  -6 4785.31  921.54   9
   4   5   719228.50 1805.20   8
   4   5   717886.20 1297.24  13
   4  -5   720649.80 1396.24  13
   4  -5   724059.70 1331.21  21
   4  -5   720342.40 1268.50  20
   4  -5   721758.40 1313.19  22
   4   5   721682.00 1332.54  11
  -4   5  -722594.10 2031.47   9
  -4  -5  -721740.50 2235.46   9
   4  -5   723478.60 2189.63  19
   4   5   722826.50 1959.60  19
   4   5   723463.00 2133.68  18
   4  -5   8 3905.23  453.21  13
   4   5   8 3129.76  384.08  13
   4   5   8 3562.76  410.78  11
  -4  -5  -8 1899.14  762.35   9
   4   5   8 3151.00  632.54   8
  -4   5  -8 2033.18  716.41   9
   4  -5   8 2584.70  770.13  19
   4   5   8 2338.85  662.36  19
   4  -5   8 3658.83  385.20  22
   4  -5   8 3087.80  360.41  21
   4  -5   937128.60 2265.10   1
   4   5   936495.20 2127.14  13
   4  -5   936961.60 2207.69  13
   4  -5   935958.80 2141.49  22
   4  -5   935616.70 2135.70  21
   4   5   936648.30 2156.78  11
  -4  -5  -934451.80 3215.92   9
  -4   5  -936094.00 3106.66   9
   4  -5   935118.20 3027.02  19
   4   5   936997.40 2933.59  19
   4   5   935782.20 3047.59  18
   4   5  10 2409.81  687.68  18
   4  -5  10 2644.27  381.65  21
   4  -5  10 2729.50  411.19  23
   4   5  10 2476.17  362.61  23
   4  -5  10 3299.09  410.49  22
   4  -5  10 3211.45  422.85  13
   4   5  10 2581.26  360.92  13
   4   5  10 2386.15  370.24  11
  -4  -5 -10 1810.89  776.79   9
  -4   5 -10 1494.60  629.34   9
   4  -5  10 2711.31  767.39  19
   4   5  10 1569.20  620.77  19
   4  -5  10 2563.86  417.58   1
   4  -5  1163470.50 3662.04   1
   4  -5  1160323.50 3559.70  22
   4  -5  1167180.90 3595.14  23
   4   5  1164351.80 3525.99  23
   4   5  1161868.00 3542.19  11
   4  -5  1165388.30 3573.26  13
   4   5  12   98.82  121.64  23
   4  -5  12  152.87  154.49  23
   4  -5  12  302.59  220.06   1
  -4  -5 -12  212.24  195.71  17
   4   5  12  111.30  165.76  11
   4  -5  13 7993.32  704.98   1
   4   5  13 6712.19  607.86  11
   4   5  13 7536.46  595.68  23
   4  -5  13 7337.46  613.49  23
  -4  -5 -13 8005.52  587.33  17
   4  -5  14 1268.95  246.51   1
  -4   5 -14  781.09  192.80  10
  -4  -5 -14  842.36  174.42  17
   4   5  14  980.54  167.11  23
   4  -5  1512342.10  806.51   1
  -4   6  1623312.20 1336.55  24
  -4   6  1513404.40  927.74  24
  -4   6  1515231.50  991.44  11
   4  -6 -14 1476.11  243.03   7
  -4   6  14 1749.03  302.48  11
  -4   6  14 1936.94  290.21  24
  -4  -6  14 2043.35  425.46   1
  -4  -6  13  972.82  253.77   3
  -4   6  13  546.26  181.01   3
   4  -6 -13  978.37  275.57  17
  -4   6  13 1470.92  299.32  11
  -4  -6  13  982.57  376.28   1
  -4   6  1247927.30 2874.34   3
  -4  -6  1250507.20 2956.50   3
  -4   6  1252578.80 2965.33  11
   4  -6 -1255245.90 2931.82  17
  -4  -6  1260232.30 3416.51   1
  -4   6  1249376.50 2925.15  23
  -4  -6  11  512.21  237.92  23
  -4   6  11  347.34  246.93  23
   4  -6 -11 1206.04  518.84  14
   4  -6 -11 1074.15  512.69  15
  -4  -6  11 1076.23  262.21   3
  -4   6  11  776.56  212.09   3
   4  -6 -11  919.48  305.52  17
  -4  -6  11 1405.96  411.64   1
  -4   6  11 1229.51  304.78  11
   4  -6 -1015328.50 1646.63  14
   4  -6 -1013481.00 1708.22  15
  -4  -6  1012939.90 1023.58   3
  -4   6  1015192.20  996.55   3
  -4   6  1014209.80 1024.78  11
   4  -6 -1016774.40 1110.73  17
  -4  -6  1014218.30 1327.22   1
  -4  -6  1015771.40 1714.19   2
  -4   6  1013431.20  998.23  23
  -4  -6  1011558.20 1003.64  23
  -4  -6   9 1949.92  316.20  23
  -4  -6   9 1583.55  482.48   1
  -4   6   9 3272.10  662.72   2
  -4  -6   9 2800.75  696.34   2
   4  -6  -9 2495.26  409.22  17
   4   6  -9 3041.31  705.13  15
   4  -6  -9 2912.47  719.56  14
   4  -6  -9 1104.35  510.45  15
  -4   6   9 2388.27  314.14   3
  -4  -6   9 2484.79  357.95   3
  -4   6   9 2136.13  323.70  11
  -4   6   887150.60 5195.85   2
  -4  -6   890529.30 5493.52   2
  -4  -6   876395.70 4876.67   1
   4  -6  -889044.00 4644.05  17
  -4   6   887037.20 4578.41  11
  -4  -6   887905.70 4625.62   3
  -4  -6   884875.50 4477.09  25
   4  -6  -876884.10 5403.47  15
   4   6  -879863.60 5230.59  15
   4  -6  -885000.40 5368.47  14
   4  -6  -7  480.25  302.87  14
   4   6  -7  403.84  254.88  15
   4  -6  -7  746.11  392.93  15
  -4  -6   7  308.11  153.94   3
   4  -6  -7  787.42  266.68  17
  -4   6   7  187.27  252.72   2
  -4  -6   7  126.14  240.79   2
  -4  -6   621427.70 1833.71   2
  -4   6   622391.80 1653.44   2
   4  -6  -616911.60 1109.29   5
   4   6  -621912.10 1657.06  15
   4  -6  -617667.60 1703.66  15
   4  -6  -620687.00 1777.23  14
  -4   6   538050.30 2528.00   2
  -4  -6   536967.10 2698.45   2
  -4  -6   541483.80 2183.99   6
   4   6  -539036.40 2556.41  15
   4  -6  -532117.40 2593.26  15
  -4   6   414106.50 1236.37   2
  -4  -6   417152.30 1422.57   2
   4  -6  -415304.70  975.13   4
  -4  -6   418099.70 1059.05   6
   4   6  -418014.80 1323.76  15
   4  -6  -417357.70 1418.52  15
  -4   6   331520.50 2027.71   2
  -4  -6   330250.30 2114.94   2
  -4  -6   332085.60 1851.50   6
   4  -6  -332610.30 1791.30   4
   4  -6  -333602.80 2160.70  15
   4   6  -334134.10 2054.01  15
   4   6  -2 160929. 7941.05  15
   4  -6  -2 156383. 8046.88  15
  -4  -6   2 138499. 7773.86  12
  -4  -6   2 152408. 7808.35   6
  -4  -6   2 155673. 7809.25   7
   4  -6  -2 154153. 7733.35   4
  -4   6   2 156253. 7930.80   2
  -4  -6   2 154920. 8002.51   2
   4   6  -2 136001. 7853.00  18
   4   6  -110642.80  839.29  15
   4  -6  -110414.50  913.05  15
  -4  -6   111131.80  783.09   7
   4  -6  -111570.60  729.34   4
  -4   6   110985.00  864.03   2
  -4  -6   1 9192.03  856.92   2
   4   6  -1 9805.55  878.80  18
   4  -6   029191.50 2119.12  15
   4   6   032326.30 2029.12  15
   4   6   036147.00 2211.55  18
  -4   6   034717.90 2043.28   9
  -4  -6   033646.90 2126.78   9
  -4  -6   035472.90 1978.27   7
   4  -6   040090.70 1940.96  12
   4  -6   035824.30 1906.15   4
  -4   6   038008.80 2111.05   2
  -4  -6   033514.00 2130.72   2
   4   6   031620.20 2055.89  19
   4  -6   026670.80 2078.56  19
   4   6   1 1218.51  311.68  18
  -4  -6  -1 1105.65  202.81  14
   4  -6   1  715.59  143.66  12
  -4  -6  -1 1026.36  224.46   7
   4   6   1  652.83  197.76  19
   4  -6   1  486.99  220.62  19
  -4  -6  -1  670.66  229.37   9
  -4   6  -1 1046.25  229.01   9
   4  -6   2 121067. 6227.18  12
   4  -6   2 117140. 6744.54  19
   4   6   2 117298. 6564.95  19
   4   6   2 116567. 6740.16  18
  -4  -6  -2 118245. 6359.82   7
  -4  -6  -2 114584. 6656.02   9
  -4   6  -2 140777. 6617.56   9
   4  -6   3 8388.71  553.13  12
  -4  -6  -3 6593.18  865.55   9
  -4  -6  -3 6954.15  664.69   7
   4  -6   3 7825.00 1017.30  19
   4   6   3 5799.05  804.75  19
   4   6   3 8427.93  973.83  18
  -4  -6  -4 116054. 6587.90   7
   4   6   4 127517. 6439.33  11
   4  -6   4 122619. 6424.17  12
  -4   6  -4 136628. 7011.41   9
  -4  -6  -4 123613. 7199.94   9
   4   6   4 133499. 7267.00  18
   4  -6   4 126559. 7225.81  19
   4   6   4 122926. 6974.22  19
  -4  -6  -537870.70 2316.32   7
   4  -6   537534.20 2151.75  12
   4  -6   540560.30 2941.51  19
   4   6   535052.90 2656.41  19
   4   6   546085.90 3070.19  18
   4  -6   540938.20 2191.88  20
  -4   6  -542500.20 2766.30   9
  -4  -6  -536720.20 2904.76   9
   4   6   540615.60 2193.44  11
   4   6   627931.80 1593.10  11
   4  -6   624516.10 1573.47   4
   4  -6   625525.00 2285.08  19
   4   6   627883.30 2199.51  19
   4   6   628922.30 2390.98  18
  -4   6  -627566.80 2171.80   9
  -4  -6  -625275.60 2339.79   9
   4  -6   626811.40 1563.95  20
   4  -6   628121.80 1600.29  22
   4   6   7 4736.08  919.99  18
   4  -6   7 6161.68  554.23  13
   4   6   7 4638.76  466.46  11
   4  -6   7 4330.17  457.89   4
   4   6   7 5312.78  837.09   8
  -4   6  -7 5465.91  889.39   9
  -4  -6  -7 4313.32  909.39   9
   4  -6   7 4693.07  888.24  19
   4   6   7 4981.06  821.32  19
   4  -6   7 5438.95  485.26  21
   4  -6   7 5251.21  464.64  20
   4  -6   7 5167.71  476.06  22
   4  -6   885304.50 5165.54  19
   4   6   873059.30 4825.01  19
   4   6   887682.60 5326.51  18
   4   6   873722.00 4785.28   8
   4  -6   877257.00 4190.74  13
   4   6   882550.00 4163.46  11
   4  -6   868920.00 4083.85   4
   4  -6   878368.30 4143.43  21
   4  -6   876522.70 4093.89  20
  -4  -6  -873448.50 5182.64   9
   4   6   9 2143.28  295.36  13
   4  -6   9 1491.54  296.29  13
   4  -6   9 1377.63  551.29  19
  -4  -6  -9  718.42  519.39   9
   4   6   9 1692.56  294.47  11
   4  -6   9 1671.76  318.91  23
   4  -6   9 1718.52  294.55  21
   4   6   9 1553.79  295.71  23
   4  -6  1029391.10 1861.53  21
   4   6  1027824.30 1807.29  23
   4  -6  1030473.70 1879.16  23
   4   6  1028939.70 2727.17  18
   4  -6  1031340.60 1879.67  13
   4   6  1032224.00 1824.15  13
   4   6  1032376.10 1877.38  11
   4   6  11 6022.59  591.99  11
   4   6  11 6666.55  579.05  23
   4  -6  11 6608.32  609.97  23
   4  -6  11 7406.22  722.16   1
  -4  -6 -11 6518.27  588.34  17
   4   6  1227059.30 1586.83  23
   4  -6  1225529.00 1613.64  23
   4   6  1225004.60 1618.04  11
   4  -6  1227454.80 1758.74   1
  -4  -6 -1228653.00 1600.06  17
   4   6  13 1283.05  233.94  11
   4  -6  13 1825.99  317.51   1
  -4  -6 -13 1417.82  251.75  17
   4   6  13 1040.69  185.29  23
   4  -6  14 8753.42  648.09   1
  -4  -6 -14 7081.08  505.79  17
   4  -6  15 2338.09  250.70   1
  -4   7  16 3031.74  263.05  24
  -4   7  1527162.20 1626.40  11
  -4   7  1528180.70 1590.67  24
  -4   7  14  437.49  186.29  11
  -4  -7  14  583.69  256.22   1
   4  -7 -14  580.98  173.33   7
  -4   7  14  721.06  178.17  24
   4  -7 -1324795.30 1564.93  17
  -4  -7  1328515.30 1932.05   1
   4  -7 -1326404.50 1587.04   7
  -4   7  1326268.60 1640.79  11
  -4   7  12  804.61  251.98  11
   4  -7 -12  621.84  270.68  17
  -4  -7  11 6959.84  865.88   1
   4  -7 -11 5516.61  992.78  14
  -4   7  11 5668.60  571.44  11
  -4  -7  11 4479.63  527.52   3
   4  -7 -11 5379.74  582.90  17
   4  -7 -10 6664.93 1075.41  14
   4  -7 -10 6168.64  642.08  17
  -4  -7  10 5493.21  791.78   1
  -4   7  10 6503.71  618.97  11
   4  -7  -976087.20 3919.48  17
  -4  -7   962392.50 4152.92   1
  -4   7   968464.40 3828.11  11
   4  -7  -8  122.90  259.23  17
  -4  -7   8  653.17  293.57   1
   4  -7  -718794.50 1255.26  17
  -4  -7   720163.40 1143.42  26
  -4  -7   717283.90 1615.53   2
   4  -7  -657494.40 3214.57  17
  -4  -7   658390.80 3095.60  26
  -4  -7   657003.80 3674.15   2
   4  -7  -656763.80 3090.55   5
  -4  -7   572384.70 3888.96   6
  -4  -7   4  -28.71  181.27   6
   4  -7  -4  151.51  103.06   4
  -4  -7   312099.90  874.40   6
   4  -7  -312348.20 1267.70  14
   4  -7  -313013.50  827.92   4
  -4  -7   2 7270.95  639.47  12
  -4  -7   2 8012.58  659.00   6
  -4  -7   2 8051.59  663.27   7
   4  -7  -2 8944.47  982.95  14
   4  -7  -2 9074.07  611.78   4
   4  -7  -160533.80 3103.92   7
  -4  -7   160126.40 3180.33   7
   4  -7  -154882.60 3063.65   4
   4  -7  -164366.80 3125.69  12
   4   7  -153541.60 3272.32  18
  -4  -7   149691.80 3119.41  12
  -4  -7   013182.60  922.05   7
   4  -7   012991.30  820.55   4
   4   7   012337.20 1066.65  18
   4  -7   013823.50  843.46  12
  -4  -7  -153707.70 2813.57   7
   4  -7   153257.40 2673.59  12
   4   7   149543.10 3061.32  18
  -4  -7  -212957.70 1020.09   7
   4   7   214977.60 1335.51  18
   4  -7   214706.00  917.61   4
   4  -7   213699.60  896.44  12
  -4  -7  -340679.10 2838.81   9
  -4  -7  -344549.40 2608.26   7
   4   7   345703.60 3028.38  18
   4  -7   343678.20 2434.70   4
   4  -7   344814.50 2420.48  12
  -4  -7  -4 8105.90  754.43   7
  -4  -7  -4 7525.68  943.49   9
   4  -7   4 7651.78  584.03  12
   4   7   4 9052.07 1091.18  18
   4  -7   4 8660.19  611.54  20
   4  -7   4 7409.34  608.26   4
  -4  -7  -544696.60 2452.53   7
   4  -7   541058.40 2246.37  12
   4   7   544452.80 3088.65  18
   4  -7   542399.50 2261.70  20
   4  -7   538071.00 2260.56   4
   4   7   538453.50 2233.97  11
  -4  -7  -6 2797.98  444.67   7
   4  -7   6 3165.73  377.81   4
   4  -7   6 3502.40  363.77  20
   4   7   6 3720.23  776.69  18
   4   7   6 3721.70  373.37  11
   4  -7   733125.60 2039.23   4
   4   7   738907.40 3013.18  18
   4   7   736927.20 2046.60  11
   4  -7   735671.60 2045.01  21
   4  -7   735009.10 2010.35  20
   4   7   732707.00 2642.31   8
   4   7   816898.80 1873.83  18
   4  -7   815698.10 1058.39   4
   4  -7   814747.40 1020.83  20
   4  -7   816338.00 1078.82  21
   4   7   815773.90 1063.79  11
   4  -7   917023.10 1163.16  21
   4  -7   917518.30 1324.08   1
   4   7   917349.10 1160.10  11
   4   7   916596.10 1933.13  18
  -4  -7 -1010617.30  838.45  17
   4   7  1011921.00  869.83  11
   4  -7  1011425.00  865.90  21
  -4  -7 -1146641.40 2579.02  17
   4   7  1145028.70 2595.72  11
  -4  -7 -12  249.53  198.80  17
   4   7  12   87.46  138.90  11
   4  -7  1310629.90  825.83   1
  -4  -7 -1310844.00  709.32  17
   4   7  1310013.30  713.79  11
   4  -7  14  110.08  117.36   1
  -4  -7 -14  185.04  114.62  17
  -4   8  15 4296.88  391.93  11
  -4   8  15 4404.87  355.78  24
  -4   8  14 4151.78  429.07  11
   4  -8 -14 4100.10  378.60   7
  -4   8  14 4073.73  385.37  24
   4  -8 -13 9047.03  718.51  17
  -4   8  1310519.70  782.07  11
   4  -8 -13 9375.69  719.94   7
  -4   8  13 9790.10  725.87  24
  -4  -8  13 9850.71  931.43   1
   4  -8 -1236280.60 2110.53  17
   4  -8 -1236871.10 2117.45   7
  -4  -8  1232351.90 2361.25   1
  -4   8  1236694.10 2146.51  11
  -4   8  11 3795.82  449.23  11
   4  -8 -11 2616.71  375.76   7
  -4  -8  11 2049.39  494.19   1
   4  -8 -11 2564.31  419.16  17
   4  -8 -1011354.40  814.33  12
  -4  -8  1012447.50 1169.76   1
   4  -8 -1011466.20  945.97  17
  -4   8  1012478.90  923.48  11
   4  -8  -929485.00 1793.79  12
  -4   8   932032.40 1897.71  11
  -4  -8   929015.60 2126.70   1
   4  -8  -933026.20 1962.11  17
   4  -8  -854160.90 2809.77  12
  -4  -8   849444.90 2785.53  26
  -4  -8   843022.50 3019.52   1
   4  -8  -852423.20 2935.58  17
   4  -8  -7 1306.60  537.33  14
   4  -8  -7  887.77  214.54  12
  -4  -8   7  872.13  212.77  26
   4  -8  -7 1333.23  320.97  17
   4  -8  -613270.70  863.35  12
   4  -8  -612889.80  951.87  17
   4  -8  -610835.40  800.78   5
  -4  -8   612228.60  854.09   6
   4  -8  -614835.70 1564.90  14
  -4  -8   611014.30  820.04  26
   4  -8  -5 6026.24  552.31   5
  -4  -8   5 7152.94  597.12   6
  -4  -8   5 8164.25  586.11  26
   4  -8  -5 7315.47 1054.32  14
   4  -8  -5 6720.98  573.12  12
   4  -8  -430827.10 1683.20  12
   4  -8  -425645.30 1676.18  17
  -4  -8   427825.40 1694.84   6
   4  -8  -425691.00 1631.32   5
  -4  -8   429452.90 1619.97  26
   4  -8  -428482.80 2311.99  14
  -4  -8   323290.30 1415.86  26
   4  -8  -320704.90 1452.04  17
   4  -8  -325545.30 2067.38  14
   4  -8  -328370.70 1510.51  12
   4  -8  -327543.20 1547.21   7
  -4  -8   323720.10 1523.41   6
   4  -8  -324472.30 1451.11   4
   4  -8  -255523.20 3550.16  14
   4  -8  -257661.00 2964.78  12
   4  -8  -258387.20 2987.14   7
  -4  -8   245308.30 2989.04  12
  -4  -8   250634.10 3017.38   6
  -4  -8   254924.00 3036.92   7
   4  -8  -253046.40 2911.59   4
   4  -8  -112776.60  865.57   7
  -4  -8   111951.00  938.82   7
   4  -8  -113268.40  850.89   4
  -4  -8   110931.90  918.09  12
  -4  -8   052719.60 3264.35  12
   4  -8   059883.00 3183.19   7
  -4  -8   057919.80 3324.43   7
   4  -8   060889.00 3186.07   4
   4   8   055470.50 3450.36  18
   4  -8   061737.20 3211.68  12
  -4  -8  -1 7710.49  735.10   7
   4  -8   1 8244.51  609.50   7
   4  -8   1 8983.59  649.15  12
   4   8   1 6840.34  824.79  18
  -4  -8  -1 7854.63  697.27  12
  -4  -8  -2 6167.06  651.08   7
   4  -8   2 5936.33  509.77  12
   4  -8   2 5179.35  487.40   4
   4   8   2 4712.27  721.19  18
  -4  -8  -2 6869.89  531.98  26
   4  -8   3  805.63  186.45   4
  -4  -8  -3  153.83  229.48   7
   4  -8   3  224.19  139.56  12
   4   8   3  202.20  193.14  18
   4  -8   430969.00 1793.59  12
  -4  -8  -432263.40 1998.58   7
   4   8   427748.80 2342.79  18
   4  -8   431387.80 1789.74  20
   4  -8   429347.70 1789.75   4
   4   8   5 5626.14  935.21  18
  -4  -8  -5 6588.48  652.87   7
   4  -8   5 4690.03  465.24  12
   4  -8   5 4938.44  468.15  20
   4   8   5 5345.47  464.21  11
   4  -8   5 5256.48  510.45   4
   4  -8   5 5232.71  543.54   5
  -4  -8  -6 2219.40  372.88   7
   4  -8   6 1221.18  256.10   5
   4  -8   6 2138.28  286.78  20
   4  -8   6 1900.63  301.39   4
   4   8   6 1752.77  562.60  18
   4  -8   6 1492.54  271.63  12
   4   8   6 1728.32  264.60  11
   4   8   7 2334.42  588.39   8
  -4  -8  -7 3017.70  422.82   7
   4   8   7 2563.53  678.09  18
   4  -8   7 2680.05  332.85  20
   4  -8   7 3252.58  362.97  21
   4   8   7 2544.50  332.17  11
   4  -8   7 2288.04  337.46   4
  -4  -8  -845898.70 2615.92   6
   4  -8   845197.00 2519.97  20
   4  -8   842570.60 2543.03  21
   4  -8   849996.10 2816.69   1
   4   8   845689.00 3573.30  18
   4   8   843762.80 2539.80  11
  -4  -8  -9 1926.02  350.61  17
   4   8   9 1472.43  264.83  11
   4  -8   9 2419.49  429.76   1
   4  -8   9 1611.15  282.35  22
   4  -8   9 2049.49  302.92  21
  -4  -8 -1018424.50 1168.51  17
   4   8  1016337.80 1134.06  11
   4  -8  1019089.80 1343.22   1
   4  -8  1016113.20 1150.30  21
   4  -8  1017741.60 1180.13  22
  -4  -8 -11  777.20  255.07  17
   4   8  11  382.65  188.13  11
   4  -8  11  721.51  279.00   1
   4  -8  11  642.74  197.42  22
   4  -8  1235422.00 2091.09   1
  -4  -8 -1237596.90 1940.98  17
  -4  -8 -13  403.24  169.66  17
  -4   9  14 4014.73  388.27  11
  -4   9  14 3843.70  332.11  24
  -4   9  1310004.90  763.10  11
   4  -9 -1310161.80  731.04   7
  -4   9  1310196.70  707.45  24
   4  -9 -12  482.61  191.29   7
  -4   9  12  525.45  199.65  11
  -4  -9  12  862.27  269.80   1
  -4   9  12  644.44  169.40  24
   4  -9 -12  746.55  251.36  17
   4  -9 -1117592.90 1178.42   7
   4  -9 -1116973.60 1195.23  17
  -4   9  1117267.60 1192.83  11
  -4  -9  1117182.50 1355.92   1
   4  -9 -10 8317.14  730.79   7
   4  -9 -10 8523.65  655.29  12
  -4  -9  10 7719.72  873.06   1
  -4   9  10 9436.53  769.28  11
   4  -9 -1010257.80  833.10  17
   4  -9  -9  953.55  348.42  17
   4  -9  -9  402.94  189.46   7
   4  -9  -9 1092.94  493.41  14
  -4   9   9  580.72  206.60  11
   4  -9  -9  423.85  173.93  12
  -4  -9   9  306.69  227.40   1
   4  -9  -8  313.01  394.16  14
   4  -9  -8  121.05  203.40   7
   4  -9  -8  177.74  176.30  12
   4  -9  -8  264.52  290.82  17
   4  -9  -728914.00 1835.85  17
   4  -9  -727735.80 1707.05  12
   4  -9  -727159.20 2511.51  14
   4  -9  -728619.30 1666.25   5
  -4  -9   729824.30 1752.05  26
   4  -9  -730358.90 1804.89   7
   4  -9  -615123.30 1004.93   5
  -4  -9   616253.50 1065.74   6
   4  -9  -614381.00 1692.09  14
  -4  -9   616517.90 1062.34  26
   4  -9  -614496.20 1018.68  12
   4  -9  -529425.90 1949.18  17
   4  -9  -533042.70 2724.52  14
   4  -9  -532957.10 1890.90  12
   4  -9  -534163.50 1966.00   7
  -4  -9   533917.60 1900.05  26
   4  -9  -531092.80 1866.62   5
  -4  -9   531727.60 1925.29   6
   4  -9  -4  136.24  318.10  14
   4  -9  -4  183.09  154.73   5
   4  -9  -4  882.37  237.99   7
  -4  -9   4  501.04  194.92   6
   4  -9  -4  247.51  172.63  12
  -4  -9   4  504.97  171.90  26
   4  -9  -4  219.84  224.00  17
   4  -9  -337319.20 2356.81  17
   4  -9  -346637.60 3161.04  14
   4  -9  -345000.60 2387.58  12
   4  -9  -344253.40 2426.09   7
  -4  -9   342235.80 2326.92  26
   4  -9  -338742.20 2347.75   5
  -4  -9   341211.80 2447.60   6
  -4  -9   2  237.89  203.72  12
   4  -9  -2  545.73  179.53  12
   4  -9  -2  534.00  163.71   4
   4  -9  -2  314.93  167.99   7
  -4  -9   2  599.18  216.04   6
  -4  -9   111478.00 1034.24   6
  -4  -9   113497.20 1062.48   7
   4  -9  -112984.40  946.62   7
  -4  -9   111314.70 1015.45  12
   4  -9  -114470.30  939.97   4
  -4  -9   115401.90  933.59  26
  -4  -9   0 2627.48  326.25  26
   4  -9   0 2592.15  339.06  12
  -4  -9   0 2978.12  444.72  12
   4  -9   0 2089.71  311.64   7
  -4  -9   0 2193.53  422.42   7
   4  -9   0 2738.63  334.95   4
   4  -9   0 2328.35  319.70  16
   4  -9   150820.00 2842.59  12
   4  -9   148666.90 2767.88  16
  -4  -9  -151851.20 2950.42  12
  -4  -9  -157696.90 2831.81  26
   4  -9   147410.20 2792.70   7
  -4  -9  -147932.40 2998.65   7
  -4  -9  -2 7929.13  634.76  17
  -4  -9  -2 8077.52  829.48   7
   4  -9   2 9013.67  695.15   4
   4  -9   2 9694.17  726.58  12
   4   9   2 8586.97 1001.31  18
  -4  -9  -2 8918.00  765.75  12
   4  -9   357378.00 3186.90  12
   4  -9   355872.90 3163.20   4
   4   9   354958.80 3714.85  18
  -4  -9  -361957.20 3426.97   7
   4  -9   4  948.62  278.43   5
  -4  -9  -4 1235.96  385.11   7
   4  -9   4 1131.46  217.77  20
   4  -9   4 1082.23  235.30   4
   4  -9   4  877.86  219.01  12
   4   9   4  713.34  361.31  18
   4  -9   5  686.79  239.74   5
  -4  -9  -5  266.39  264.93   7
   4  -9   5  427.14  166.62  20
   4  -9   5  671.95  206.63   4
   4  -9   5  772.90  227.85  12
   4   9   5  561.26  155.15  11
   4   9   5  535.24  313.17  18
   4  -9   6  129.61  145.12  12
   4   9   6  371.39  146.89  11
  -4  -9  -6  195.79  237.81   7
   4  -9   6  196.47  184.73   5
   4  -9   6  213.40  136.59  20
   4  -9   6  381.21  147.97  22
   4   9   6  296.92  282.81  18
   4  -9   6  109.71  156.09   4
   4   9   7 2402.85  634.66   8
  -4  -9  -7 4233.19  502.83   7
   4   9   7 4348.20  876.82  18
  -4  -9  -7 4282.51  473.16  17
   4  -9   7 4346.68  435.49  21
   4  -9   7 4093.27  443.83  22
   4  -9   7 3831.39  410.42  20
   4   9   7 3919.18  417.17  11
   4  -9   7 4281.16  463.39   4
  -4  -9  -8  199.28  174.14   6
   4  -9   8  212.14  135.01  22
   4  -9   8  266.23  138.46  21
   4  -9   8  120.24  214.34   1
   4  -9   8  233.40  147.30  20
   4   9   8  184.52  146.71  11
   4   9   9  516.49  172.33  11
   4  -9   9  350.88  209.28   1
   4  -9   9  425.86  173.48  22
   4  -9   9  371.82  148.89  21
  -4  -9 -10  232.12  217.49  17
   4   9  10   57.17  149.08  11
   4  -9  10  108.62  179.12   1
   4  -9  10   32.87  136.48  21
   4  -9  10  242.04  150.88  22
  -4  -9 -1120115.50 1148.95  17
   4   9  1115730.40 1088.43  11
   4  -9  1116868.00 1144.95  22
   4  -9  1119550.70 1299.34   1
   4  -9  12 9610.37  739.53   1
  -4  -9 -12 7664.25  595.59  17
   4  -9  1322459.40 1347.62   1
  -4  -9 -1321969.90 1239.04  17
   4 -10 -14 2661.85  256.60  16
  -4  10  1313120.90  820.19  11
  -4  10  1310539.50  704.17  24
   4 -10 -1311397.50  774.86   7
  -4  10  12 1521.86  262.44  11
   4 -10 -12 1271.66  239.54   7
  -4  10  12 1564.59  209.45  24
   4 -10 -12 1269.41  273.42  17
  -4  10  11 3868.50  423.58  11
  -4  10  11 2864.44  315.96  24
   4 -10 -11 2726.53  378.10   7
   4 -10 -11 2990.28  411.60  17
   4 -10 -10 9961.65  839.37  17
   4 -10 -1010799.10  831.13   7
   4 -10  -9 4937.25  537.55   7
   4 -10  -9 4496.21  456.50  12
   4 -10  -8  315.48  336.82  14
   4 -10  -8  541.12  189.66  12
   4 -10  -8  174.59  292.10  17
   4 -10  -7  729.22  175.52   5
   4 -10  -7  935.47  240.75  12
   4 -10  -7  799.53  482.88  14
   4 -10  -616050.40 1089.84  12
   4 -10  -618830.90 1922.84  14
   4 -10  -616592.40 1068.97   5
   4 -10  -615993.60 1194.55  17
   4 -10  -524102.60 1585.07  17
   4 -10  -523275.20 1478.55  12
   4 -10  -524038.90 2277.64  14
   4 -10  -525580.30 1482.06   5
  -4 -10   522295.80 1516.19   6
  -4 -10   524896.60 1510.45  26
   4 -10  -523351.10 1549.10   7
   4 -10  -419327.40 1480.11  17
   4 -10  -424086.90 2245.65  14
   4 -10  -423849.80 1462.81  12
   4 -10  -422228.20 1432.30   5
  -4 -10   423895.20 1541.32   6
  -4 -10   424657.00 1459.82  26
   4 -10  -425161.50 1540.63   7
   4 -10  -3  267.85  169.16   5
   4 -10  -3  122.51  220.27   7
  -4 -10   3  288.53  194.64   6
   4 -10  -3  528.58  220.33  12
   4 -10  -3  -73.12  272.08  17
  -4 -10   3  492.90  178.85  26
   4 -10  -218819.40 1208.09  12
   4 -10  -218477.40 1183.76   5
  -4 -10   217135.00 1300.72   6
   4 -10  -217674.10 1226.81   7
  -4 -10   214597.60 1294.06  12
   4 -10  -1  277.31  184.89   7
   4 -10  -1  105.74  161.09   5
  -4 -10   1  347.11  252.44   7
  -4 -10   1   58.90  217.27   6
  -4 -10   1  383.13  270.78  12
   4 -10  -1  135.15  147.60   4
  -4 -10   1  121.18  147.25  26
   4 -10   022362.60 1462.91   7
   4 -10   023047.60 1479.63  12
  -4 -10   024571.60 1626.53  12
  -4 -10   020869.90 1598.88   7
   4 -10   021586.30 1409.67  16
   4 -10   024165.70 1452.85   4
  -4 -10  -1 5226.87  657.13   7
   4 -10   1 4466.63  491.60   5
  -4 -10  -1 5766.78  615.54  12
   4 -10   1 3995.52  492.61  12
   4 -10   1 4612.76  484.21   7
  -4 -10  -253937.00 3309.87   7
   4 -10   256514.00 3130.75  12
  -4 -10  -257660.50 3174.12  12
   4 -10   253540.00 3102.65   5
   4 -10   253496.20 3068.71   4
  -4 -10  -255771.90 3006.03  17
  -4 -10  -3 8201.70  664.84  17
   4 -10   3 7992.56  733.66  12
   4 -10   3 9267.85  726.77  20
   4 -10   3 8016.01  700.04   4
   4 -10   3 9616.48  764.85   5
   4 -10   4  469.99  249.20  12
  -4 -10  -4  886.35  338.84   7
   4 -10   4  878.09  251.03   5
   4 -10   4  661.73  191.49  20
   4 -10   4  442.32  209.86   4
   4  10   4  488.26  308.92  18
  -4 -10  -4  674.77  257.14  17
   4  10   5   27.66  123.49  11
  -4 -10  -5  164.85  318.10   7
   4 -10   5   37.34  174.10   5
   4 -10   5   32.20  133.56  20
   4 -10   5  113.50  165.01   4
   4  10   5 -135.96  129.40  18
  -4 -10  -5  440.54  233.85  17
  -4 -10  -6 9539.92  751.25  17
  -4 -10  -610576.00  895.48   7
   4  10   6 8830.70  709.16  11
   4 -10   6 8783.53  724.04   5
   4  10   6 9651.19 1314.95  18
   4 -10   610281.80  804.16   4
   4 -10   6 9639.56  770.05  22
   4 -10   610432.10  755.18  20
   4  10   7  378.71  150.44  11
  -4 -10  -7  218.46  200.26   7
  -4 -10  -7  184.06  170.60   6
   4 -10   7  490.73  174.32  22
   4 -10   7  322.12  138.34  21
  -4 -10  -7  524.88  230.23  17
   4 -10   7  635.33  240.30   1
   4 -10   7  389.10  149.16  20
   4  10   8  774.06  191.96  11
  -4 -10  -8  627.26  232.40   6
  -4 -10  -8  365.86  243.32  17
   4 -10   8  640.07  174.86  20
   4 -10   8  912.44  273.40   1
   4 -10   8  720.68  196.08  22
   4 -10   8  637.38  177.40  21
   4  10   9 3627.05  392.37  11
   4 -10   9 4018.24  431.24  22
   4 -10   9 4327.69  433.59  21
   4 -10  1013091.00  981.19   1
   4 -10  1010741.10  816.02  22
   4 -10  11 1709.98  298.48   1
  -4 -10 -11 1281.15  249.48  17
   4 -10  11 1222.33  217.31  22
  -4 -10 -12 2873.30  293.43  17
   4 -10  12 2822.49  341.67   1
  -4  11  13  659.91  167.49  11
   4 -11 -12 8433.95  640.85   7
   4 -11 -11 1514.97  270.98   7
   4 -11 -10 6218.84  603.87  17
   4 -11 -10 5834.32  570.24   7
   4 -11  -9  194.44  185.50   7
   4 -11  -9  533.62  292.73  17
   4 -11  -9  241.16  130.68  12
   4 -11  -8 5226.63  509.20  12
   4 -11  -8 6123.15  592.79   7
   4 -11  -716236.00 1031.88   5
   4 -11  -715860.50 1082.96  12
   4 -11  -6 4261.99  906.64  14
   4 -11  -6 5477.54  528.42  12
   4 -11  -6 6078.14  511.76   5
   4 -11  -6 5438.94  617.31  17
   4 -11  -6 5440.94  576.48   7
   4 -11  -5  680.69  202.88  12
   4 -11  -5  354.20  207.57   7
  -4 -11   5  204.00  243.46   6
   4 -11  -5  708.63  197.90   5
   4 -11  -5   85.12  349.10  17
   4 -11  -5  314.44  335.27  14
  -4 -11   4 6272.58  644.85   6
   4 -11  -4 6174.20  562.24   5
   4 -11  -4 5420.55  621.06   7
   4 -11  -4 6879.66  609.81  12
   4 -11  -3 1363.22  296.65  12
   4 -11  -3 1651.70  351.05   7
  -4 -11   3 1963.55  373.59   6
   4 -11  -3 1786.36  300.51   5
   4 -11  -2  329.27  203.80  12
   4 -11  -2  231.73  187.43   7
  -4 -11   2  177.16  217.91   6
   4 -11  -2  141.66  168.85   5
   4 -11  -1 1241.42  296.49  16
   4 -11  -1 1228.56  292.95   7
  -4 -11   1 1431.84  400.75   7
   4 -11  -1 1015.93  250.85   5
  -4 -11   1  966.62  335.23   6
  -4 -11   0 8025.49  800.20  12
  -4 -11   0 5951.00  750.23   6
  -4 -11   0 7632.18  818.30   7
   4 -11   0 5817.27  617.95   7
   4 -11   0 6555.56  591.80  16
   4 -11   1 2055.73  368.42  12
  -4 -11  -1 1884.45  403.45  12
   4 -11   1 1565.45  315.06   7
  -4 -11  -1 2854.70  514.11   7
   4 -11   1 1822.61  308.67   5
   4 -11   2 7934.15  690.03   5
  -4 -11  -2 7293.59  731.96  12
   4 -11   2 7050.67  714.10  12
  -4 -11  -2 8869.53  905.52   7
  -4 -11  -329169.60 1871.70   7
   4 -11   325298.70 1667.53  12
  -4 -11  -325085.50 1538.86  17
   4 -11   325714.90 1620.99   5
   4 -11   324290.80 1595.38  20
  -4 -11  -4 2087.30  460.24   7
   4 -11   4 2842.51  378.97   5
  -4 -11  -4 2354.81  338.63  17
   4 -11   4 2298.33  393.68  12
   4 -11   4 2628.55  351.67  20
  -4 -11  -5 7337.62  787.74   7
   4 -11   5 7045.74  632.92  20
   4 -11   5 8375.65  677.39   5
  -4 -11  -5 7917.79  645.59  17
   4 -11   5 7120.23  698.91  12
   4 -11   5 8715.86  766.74   1
   4 -11   6  277.62  168.72  20
  -4 -11  -6  206.38  196.48  17
   4 -11   6  177.18  143.18  22
   4 -11   6  150.08  150.65   1
  -4 -11  -6  144.71  220.21   7
  -4 -11  -6   50.54  186.34   6
   4 -11   6  -84.98  219.08   5
   4 -11   7 1193.64  220.56  20
  -4 -11  -7  871.23  265.48  17
   4 -11   7 1216.53  240.43  22
   4 -11   7 1214.96  232.72  21
   4 -11   7 1415.70  318.22   1
  -4 -11  -7 1279.00  308.19   7
   4 -11   8 1802.05  256.64  20
   4 -11   8 1854.37  361.43   1
   4 -11   8 2148.07  306.00  22
   4 -11   8 1715.21  262.29  21
  -4 -11  -8 2383.48  332.75  17
  -4 -11  -8 2291.51  346.54   6
  -4 -11  -9 1598.55  280.26  17
   4 -11   9 1325.37  243.05  22
   4 -11   9 1686.29  319.32   1
   4 -11  10 4049.98  405.43  22
   4 -11  10 5076.76  498.68   1
   4 -11  11  200.57  106.52  22
  -4 -11 -12 2262.37  219.58  17
   4 -12 -1118566.70 1169.98   7
   4 -12 -10 3749.40  417.62   7
   4 -12  -9 2696.22  381.30   7
   4 -12  -9 1918.13  286.15  12
   4 -12  -8 2725.56  374.25   7
   4 -12  -8 1818.23  287.01  12
   4 -12  -7 1490.56  263.33  12
   4 -12  -6 4418.00  432.45   5
   4 -12  -6 4281.40  528.83   7
   4 -12  -6 4280.63  473.60  12
   4 -12  -5 1411.04  256.84   5
   4 -12  -5 1711.48  343.44   7
  -4 -12   5 1684.77  297.70   6
   4 -12  -5 1254.64  282.05  12
   4 -12  -4   48.38  216.17   7
  -4 -12   4  330.69  190.96   6
   4 -12  -4  353.89  170.71   5
   4 -12  -4   78.00  174.33  12
  -4 -12   3 3821.49  531.88   6
   4 -12  -3 5072.81  494.43   5
   4 -12  -3 4898.81  582.28   7
   4 -12  -3 4189.03  510.97  12
   4 -12  -2 1055.77  296.68   7
  -4 -12   2 1156.91  327.74   6
   4 -12  -2 1117.81  250.99   5
   4 -12  -2 1246.22  290.84  16
   4 -12  -2 1182.67  297.43  12
   4 -12  -1  258.20  207.70  16
   4 -12  -1  -49.30  252.67   7
  -4 -12   1  -65.76  216.82   6
  -4 -12   1  -68.66  292.22   7
   4 -12  -1  250.13  189.37   5
   4 -12   0 1336.46  252.87  16
   4 -12   0 1205.63  301.74   7
  -4 -12   0  765.21  348.93   7
  -4 -12   0 1166.62  368.28   6
   4 -12   1 3110.19  421.15   7
  -4 -12  -1 3227.77  553.76   7
   4 -12   1 3549.48  416.30   5
   4 -12   1 2581.65  465.53  12
   4 -12   2 8428.87  721.55   5
  -4 -12  -2 8536.14  929.13   7
   4 -12   2 9499.15  852.20  12
  -4 -12  -3  931.19  363.26   7
   4 -12   3  999.82  252.34   5
  -4 -12  -3 1012.08  355.00   6
   4 -12   3  965.73  312.80  12
  -4 -12  -3 1221.21  258.56  17
   4 -12   3 1112.89  264.81  20
  -4 -12  -4 1303.41  384.75   7
  -4 -12  -4 2163.44  426.62   6
   4 -12   4 1309.14  289.40   5
   4 -12   4 1411.33  354.48  12
   4 -12   4 1516.42  280.48  20
  -4 -12  -4 1468.91  268.90  17
  -4 -12  -5 5218.68  605.15   7
  -4 -12  -5 5022.25  607.06   6
   4 -12   5 4695.41  478.12   5
  -4 -12  -5 4149.28  452.82  17
   4 -12   5 5241.33  486.34  20
   4 -12   5 4350.94  479.92  22
   4 -12   5 4434.06  531.16  12
   4 -12   610883.90  755.96  20
   4 -12   610019.60  768.35  22
   4 -12   6 9156.47  724.02  21
  -4 -12  -611183.80  892.54   6
  -4 -12  -611216.00  884.00   7
  -4 -12  -6 8704.37  729.28  17
   4 -12   710622.20  764.66  20
   4 -12   710014.20  793.82  22
   4 -12   711013.00  780.37  21
  -4 -12  -712154.00  897.16   6
  -4 -12  -711961.10  877.81   7
  -4 -12  -711751.10  807.66  17
   4 -12   8 1030.70  212.60  22
  -4 -12  -8 1247.41  245.22   6
  -4 -12  -8  947.38  243.46  17
   4 -12   9  128.99  115.34  22
  -4 -12  -9  145.25  165.34  17
   4 -12  10  949.74  171.52  22
  -4 -12 -10 1026.10  205.89  17
  -4 -12 -11 5254.04  375.94  17
   4 -13 -11 -117.47  164.65  16
   4 -13 -10 1359.75  246.79   7
   4 -13  -9 3190.76  386.99   7
   4 -13  -8 6989.80  559.84  12
   4 -13  -7 1116.09  228.80  12
   4 -13  -6  472.25  235.37   7
   4 -13  -6  294.81  168.81  12
   4 -13  -5   45.85  190.26   7
   4 -13  -5   27.46  165.32   5
   4 -13  -5  251.76  177.90  12
  -4 -13   4 1269.39  288.08   6
   4 -13  -4 1380.24  257.02   5
   4 -13  -4 1782.82  362.03   7
   4 -13  -4 1318.48  280.09  12
   4 -13  -3  200.05  207.52   7
  -4 -13   3  206.02  183.46   6
   4 -13  -3   95.21  151.10   5
   4 -13  -3  376.40  214.39  12
   4 -13  -3 -320.94  364.23  16
   4 -13  -2 6271.73  595.72  16
   4 -13  -2 4748.22  622.99   7
  -4 -13   2 5717.86  681.12   6
   4 -13  -2 6704.09  574.47   5
   4 -13  -2 6690.34  648.26  12
   4 -13  -1  807.12  283.81  12
   4 -13  -1  541.18  258.25   7
   4 -13  -1  571.11  199.43   5
  -4 -13   1  433.00  258.40   6
   4 -13  -1  712.88  220.18  16
   4 -13   0  274.05  209.02   7
  -4 -13   0  467.07  324.14   7
  -4 -13   0  255.01  257.86   6
   4 -13   1  504.90  281.90  12
  -4 -13  -1  581.68  332.69   7
  -4 -13  -1  315.69  289.84   6
   4 -13   1  925.79  235.11   5
   4 -13   2 1961.89  395.58  12
  -4 -13  -2 2135.56  449.43   7
   4 -13   2 2251.89  326.81   5
   4 -13   2 1618.77  330.70  20
   4 -13   3  240.63  336.76  12
   4 -13   3  232.37  167.56   5
  -4 -13  -3  680.73  290.94   6
  -4 -13  -3   56.20  334.17   7
   4 -13   3  141.53  161.90  20
   4 -13   4  153.80  171.03   5
  -4 -13  -4   50.60  236.17   7
  -4 -13  -4  466.69  261.34   6
  -4 -13  -4  381.75  190.28  17
   4 -13   4  288.96  162.04  20
   4 -13   4   88.22  183.29  12
  -4 -13  -5 8311.45  740.65   6
  -4 -13  -5 8545.45  760.20   7
   4 -13   5 6956.32  579.90  21
   4 -13   5 7575.55  614.07  20
   4 -13   5 6581.61  613.75  22
  -4 -13  -5 7907.39  599.69  17
  -4 -13  -6 1575.09  341.95   7
  -4 -13  -6 1754.04  311.11   6
   4 -13   6 1510.98  243.68  22
   4 -13   6 1484.08  237.79  20
  -4 -13  -6 1570.38  256.57  17
  -4 -13  -7 3887.24  384.97  17
  -4 -13  -7 4163.35  433.09   7
  -4 -13  -7 4728.47  459.16   6
   4 -13   7 3649.82  349.34  20
   4 -13   7 3795.22  385.66  22
  -4 -13  -8  -18.11  162.59  17
  -4 -13  -8  120.61  110.14   6
   4 -13   8   71.17   98.47  22
  -4 -13  -9  838.20  192.83  17
   4 -13   9  902.27  158.99  22
  -4 -13 -10 9168.12  559.94  17
   4 -14 -10  302.60  127.71  16
   4 -14  -9  -76.51  135.15   7
   4 -14  -9  209.37  145.06  16
   4 -14  -8 2982.62  342.58  16
   4 -14  -7 9778.85  701.72  16
   4 -14  -7 9019.77  718.88   7
   4 -14  -7 7827.70  631.03  12
   4 -14  -6  339.84  211.17   7
   4 -14  -6  892.09  244.58  16
   4 -14  -6  461.76  175.67  12
   4 -14  -5 1600.59  316.10   7
   4 -14  -5 1350.26  280.54  16
   4 -14  -5  874.04  265.05  12
   4 -14  -4 -174.57  207.66   7
   4 -14  -4   32.29  173.83  16
   4 -14  -4   36.11  178.54  12
   4 -14  -3   90.87  188.47   7
   4 -14  -3   27.82  134.98   5
  -4 -14   3  -85.90  200.24   6
   4 -14  -3  185.43  181.30  16
   4 -14  -3   78.11  178.25  12
  -4 -14   2  490.85  256.60   6
   4 -14  -2  593.51  265.00   7
   4 -14  -2  348.99  169.49   5
   4 -14  -2  252.15  216.26  12
  -4 -14   1 4365.12  559.14   6
   4 -14  -1 3661.54  414.15   5
   4 -14  -1 4939.13  546.89  12
   4 -14  -1 5004.04  539.83   7
   4 -14   0 1825.48  328.36   7
  -4 -14   0 1228.82  384.09   7
  -4 -14   0 2375.22  420.58   6
  -4 -14  -1  212.27  214.37   6
   4 -14   1  269.55  148.26   5
  -4 -14  -1 -112.00  219.84   7
   4 -14   1   37.18  162.29  20
   4 -14   1  190.21  212.36  12
   4 -14   2 5621.57  510.95   5
  -4 -14  -2 5737.95  657.79   7
   4 -14   2 5622.16  544.08  20
   4 -14   2 5245.40  619.85  12
  -4 -14  -3  421.66  200.05   6
  -4 -14  -3  379.13  234.90   7
   4 -14   3  165.80  165.03   5
   4 -14   3  340.81  172.69  20
   4 -14   3  435.15  245.53  12
  -4 -14  -410106.50  836.69   7
   4 -14   4 8327.57  679.71  20
   4 -14   4 9147.39  714.87  22
   4 -14   5  593.30  169.98  22
  -4 -14  -5  571.87  223.20   7
  -4 -14  -5  816.25  228.78   6
   4 -14   5  832.45  181.64  20
  -4 -14  -6 4824.32  461.73   6
  -4 -14  -6 4227.95  438.54   7
   4 -14   6 4401.20  375.37  20
   4 -14   6 3932.01  383.14  22
  -4 -14  -711188.30  738.68   6
   4 -14   7 9677.74  682.70  22
   4 -15  -8 3598.46  302.70  16
   4 -15  -7 1944.05  279.00   7
   4 -15  -7 2114.95  245.29  16
  -4  15   7 2162.90  255.13  11
   4 -15  -6 -118.48  191.31   7
   4 -15  -6  284.95  148.15  16
   4 -15  -6   44.43  161.18  12
  -4  15   6  379.89  146.60  11
   4 -15  -5 1499.41  283.44   7
   4 -15  -5 1866.83  268.82  12
   4 -15  -4 5239.64  515.48   7
   4 -15  -4 4480.88  458.61  12
   4 -15  -3 1629.90  306.49   7
   4 -15  -3 2043.49  316.02  12
  -4 -15   2  290.81  178.57   6
   4 -15  -2  717.77  217.78   7
   4 -15  -2  828.33  234.10  12
  -4 -15   1  118.53  150.55   6
   4 -15  -1  154.07  194.07  12
  -4 -15   0   81.67  165.04   6
   4 -15   0  222.35  160.14  20
  -4 -15  -1  565.55  246.17   6
   4 -15   1  720.25  266.62  12
   4 -15   1  953.99  213.90  20
  -4 -15  -2 1691.37  291.69   6
   4 -15   2  845.54  257.54  12
   4 -15   2 1114.84  228.76  20
   4 -15   3 2944.29  319.23  20
   4 -15   3 2863.69  327.00  22
   4 -15   4  420.57  129.13  22
  -4 -15  -4  625.76  190.16   6
   4 -15   4  620.23  155.92  20
   4 -15   5  835.52  160.08  22
  -4 -15  -5 1205.35  221.85   6
   4 -15   5  699.52  146.22  20
   4 -16  -4 3012.20  319.89  12
   4 -16  -3  124.09  131.65  12
   4 -16  -2  217.45  144.43  12
   4 -16  -1  -58.00  146.03  12
   4 -16  -1   22.52  119.35  20
   4 -16   0 1046.06  189.09  20
  -4 -16   0  828.20  190.95   6
   4 -16   1  393.73  134.94  22
   4 -16   1  547.05  146.69  20
  -4 -16  -1  771.40  192.94   6
   4 -16   2   83.73   79.77  22
   4 -16   2  162.42  103.11  20
  -4 -16  -2  -25.27  110.26   6
   4 -16   3  -30.21   89.78  20
   4 -16   4  256.77   81.24  20
   4 -17  -2 1002.94  131.77  20
   4 -17  -1  430.96   98.33  20
   4 -17   0 2146.38  194.30  20
  -5   0  17   87.39   88.12  24
  -5   0  16 4260.31  431.97   3
  -5   0  16 3909.87  414.32  24
  -5   0  15  -37.23  146.10   3
  -5   0  15  357.83  200.23  24
  -5   0  15   26.75  116.68  25
  -5   0  1459188.50 3193.43   3
  -5   0  1454535.30 3233.69  11
  -5   0  1456341.20 3230.40  24
  -5   0  1455699.30 3311.57  23
  -5   0  1454251.70 3112.21  25
  -5   0  13   52.46  180.03  24
  -5   0  13  -50.50  214.94  11
  -5   0  13  -42.92  141.54   3
  -5   0  13  -64.55  237.94  23
  -5   0  1292931.20 5998.19   2
  -5   0  1287939.30 5206.11   1
  -5   0  1285642.40 5076.39  24
  -5   0  12 103242. 5296.30  23
  -5   0  1290974.70 5059.53  11
  -5   0  1297351.80 5040.72   3
   5   0 -1287019.30 6666.72  15
  -5   0  11  255.62  243.38   1
  -5   0  11  320.43  373.55   2
  -5   0  11  100.89  173.26  24
  -5   0  11  127.55  189.94  11
  -5   0  11   66.10  199.06  23
  -5   0  11  210.90  165.68   3
  -5   0  1047563.30 2833.11  11
  -5   0  1053360.90 2945.65  24
  -5   0  1046563.20 3020.70  23
  -5   0  1054048.90 3766.77   2
  -5   0  1051455.80 3060.40   1
  -5   0  1052249.50 2898.59   3
  -5   0   9  -53.74  161.75   1
  -5   0   9 -135.98  366.03   2
  -5   0   9  108.49  154.88  23
  -5   0   9  110.72  126.66   3
  -5   0   9  119.08  123.51  11
  -5   0   8 7917.28 1086.21   2
  -5   0   8 8959.90  697.76   3
  -5   0   8 8474.38  631.88  11
  -5   0   7  312.07  138.07   3
  -5   0   7  174.54  111.81  10
  -5   0   7   96.63  225.51   2
  -5   0   669561.20 4131.48   2
  -5   0   667494.20 3616.37  10
   5   0  -671330.10 4337.69  15
   5   0  -5  255.34  243.35  15
  -5   0   5  271.69  233.43   2
  -5   0   4 8050.37  789.22   2
   5   0  -4 7210.10  579.47   8
   5   0  -4 6699.91  594.55  14
   5   0  -4 7632.10  821.43  15
   5   0  -3   66.80  100.57   8
  -5   0   3  174.18  165.79   2
   5   0  -3   28.53  101.63  14
   5   0  -3   63.74  135.68  15
   5   0  -2  962.71  249.30   8
  -5   0   2  696.22  231.67   9
  -5   0   2 1168.89  302.37   2
   5   0  -2  773.65  177.11  14
   5   0  -2  709.75  267.24  15
   5   0  -1  169.35  186.28  15
   5   0  -1  130.73  131.40   8
  -5   0   1  220.16  157.36   9
   5   0   0  388.87  218.21  15
   5   0   0   49.38  148.93   8
  -5   0   0  415.32  211.50   9
   5   0   1  172.12  181.10  15
   5   0   1  -56.41  178.07   8
  -5   0  -1  132.60  166.96   9
  -5   0  -2 5834.06  745.64   9
   5   0   2 6035.91  692.11  15
   5   0   3  -73.72  280.64   8
   5   0   3  -75.45  215.44  19
   5   0   3  -72.61  195.48  15
  -5   0  -4 3761.67  741.00   9
   5   0   4 3201.03  598.95   8
   5   0   4 3685.46  629.98  19
   5   0   5  110.16  277.38  19
   5   0   5  158.01  198.93  18
   5   0   5  -95.19  313.83   8
  -5   0  -5 -167.47  390.39   9
   5   0   616183.90 1629.13  19
  -5   0  -613562.30 1866.01   9
   5   0   613679.40 1379.71  18
   5   0   614748.00  967.96  11
  -5   0  -7 -236.20  502.63   9
   5   0   7  -38.69  142.65  13
   5   0   7  -59.96   98.90  21
   5   0   7  -30.21  134.90  22
   5   0   7  -33.31  148.72  11
   5   0   7 -150.27  429.04  19
   5   0   7 -118.57  195.46  18
   5   0   8 7141.42 1128.06  19
   5   0   8 5487.00  899.77  18
   5   0   8 4882.46  542.80  13
   5   0   8 6172.38  560.45  22
   5   0   8 5696.44  581.04  11
  -5   0  -8 5400.08 1255.70   9
  -5   0  -9  265.94  357.90   9
   5   0   9  -42.16  160.48  13
   5   0   9   40.47  127.74   1
   5   0   9  168.74  321.16  19
   5   0   9  -45.51  216.56  11
   5   0   9 -139.31  229.62  18
   5   0  1030059.50 1759.41  13
  -5   0 -1025147.60 2920.28   9
   5   0  1025377.50 1714.22   1
   5   0  1026080.00 2497.45  19
   5   0  1027337.70 2386.05  18
   5   0  1027301.80 1790.24  11
   5   0  11 -168.19  357.91  19
   5   0  11   43.59  131.20   1
  -5   0 -11  503.87  479.51   9
   5   0  11   41.28  200.30  13
   5   0  12 1074.31  275.22  13
   5   0  12 1296.44  260.14  23
   5   0  12 1282.70  271.29   1
   5   0  13 -244.68  156.13  23
   5   0  13   33.04  125.89   1
   5   0  1434539.40 1977.56  23
   5   0  15  -39.41   81.75  23
  -5   0 -15  -27.35  113.47  10
  -5   1  17  257.79  104.47  24
  -5   1  16   91.79  162.41   3
  -5  -1  16  387.95  151.80  24
  -5   1  16  118.33  129.38  24
  -5   1  1520826.80 1324.07   3
  -5  -1  1519826.90 1329.52  24
  -5   1  1519948.00 1254.47  25
  -5   1  1518553.30 1323.82  24
  -5   1  1522046.90 1395.54  11
  -5   1  14 3609.63  472.24  24
  -5  -1  14 2580.08  404.83  24
  -5  -1  14 3301.51  378.89  25
  -5   1  14 2183.24  394.88  11
  -5   1  14 2876.50  399.84   3
  -5   1  14 3437.71  506.19  23
  -5  -1  1315073.80 1247.05   1
  -5   1  1311070.40 1551.22   2
  -5  -1  1313158.00 1064.33  24
  -5   1  1315614.60 1147.27  24
  -5  -1  1314192.50 1003.02  25
  -5   1  1314386.50 1168.26  23
  -5   1  1312930.20 1066.71  11
  -5  -1  1312362.20 1057.65  11
  -5   1  1314652.10 1045.82   3
   5  -1 -1310459.80 1855.76  15
   5   1 -1312977.90 2054.22  15
  -5  -1  12 6667.75  773.85   1
  -5   1  12 4874.29  975.15   2
  -5  -1  12 5622.34  628.62  24
  -5   1  12 6717.28  734.83  23
  -5   1  12 6318.78  653.02  11
  -5  -1  12 5952.62  636.84  11
  -5   1  12 5534.04  581.43   3
   5   1 -12 7288.55 1515.40  15
  -5  -1  1187309.90 4810.80  11
  -5   1  1187925.90 4825.24  11
  -5   1  1195506.00 5027.53  23
  -5  -1  1186276.60 4844.12  24
  -5   1  1188752.40 4823.15   3
  -5   1  1185178.70 5688.51   2
  -5  -1  1191037.40 5068.79   1
  -5   1  1186806.70 4971.17   1
  -5   1  10 3802.08  522.89   1
  -5  -1  10 3814.89  560.21   1
  -5   1  10 4741.86  889.52   2
  -5  -1  10 4073.34  460.86  24
  -5  -1  10 3287.21  413.96  11
  -5   1  10 3984.18  443.90  11
  -5   1  10 3478.09  510.67  23
  -5   1  10 3772.25  448.58   3
  -5   1   9  454.40  200.07   1
  -5  -1   9  290.87  201.56   1
  -5   1   9  809.59  386.24   2
  -5  -1   9  754.48  212.61  24
  -5  -1   9  494.69  223.68  23
  -5   1   9  519.27  222.76  23
  -5   1   9  988.64  222.15   3
  -5   1   9  461.65  180.34  11
  -5  -1   9  551.02  172.42  11
  -5   1   840405.90 2907.61   2
  -5   1   838367.10 2277.35   3
  -5  -1   839436.10 2207.34  11
  -5   1   841354.70 2233.39  11
  -5   1   7  759.16  196.41   3
  -5   1   7  481.22  332.27   2
  -5   1   7  773.72  168.60  10
  -5   1   6  374.76  125.62  10
   5   1  -6 -101.78  349.32  15
  -5   1   6  -79.82  252.08   2
  -5   1   528328.30 1871.54   2
   5   1  -525035.60 1477.58   8
   5   1  -524725.00 1897.59  15
   5   1  -4 3003.90  357.45   8
  -5   1   4 2968.53  476.14   2
   5  -1  -4 3163.00  396.28  14
   5   1  -4 2945.11  492.09  15
   5   1  -4 3214.69  331.99  14
   5   1  -3   35.69  127.21   8
   5   1  -3   63.25  147.56  15
   5   1  -3  196.08   90.57  14
   5  -1  -3   70.14  115.76  14
  -5   1   3  345.82  205.31   2
  -5   1   246625.00 2862.71   9
   5   1  -248122.10 2763.82   8
  -5   1   250963.40 2940.75   2
   5   1  -247121.40 2907.25  15
   5  -1  -248180.00 2706.74  14
   5   1  -1 2796.68  428.93  15
   5   1  -1 1719.68  329.50   8
  -5   1   1 2406.28  413.61   9
   5  -1  -1 2942.66  405.24   8
   5   1   0 6366.53  713.27  15
   5  -1   0 8366.87  737.20   8
  -5   1   0 7641.77  765.28   9
   5   1   0 7083.15  717.20   8
   5   1   1 6665.04  722.42  15
   5  -1   1 8470.52  797.25   8
   5   1   1 7220.95  763.70   8
  -5   1  -1 7397.12  783.27   9
  -5   1  -216082.90 1379.06   9
   5   1   216844.30 1320.70  15
  -5   1  -3 9431.79 1088.48   9
   5   1   310377.20 1019.39  19
   5   1   310614.50 1003.41  15
   5  -1   3 8632.39  974.17   8
   5   1   312406.20 1115.06   8
  -5   1  -4 9324.65 1144.07   9
   5   1   4 8159.92  960.83  19
   5   1   4 6248.67  854.79   8
   5   1   5 8650.93 1052.94   8
  -5   1  -510725.40 1365.45   9
   5   1   5 9966.48 1164.96  19
   5   1   5 8720.06  995.87  18
   5  -1   511921.20 1043.41  18
   5  -1   5 9113.51  666.12  11
   5   1   623749.30 1983.54   8
   5   1   627115.40 2190.16  19
  -5   1  -622357.20 2397.94   9
   5   1   623663.40 1429.07  11
   5  -1   623759.80 1443.10  11
   5  -1   621296.10 1812.35  18
   5   1   626980.20 2051.43  18
   5   1   716937.50 1094.82  11
   5  -1   715364.70 1091.02  11
   5   1   717014.10 1140.17  13
   5   1   715742.80 1739.93  19
  -5   1  -715313.40 2021.12   9
   5  -1   715930.90 1546.11  18
   5   1   713949.30 1558.88  18
   5  -1   716232.50 1052.37  22
   5  -1   715928.70 1047.83  21
   5  -1   8 5854.88  536.37  21
   5  -1   8 5385.53  511.31  22
   5   1   8 4765.58  528.56  13
   5   1   8 6729.31 1099.45  19
   5   1   8 4830.77  884.66  18
   5  -1   8 5413.00  870.91  18
  -5   1  -8 6178.45 1293.72   9
   5   1   8 4846.73  528.49  11
   5  -1   8 5164.89  549.35  11
   5   1   913646.20  999.08  13
   5   1   912989.70 1543.69  18
   5  -1   914077.90 1523.86  18
   5   1   913489.00 1647.71  19
   5  -1   913137.20  988.04   1
   5  -1   912089.80  959.00  22
  -5   1  -914584.60 2058.62   9
   5   1   912962.30 1000.99  11
   5   1  10 6167.77 1040.02  18
   5   1  10 8676.87  722.80  13
   5  -1  10 8169.97  729.96   1
  -5   1 -10 7095.55 1486.00   9
   5  -1  10 6788.10 1197.36  19
   5   1  10 4910.79 1051.22  19
   5   1  10 7883.99  743.18  11
   5   1  1111167.00  874.03  13
   5   1  1110034.00  906.93  11
   5  -1  1112088.60  935.49   1
   5   1  1110128.60 1325.01  18
   5  -1  1113588.30 1637.55  19
   5   1  1110462.40 1441.29  19
  -5   1 -11 9571.89 1665.78   9
   5   1  12  339.42  204.27  13
   5   1  12  319.16  175.43  23
   5  -1  12  863.51  247.55   1
   5   1  1314021.30  977.96  23
   5  -1  1313688.60  992.26   1
   5   1  1412747.20  806.46  23
   5  -1  14 9831.14  752.43   1
   5  -1  15 7866.43  566.11  23
   5   1  15 8482.40  575.20  23
  -5   2  17 6242.39  465.42  24
  -5   2  16 3054.52  343.68  24
  -5  -2  16 3260.18  331.70  24
  -5   2  16 2437.94  269.29  25
  -5   2  15 1226.61  273.99  11
  -5   2  15 1233.80  256.54   3
  -5  -2  15 1004.14  240.37   3
  -5  -2  15 1624.99  280.19  24
  -5   2  1435805.40 2205.43  11
  -5  -2  1435357.50 2166.63  24
  -5  -2  1434060.20 2048.28  25
  -5  -2  1436595.20 2343.03  23
  -5   2  1436983.70 2250.31  23
  -5  -2  1436435.50 2167.04   3
  -5   2  1437231.10 2153.58   3
  -5  -2  1435756.80 2372.02   1
   5  -2 -13 5712.44 1342.48  15
   5   2 -13 7119.02 1602.27  15
  -5  -2  13 5137.30  718.44   1
  -5  -2  13 2992.23  946.74   2
  -5   2  13 2503.66  818.03   2
  -5  -2  13 4464.84  543.82  24
  -5   2  13 6167.03  680.65  23
  -5  -2  13 5801.74  529.15  25
  -5   2  13 5926.98  622.66  11
  -5   2  13 5583.30  569.66   3
  -5  -2  13 6280.00  610.43   3
  -5  -2  13 5171.38  689.34  23
   5   2 -12 3349.30 1078.99  15
   5  -2 -12 3547.03 1040.10  15
  -5  -2  12 3198.55  605.10   1
  -5  -2  12 3908.81  861.19   2
  -5   2  12 3827.98  824.93   2
  -5  -2  12 4064.94  490.16  24
  -5  -2  12 3523.76  422.22  25
  -5   2  12 4399.19  555.96  24
  -5  -2  12 3771.08  489.46  11
  -5   2  12 3591.26  483.32  11
  -5   2  12 3963.86  462.15   3
  -5  -2  12 3424.68  445.47   3
  -5  -2  12 4447.15  635.23  23
  -5   2  12 3607.39  521.05  23
   5  -2 -11 3680.81 1034.90  15
   5   2 -11 3853.88 1082.01  15
  -5   2  11 4374.32  886.80   2
  -5  -2  11 4843.11  945.35   2
  -5  -2  11 3136.88  401.03  25
  -5  -2  11 3538.67  449.32  24
  -5   2  11 3002.42  439.54  11
  -5  -2  11 3998.63  473.51  11
  -5  -2  11 3890.31  587.56  23
  -5   2  11 3324.30  490.10  23
  -5  -2  11 4299.20  488.71   3
  -5   2  11 4918.87  500.99   3
  -5   2  10  738.34  445.29   2
  -5  -2  10  316.92  370.46   2
  -5  -2  10  385.54  178.23  24
  -5   2  10  635.97  200.24  11
  -5  -2  10  558.80  198.66  11
  -5   2  10 1619.18  326.08  23
  -5  -2  10  629.20  275.86  23
  -5   2  10  510.73  213.39   3
  -5  -2  10  421.86  181.76   3
  -5   2   9  405.65  386.13   2
  -5  -2   9  291.03  339.31   2
  -5  -2   9  201.71  132.21  24
  -5  -2   9  377.67  199.05  23
  -5   2   9  440.20  213.48  23
  -5   2   9  146.07  139.29   3
  -5  -2   9  117.79  140.09   3
  -5   2   9   63.73  142.51  11
  -5  -2   9  115.08  116.50  11
  -5   2   8  584.89  352.40   2
  -5  -2   8  125.93  268.46   2
  -5  -2   8  246.16  150.53   3
  -5   2   8  327.90  140.48   3
  -5  -2   8  255.72  120.22  11
  -5   2   8  589.78  164.15  11
  -5   2   734386.90 1892.35  11
  -5  -2   734267.40 1959.09   3
  -5   2   735356.40 1950.94   3
   5  -2  -728416.20 2636.47  15
   5   2  -736847.60 2682.69  15
  -5  -2   733215.00 2502.48   2
  -5   2   733497.90 2444.92   2
  -5  -2   731338.50 1911.97  10
  -5   2   733646.00 1915.24  10
   5   2  -6 1278.70  465.57  15
   5  -2  -6 1480.96  547.99  15
  -5  -2   6 1685.42  226.82  10
  -5   2   6 1418.36  220.62  10
  -5   2   6 2104.73  462.79   2
  -5  -2   6 2072.11  464.48   2
   5   2  -5 1165.07  213.89   8
   5  -2  -5  741.31  357.97  15
   5  -2  -5 1258.96  318.73  14
   5   2  -5 1213.34  197.72  14
   5   2  -5 1302.30  376.45  15
  -5   2   5 1567.07  377.43   2
  -5  -2   5 1442.70  374.68   2
   5  -2  -431787.90 2222.32  15
   5   2  -429469.90 1734.52  14
   5  -2  -433866.90 2017.67  14
   5   2  -434915.50 2210.25  15
  -5   2   433284.50 2106.61   2
  -5  -2   433731.70 2144.93   2
  -5   2   3 3152.16  500.77   2
  -5  -2   3 3417.22  526.74   2
   5   2  -3 4407.24  589.03  15
   5  -2  -3 3779.76  583.33  15
   5  -2  -3 4379.51  475.94  14
  -5  -2   2 2666.79  420.28   9
  -5   2   2 3418.71  464.22   9
  -5   2   2 2994.41  457.48   2
  -5  -2   2 2818.67  460.72   2
   5   2  -2 2777.51  461.54  15
   5  -2  -2 2603.10  371.14  14
   5  -2  -2 2696.50  468.54  15
  -5   2   1 9377.81  831.52   9
  -5  -2   1 7772.45  796.85   9
   5   2  -1 9065.98  845.33  15
   5  -2  -1 8766.43  847.43  15
  -5   2   0 112308. 6077.48   9
  -5  -2   0 109985. 6094.78   9
   5  -2   0 109104. 6054.14  15
   5   2   0 110681. 6038.90  15
  -5  -2  -111982.50 1104.48   9
  -5   2  -110895.30 1025.89   9
   5   2   112127.10 1026.35  15
   5  -2   112630.10 1048.59  15
  -5  -2  -2  352.61  291.82   9
  -5   2  -2  219.92  199.10   9
   5   2   2  938.49  292.90  15
   5  -2   2 1069.41  319.14  15
  -5   2  -389016.00 5388.77   9
  -5  -2  -384082.90 5513.60   9
   5   2   391127.60 5274.64  15
   5  -2   392059.10 5319.75  15
   5   2   391192.60 5354.98   8
   5  -2   399759.90 5416.04  19
   5   2   399457.50 5365.66  19
   5   2   4   90.93  244.99   8
  -5  -2  -4  145.78  240.54   9
  -5   2  -4  220.71  278.08   9
   5  -2   4  392.57  264.40  19
   5   2   4  456.56  275.01  19
  -5   2  -517746.50 1840.50   9
   5  -2   524469.50 1943.38  19
   5   2   522049.70 1829.63  19
   5   2   519431.00 1696.74   8
   5   2   6 1302.29  443.65  18
   5  -2   6 2199.42  469.35  18
  -5  -2  -6 1741.64  751.28   9
  -5   2  -6 1197.27  569.51   9
   5   2   6  873.94  423.49   8
   5  -2   6 2007.23  600.11  19
   5   2   6 2493.07  616.96  19
   5   2   6 1621.61  251.63  11
   5   2   7 1104.37  441.29  18
   5  -2   7 1253.25  403.65  18
   5   2   7 1432.72  295.44  13
   5  -2   7 1739.20  325.32  13
  -5  -2  -7 1203.61  690.79   9
  -5   2  -7  810.59  549.92   9
   5   2   7 1732.37  484.15   8
   5  -2   7 1421.62  228.12  22
   5  -2   7 1550.86  235.15  21
   5  -2   7 3218.88  798.92  19
   5   2   7 1034.30  492.09  19
   5   2   7 1107.61  238.31  11
   5  -2   8 3193.85  648.99  18
   5   2   8 3015.90  714.08  18
   5   2   8 2589.01  365.83  11
   5  -2   8 2597.04  386.94  13
   5   2   8 2538.21  373.64  13
  -5  -2  -8 2284.66  846.16   9
  -5   2  -8 2985.21  883.03   9
   5  -2   8 1364.63  576.10  19
   5   2   8 2365.16  648.82  19
   5  -2   8 2762.20  350.72  22
   5  -2   8 2185.61  322.08  21
   5   2   920307.50 1424.93  11
   5  -2   922699.80 1458.97   1
   5   2   922251.60 1428.84  13
   5  -2   921382.10 1446.94  13
   5  -2   921334.80 1403.22  22
   5  -2   920248.00 1388.93  21
  -5   2  -924405.00 2662.59   9
  -5  -2  -921305.30 2564.33   9
   5  -2   925995.90 2375.73  19
   5   2   919348.30 2076.29  19
   5   2   919215.30 2048.35  18
   5  -2  10 3333.55  432.70  22
   5   2  10 3417.05  757.54  18
   5   2  10 3467.16  458.26  13
   5  -2  10 3623.18  455.14  13
  -5  -2 -10 3027.82  913.71   9
  -5   2 -10 3028.24  944.86   9
   5  -2  10 2989.28  434.46   1
   5  -2  10 3696.58  837.35  19
   5   2  10 2656.40  742.90  19
   5   2  10 3446.16  461.68  11
   5  -2  11 1155.32  278.35   1
   5   2  11 2134.78  345.48  13
   5  -2  11 1720.87  316.64  13
   5  -2  11 1504.49  304.99  23
   5   2  11 1525.50  326.75  11
   5  -2  1221481.00 1405.58   1
   5  -2  1221449.20 1374.60  23
   5   2  1220993.50 1355.60  23
   5   2  1219003.50 1314.66  13
   5  -2  1219779.50 1331.84  13
   5   2  1219217.20 1359.41  11
   5   2  1316013.20 1097.06  23
   5  -2  1316880.30 1122.53  23
   5  -2  1316596.90 1143.13   1
  -5  -2 -14 7968.25  682.15  10
  -5   2 -14 7505.13  666.03  10
   5  -2  14 7569.84  610.93   1
   5   2  14 7762.71  594.32  23
   5  -2  14 7484.54  595.64  23
   5  -2  15  270.89   95.31  23
   5   2  15  335.15  112.35  23
  -5   3  17 4827.15  384.61  24
  -5   3  16 1608.35  265.10  11
  -5   3  16 1506.44  212.55  25
  -5   3  15  231.37  187.69  11
  -5  -3  15  521.61  180.59  24
  -5  -3  15  181.80  159.24   3
  -5   3  15  264.95  155.09   3
  -5   3  1428744.80 1780.45  11
  -5  -3  1425292.80 1589.15  25
  -5  -3  1426201.90 1704.96  24
  -5   3  1427076.80 1774.15  23
  -5   3  1429480.40 1792.84  24
  -5  -3  1428410.50 1964.21   1
  -5   3  1426955.20 1704.91   3
  -5  -3  1432189.90 1785.46   3
  -5   3  13 7933.84  718.55  11
  -5   3  13 8363.14  754.94  24
  -5  -3  13 6803.40  593.76  25
  -5  -3  13 6519.20  796.08  23
  -5   3  13 7204.66  727.62  23
  -5  -3  13 6492.38  651.08  24
  -5   3  13 6859.43  648.75   3
  -5  -3  13 7105.11  682.51   3
   5  -3 -12 1203.78  650.69  15
   5   3 -12 2681.34  921.90  15
  -5  -3  12  862.08  467.80   2
  -5   3  12 1238.38  534.39   2
  -5  -3  12  899.65  238.01  24
  -5  -3  12 1098.50  231.59  25
  -5   3  12 1427.24  324.35  11
  -5   3  12 1501.02  335.81  23
  -5  -3  12  905.38  329.97  23
  -5   3  12 1018.99  255.24   3
  -5  -3  12 1770.94  331.51   3
   5  -3 -11 -234.99  387.35  15
  -5   3  11  459.59  326.02   2
  -5  -3  11  686.38  461.89   2
  -5  -3  11   80.52  121.23  24
  -5  -3  11  195.78  145.71  25
  -5   3  11   84.86  176.06  11
  -5  -3  11   66.91  220.63  23
  -5   3  11  264.39  201.33  23
  -5   3  11  -40.12  147.94   3
  -5  -3  11  225.00  176.62   3
  -5   3  1022665.80 2266.50   2
  -5  -3  1027854.60 2525.25   2
  -5  -3  1027544.20 1980.88   1
  -5  -3  1026676.70 1615.17  25
  -5  -3  1024741.60 1819.04  23
  -5   3  1029673.60 1810.73  23
  -5  -3  1026817.60 1663.83  24
  -5   3  1026837.00 1678.23  11
   5  -3 -1020460.60 2552.61  15
   5   3 -1026566.40 2746.34  15
  -5   3  1028155.50 1699.45   3
  -5  -3  1028653.30 1749.22   3
  -5  -3   921212.90 1633.26   1
  -5   3   921994.90 2002.38   2
  -5  -3   916505.30 1925.87   2
  -5  -3   921818.20 1300.90  25
  -5  -3   921203.30 1334.16  24
  -5  -3   920081.90 1469.97  23
  -5   3   922332.10 1456.31  23
  -5  -3   919930.70 1301.93  11
  -5   3   921181.30 1345.54  11
  -5   3   919808.30 1349.43   3
  -5  -3   921759.20 1410.91   3
   5  -3  -921322.80 2356.95  15
   5   3  -927275.70 2441.08  15
  -5  -3   8 3773.69  353.39  11
  -5   3   8 2820.22  343.27  11
  -5   3   8 3107.06  699.84   2
  -5  -3   8 3254.91  712.22   2
  -5   3   8 3599.20  393.11   3
  -5  -3   8 2461.03  349.87   3
   5   3  -8 3741.91  802.00  15
   5  -3  -8 2046.62  667.59  15
  -5   3   7 8032.77  598.11  11
  -5   3   7 8961.67 1034.47   2
  -5  -3   7 5689.31  931.22   2
  -5   3   7 7782.63  622.21   3
  -5  -3   7 8299.32  663.83   3
   5  -3  -7 6853.59 1105.79  15
   5   3  -7 7948.75 1068.59  15
  -5   3   7 7905.52  613.54  10
  -5  -3   7 7453.24  612.89  10
  -5   3   612399.40 1185.46   2
  -5  -3   610256.00 1146.25   2
  -5  -3   611553.70  801.57   3
  -5   3   612172.00  788.74   3
   5  -3  -6 9755.18 1260.99  15
   5   3  -610195.70 1159.57  15
   5  -3  -610025.50 1073.75  14
  -5  -3   610990.70  759.52  10
  -5   3   611049.70  753.74  10
   5  -3  -538558.50 2874.48  15
   5   3  -542050.00 2798.43  15
   5  -3  -542082.90 2696.78  14
  -5   3   542603.10 2716.88   2
  -5  -3   546769.80 2824.98   2
   5  -3  -421535.40 1744.18  15
   5   3  -424079.40 1711.49  15
   5  -3  -419978.40 1546.58  14
  -5  -3   421599.00 1641.37   2
  -5   3   425325.50 1658.50   2
   5  -3  -313685.60 1097.87  14
   5  -3  -314095.40 1247.96  15
   5   3  -315497.50 1241.50  15
  -5   3   314310.80 1156.04   2
  -5  -3   316204.60 1242.18   2
  -5  -3   217896.10 1424.50   2
  -5   3   220813.00 1433.57   2
   5   3  -219094.20 1428.71  15
   5  -3  -218713.70 1328.86  14
   5  -3  -218593.90 1447.76  15
  -5  -3   218262.20 1386.43   9
  -5   3   219754.10 1383.99   9
   5  -3  -1 2394.60  422.20  15
   5   3  -1 1979.24  391.55  15
  -5  -3   1 1545.45  346.05   9
  -5   3   1 2702.47  408.72   9
   5  -3   0 249224.13220.40  15
   5   3   0 251297.13163.60  15
  -5   3   0 269954.13244.10   9
  -5  -3   0 241022.13238.70   9
   5  -3   113419.90 1133.68  15
   5   3   112614.90 1074.29  15
  -5  -3  -112993.10 1196.22   9
  -5   3  -114519.10 1173.57   9
  -5  -3  -2 6812.56  903.48   9
  -5   3  -2 8109.74  873.67   9
   5   3   2 7924.63  829.46  15
   5  -3   2 9549.50  919.01  15
   5   3   329049.90 2084.61  19
   5  -3   331342.70 2204.16  19
   5   3   328498.70 2057.76  15
   5  -3   328244.40 2111.99  15
   5   3   333057.10 2112.77  18
  -5  -3  -327167.90 2285.41   9
  -5   3  -327226.40 2091.64   9
   5   3   4 1131.71  370.72   8
  -5  -3  -4  295.49  466.86   9
  -5   3  -4  102.67  353.00   9
   5  -3   4  107.40  229.64  19
   5   3   4 1038.13  359.95  19
   5   3   4 1172.65  384.55  18
  -5   3  -556651.40 3795.61   9
   5   3   554523.40 3604.25   8
   5  -3   560836.00 3899.82  19
   5   3   557235.20 3699.45  19
   5  -3   610372.80 1056.89  18
  -5  -3  -6 9286.05 1578.72   9
   5   3   610798.40 1243.27   8
   5  -3   610917.80 1409.60  19
   5   3   611155.70 1332.40  19
   5  -3   6 9736.81  696.47  20
   5  -3   610638.30  726.25  22
   5  -3   611001.00  736.40  21
  -5   3  -611980.20 1482.10   9
   5   3   610223.50  746.24  11
  -5  -3  -7  230.77  439.25   9
  -5   3  -7  183.29  348.88   9
   5   3   7  117.70  194.06   8
   5  -3   7  130.22  175.32  13
   5  -3   7  -99.60  189.63  18
   5   3   7  147.82  243.70  18
   5  -3   7  111.96  109.93  22
   5  -3   7  141.98   85.59  21
   5   3   7  354.66  186.70  11
   5  -3   7 -167.28  389.96  19
   5   3   7  146.79  279.42  19
  -5  -3  -8  726.38  569.84   9
  -5   3  -8  837.76  569.18   9
   5   3   8 1296.32  441.39   8
   5  -3   8 2188.52  361.69  13
   5   3   8 1502.41  299.15  13
   5   3   8 1266.06  278.82  11
   5   3   8 1425.07  505.89  18
   5  -3   8 1811.42  277.29  22
   5  -3   8 1566.86  263.77  21
   5  -3   8 2788.81  745.95  19
   5   3   8 2014.93  613.20  19
   5   3   9 5706.13 1020.33  18
   5  -3   9 6720.57  628.13  13
   5   3   9 5685.21  569.07  13
   5  -3   9 8543.73 1275.77  19
   5   3   9 6249.68 1071.45  19
   5   3   9 4921.52  544.64  11
   5  -3   9 4954.21  529.88  22
  -5  -3  -9 4400.80 1126.57   9
  -5   3  -9 6148.76 1275.99   9
   5   3  1035190.80 1962.78  13
   5  -3  1032564.70 1974.54  13
   5  -3  1029540.50 1979.16   1
   5  -3  1030555.80 1939.06  22
   5   3  1031273.20 1962.64  11
  -5  -3 -1029814.20 3105.44   9
  -5   3 -1033778.80 3218.08   9
   5  -3  1031327.20 2818.17  19
   5   3  1028501.80 2660.68  19
   5   3  1033143.80 2802.58  18
   5   3  11 5004.31  540.38  11
   5  -3  11 4052.13  526.49   1
   5   3  11 4204.80  494.01  23
   5  -3  11 4878.33  535.66  23
   5  -3  11 4769.08  522.66  13
   5   3  11 5563.05  533.21  13
   5   3  12 6169.84  631.74  11
   5   3  12 6081.27  591.90  23
   5  -3  12 7457.49  648.33  23
   5  -3  12 6270.15  645.03   1
   5  -3  12 6850.27  618.87  13
   5   3  12 8110.92  639.70  13
   5  -3  13  902.96  234.79   1
  -5  -3 -13 1295.35  215.53  17
   5  -3  13  756.77  223.89  23
   5   3  13  677.22  212.12  23
   5  -3  14 2308.21  301.58   1
   5  -3  14 2301.62  277.99  23
   5   3  14 2028.09  261.97  23
  -5  -3 -14 2497.45  333.50  10
  -5   3 -14 2550.43  348.33  10
   5  -3  15 2649.92  255.00  23
   5   3  15 2957.69  261.86  23
  -5   4  16 1675.61  210.12  25
  -5   4  16 1690.79  237.03  24
  -5   4  16 1439.15  243.44  11
  -5   4  15 5369.55  543.17  11
  -5   4  15 5452.38  524.55  24
  -5  -4  15 5543.11  534.58   3
  -5   4  15 6228.89  528.78   3
  -5   4  14 6111.25  598.72  11
  -5   4  14 5139.99  531.26   3
  -5  -4  14 5578.95  565.17   3
  -5   4  14 6101.42  592.50  24
  -5  -4  14 5543.17  534.51  24
  -5   4  13 9535.87  819.33  11
  -5  -4  13 9174.11  763.05  24
  -5  -4  13 9496.34  690.85  25
  -5  -4  13 8059.61  880.72  23
  -5   4  13 9356.94  824.58  23
  -5   4  13 8733.26  811.61  24
  -5  -4  13 9834.06  816.90   3
  -5   4  13 9660.75  774.07   3
  -5  -4  1310085.10 1032.28   1
   5   4 -12 1741.23  720.63  15
   5  -4 -12 1352.48  721.92  15
  -5  -4  12 2519.32  544.06   1
  -5  -4  12 2426.40  710.38   2
  -5   4  12 1627.62  558.93   2
  -5  -4  12 3036.08  343.66  25
  -5  -4  12 2043.31  331.78  24
  -5   4  12 2625.95  393.60  11
  -5  -4  12 2511.99  388.60   3
  -5   4  12 2686.29  374.04   3
  -5   4  12 2692.77  424.23  23
  -5  -4  12 2313.93  445.34  23
   5  -4 -11 4907.38 1161.44  15
   5   4 -11 6977.54 1301.17  15
  -5  -4  11 5904.09  522.33  25
  -5   4  11 6531.35  653.58  23
  -5  -4  11 5364.19  669.87  23
  -5  -4  11 4767.77  528.33  24
  -5   4  11 6322.02  617.18  11
  -5  -4  11 5925.91  809.32   1
  -5   4  11 6969.70 1087.45   2
  -5  -4  11 6828.80 1144.08   2
   5  -4 -11 6229.00  608.86  17
  -5   4  11 5753.77  575.21   3
  -5  -4  11 6393.73  635.13   3
   5  -4 -1044807.10 4059.29  15
   5   4 -1052455.90 4107.33  15
  -5  -4  1049512.60 2844.92  25
  -5  -4  1048269.80 3056.60  23
  -5   4  1052576.50 3011.51  23
  -5  -4  1048158.90 2885.73  24
  -5   4  1052506.50 2941.02  11
  -5   4  1054761.10 3787.38   2
  -5  -4  1053623.80 3948.32   2
  -5  -4  1054908.00 3351.38   1
   5  -4 -1051873.20 2949.55  17
  -5   4  1053209.10 2939.60   3
  -5  -4  1058504.10 3038.19   3
   5  -4  -914608.40 1856.63  15
   5   4  -915418.40 1787.15  15
  -5  -4   915923.60 1056.33  24
  -5  -4   915646.50 1013.71  25
  -5  -4   914197.50 1146.39  23
  -5   4   915380.10 1124.46  23
  -5   4   916368.90 1083.00  11
  -5   4   916787.20 1702.33   2
  -5  -4   917426.40 1848.52   2
  -5  -4   913463.50 1327.43   1
   5  -4  -915778.10 1114.27  17
  -5   4   915021.70 1070.57   3
  -5  -4   917132.40 1159.95   3
   5  -4  -8 -166.77  317.63  15
   5   4  -8  272.07  317.32  15
  -5   4   8  204.24  124.74  11
  -5  -4   8  142.15  118.53  24
  -5  -4   8 -280.15  377.22   1
  -5   4   8  732.73  367.70   2
  -5  -4   8  883.00  420.32   2
  -5  -4   8  841.62  229.14   3
  -5   4   8 1101.26  222.62   3
  -5   4   7 198002.10419.20   2
  -5  -4   7 178488.10507.10   2
  -5   4   7 191629. 9728.00   3
  -5  -4   7 185662. 9766.07   3
  -5   4   7 192986. 9696.64  11
   5  -4  -7 163639.10544.50  15
   5   4  -7 180694.10414.00  15
   5  -4  -7 195136.10412.60  14
  -5   4   6 111210. 6078.32   3
  -5  -4   6 123563. 6140.97   3
  -5  -4   6 121539. 6784.55   2
  -5   4   6 123935. 6662.85   2
  -5  -4   6 121094. 6098.83  10
  -5   4   6 112245. 6050.72  10
   5   4  -6 114633. 6677.82  15
   5  -4  -6 105632. 6804.37  15
   5  -4  -6 120122. 6688.92  14
   5   4  -5 4888.69  679.99  15
   5  -4  -5 3451.55  666.34  15
   5  -4  -5 4981.17  714.56  14
  -5   4   5 4251.22  624.95   2
  -5  -4   5 5499.14  738.01   2
  -5  -4   4 8082.84  852.08   2
  -5   4   4 7254.13  786.07   2
   5   4  -4 6885.69  830.54  15
   5  -4  -4 8293.80  852.00  14
   5  -4  -4 6642.35  888.26  15
  -5   4   344657.80 2634.32   2
  -5  -4   342739.30 2677.85   2
   5  -4  -339300.90 2617.40  14
   5   4  -341585.00 2677.07  15
   5  -4  -344916.20 2800.48  15
  -5   4   214373.00 1158.19   2
  -5  -4   214576.60 1206.04   2
   5  -4  -215435.20 1263.75  15
   5  -4  -214701.90 1159.12  14
   5   4  -214657.00 1180.75  15
  -5  -4   1 4529.05  600.41   9
  -5   4   1 5430.82  611.06   9
   5   4  -1 5593.61  623.19  15
   5  -4  -1 6180.98  685.25  15
  -5  -4   1 4649.53  631.56   2
   5   4   0  425.92  232.66  15
   5  -4   0  632.54  289.07  15
  -5  -4   0   67.27  157.52   9
  -5   4   0  404.73  191.19   9
   5  -4   1 4728.68  636.45  15
   5   4   1 4540.61  575.27  15
  -5  -4  -1 5035.67  680.49   9
  -5   4  -1 4332.08  595.16   9
   5   4   243107.40 2857.30  19
   5  -4   245944.30 2977.50  19
   5   4   246674.30 2875.14  15
   5   4   248759.30 2924.28  18
   5  -4   247089.30 2972.26  15
  -5  -4  -243774.70 3047.21   9
  -5   4  -246671.70 2935.50   9
  -5   4  -3 176586. 9956.45   9
   5  -4   3 199698.10188.90  19
   5   4   3 194625.10023.90  19
   5   4   3 197894.10046.60  18
  -5  -4  -4 3526.69  369.40   6
  -5   4  -4 3238.10  601.61   9
  -5  -4  -4 2584.04  664.22   9
   5   4   4 3197.12  629.78  18
   5  -4   4 4585.67  781.58  19
   5   4   4 4141.51  686.20  19
   5   4   512813.80 1419.18   8
  -5   4  -519515.50 1682.42   9
  -5  -4  -512547.80 1661.05   9
   5   4   517633.90 1634.63  18
   5  -4   515048.10 1656.94  19
   5   4   513919.90 1491.80  19
   5   4   6 2324.48  568.35   8
  -5  -4  -6 1185.19  568.32   9
  -5   4  -6 2394.61  618.31   9
   5   4   6 1160.20  250.92  13
   5  -4   6 1244.97  285.90  13
   5   4   6 1358.15  228.92  11
   5   4   6 2127.82  577.05  18
   5  -4   6  853.44  303.62  18
   5  -4   6 1627.67  623.57  19
   5   4   6 1463.08  526.61  19
   5  -4   6 1696.94  229.34  22
  -5  -4  -710728.10 1666.49   9
   5   4   710487.60 1299.31   8
   5  -4   712111.00  835.92  22
   5   4   710794.70  843.45  11
   5   4   711461.40  888.20  13
   5  -4   714825.50 1014.61  13
   5   4   711340.90 1440.85  19
   5  -4   712390.00 1632.59  19
  -5   4  -715868.90 1741.14   9
   5   4   811950.70 1402.84   8
   5   4   813182.50 1001.72  13
   5  -4   816589.40 1110.81  13
   5   4   814772.30 1023.48  11
   5  -4   813866.80  978.81  22
  -5  -4  -815090.40 1964.72   9
  -5   4  -813006.20 1745.97   9
   5  -4   812740.60 1691.17  19
   5   4   815285.70 1692.83  19
   5   4   815021.50 1738.81  18
   5   4   930409.70 1765.13  13
   5  -4   931324.60 1829.65  13
   5   4   924237.00 2462.33  18
   5  -4   928957.30 2653.19  19
   5   4   930184.60 2577.60  19
   5  -4   925571.90 1715.86  22
  -5  -4  -925779.40 2818.43   9
  -5   4  -925939.60 2716.28   9
   5   4   928081.60 1760.54  11
   5   4  10 1515.87  563.15  18
  -5   4 -10 1284.45  651.05   9
  -5  -4 -10 1344.50  646.62   9
   5   4  10 2086.36  325.02  13
   5  -4  10 2363.43  353.66  13
   5   4  10 2086.98  352.27  11
   5  -4  10 1922.82  651.09  19
   5   4  10 1228.68  493.79  19
   5  -4  10 1463.54  325.14   1
   5  -4  10 2130.28  341.01  21
   5  -4  10 1911.31  320.39  22
   5   4  11 1034.58  259.57  11
   5  -4  11 1064.99  266.88  13
   5   4  11 1201.68  248.34  13
   5   4  11 1022.07  247.48  23
   5  -4  11  897.09  259.43  23
   5  -4  11 1288.21  276.26  22
   5  -4  11  953.79  271.29   1
   5   4  12 7120.95  679.74  11
   5  -4  12 9546.91  736.30  23
   5   4  12 9143.87  702.89  23
   5  -4  12 8234.16  752.79   1
   5  -4  13 2892.01  340.83  23
   5   4  13 2833.62  322.42  23
  -5   4 -13 2815.87  395.47  10
  -5  -4 -13 2766.30  386.27  10
  -5  -4 -13 3020.37  308.98  17
   5  -4  13 2340.88  352.73   1
   5  -4  14 1615.94  223.90  23
   5   4  14 1224.57  208.11  23
   5  -4  14 1807.79  261.63   1
  -5   4 -14 2015.87  275.38  10
  -5  -4 -14 1380.43  248.01  10
  -5   5  17 6426.68  430.23  24
  -5   5  16 9542.50  659.87  24
  -5   5  16 9750.86  686.77  11
  -5   5  15  620.64  199.91  11
   5  -5 -15   86.65  159.43   7
  -5   5  15  676.12  190.65  24
  -5   5  14  548.00  229.01  11
  -5   5  14  752.98  198.59   3
  -5  -5  14  458.08  191.67   3
  -5  -5  14  951.99  344.03   1
  -5   5  14  816.76  217.46  24
  -5   5  1338596.50 2262.61  11
  -5  -5  1338040.90 2249.94   3
  -5   5  1336396.40 2177.69   3
  -5  -5  1340553.40 2582.35   1
  -5   5  1335607.90 2241.26  24
   5   5 -1212665.00 1845.05  15
   5  -5 -1216078.50 1991.88  15
   5  -5 -1215337.50 1711.38  14
  -5  -5  1215178.50 1773.24   2
  -5   5  1213548.50 1568.25   2
  -5  -5  1216323.10 1421.76   1
  -5  -5  1216002.50 1122.03   3
  -5   5  1215410.50 1051.57   3
  -5   5  1215763.70 1108.82  11
  -5  -5  1213083.90 1008.70  24
  -5  -5  1214144.20  964.19  25
   5  -5 -1214510.40 1054.79  17
   5  -5 -11 2526.36  414.05  17
   5  -5 -11 1693.42  560.24  14
   5  -5 -11 2257.83  739.96  15
   5   5 -11 2438.21  782.04  15
  -5  -5  11 2103.97  505.86   1
  -5  -5  11 3478.83  867.87   2
  -5   5  11 1957.39  560.66   2
  -5   5  11 2321.20  339.74   3
  -5  -5  11 2341.77  380.96   3
  -5   5  11 2394.87  365.82  11
  -5   5  11 2561.32  379.58  23
  -5  -5  11 1908.68  388.26  23
  -5  -5  11 2178.06  288.61  25
  -5  -5  11 2593.06  345.00  24
   5  -5 -10 2458.99  414.78  17
   5  -5 -10  981.95  628.51  15
   5  -5 -10 1637.34  576.06  14
   5   5 -10 1603.86  664.99  15
  -5  -5  10 2171.25  533.90   1
  -5   5  10 2473.17  635.63   2
  -5  -5  10 2766.24  761.10   2
  -5   5  10 1949.65  331.61   3
  -5  -5  10 2321.39  381.97   3
  -5   5  10 2416.48  350.32  11
  -5   5  10 2621.82  374.65  23
  -5  -5  10 1787.78  340.26  23
  -5  -5  10 2042.62  280.05  25
  -5  -5  10 1768.63  285.30  24
   5   5  -9 7645.12 1252.99  15
   5  -5  -910907.40 1339.59  14
   5  -5  -9 9558.66 1446.34  15
  -5   5   9 9834.31  798.41  23
  -5  -5   9 9250.88  697.23  25
  -5  -5   9 9157.22  806.59  23
  -5  -5   9 9006.38  723.35  24
  -5   5   910027.90  775.72  11
   5  -5  -9 9038.27  817.02  17
  -5   5   910566.40  788.61   3
  -5  -5   913230.40  924.95   3
  -5  -5   9 8199.54  993.35   1
  -5   5   9 9447.82 1243.36   2
  -5  -5   911361.80 1477.45   2
   5  -5  -828339.80 2635.76  15
   5   5  -830216.00 2488.33  15
   5  -5  -832746.50 2544.44  14
  -5  -5   831270.80 1734.45  25
  -5  -5   830670.10 1769.11  24
  -5   5   832540.20 1841.96  23
  -5   5   831138.20 1798.19  11
   5  -5  -828136.70 1842.45  17
  -5  -5   821165.20 1975.54   1
  -5  -5   833583.70 2736.67   2
  -5   5   830639.60 2429.53   2
  -5   5   828345.10 1787.47   3
  -5  -5   833366.60 1906.76   3
  -5   5   743990.00 3039.80   2
  -5  -5   741669.90 3215.18   2
   5  -5  -740794.40 3220.56  15
   5   5  -743947.10 3076.81  15
   5  -5  -746566.50 3175.54  14
  -5   5   742571.70 2435.32   3
  -5  -5   743647.50 2510.38   3
  -5  -5   668416.30 3745.82  10
  -5   5   666202.00 4228.15   2
  -5  -5   672201.40 4523.45   2
  -5   5   669956.80 3723.51   3
  -5  -5   674102.90 3799.94   3
   5   5  -668132.50 4281.77  15
   5  -5  -661373.10 4389.09  15
   5  -5  -666705.70 4327.24  14
  -5   5   5  906.75  328.49   2
  -5  -5   5 1043.90  378.34   2
   5  -5  -5 1290.60  388.22  14
   5   5  -5 1535.00  403.18  15
   5  -5  -5 1683.67  474.46  15
  -5  -5   5 1515.00  230.46   6
  -5  -5   492499.00 4704.15   6
   5   5  -490845.90 5138.70  15
   5  -5  -481551.80 5189.43  15
   5  -5  -489759.50 5178.24  14
  -5   5   486917.90 5004.26   2
  -5  -5   484897.00 5126.03   2
  -5  -5   3 7530.70  584.14   6
   5  -5  -3 6800.43  845.94  15
   5  -5  -3 7367.98  855.86  14
   5   5  -3 9453.78  880.83  15
  -5  -5   3 8004.56  849.43   2
  -5   5   3 7630.71  770.22   2
  -5  -5   211314.40  778.59   6
  -5  -5   210697.80  767.35   7
  -5   5   211661.40  978.11   2
  -5  -5   210817.70 1017.67   2
   5  -5  -211517.10 1068.18  15
   5  -5  -211099.10 1029.61  14
   5   5  -212676.40 1018.43  15
  -5  -5   1   25.94  156.23   6
  -5  -5   1  123.91  186.52   9
  -5   5   1  100.36  172.26   9
   5  -5  -1  393.99  233.87  15
   5   5  -1   51.64  219.84  15
  -5   5   1   55.87  212.74   2
  -5  -5   1  259.36  195.19   2
  -5  -5   0 107568. 6156.86   6
   5   5   0 120602. 6400.81  15
   5  -5   0 120680. 6528.92  15
   5   5   0 122890. 6437.38  18
  -5  -5   0 121398. 6550.92   9
  -5   5   0 130119. 6468.66   9
  -5  -5  -1  240.79  173.57   6
   5   5   1  285.21  197.23  15
   5  -5   1  583.50  260.85  15
  -5  -5  -1  709.57  271.61   9
  -5   5  -1  890.11  257.85   9
   5   5   1  668.02  247.41  18
   5  -5   2 4521.86  657.87  15
   5   5   2 2626.03  481.40  19
   5  -5   2 3512.47  609.15  19
   5   5   2 2662.30  513.39  18
  -5  -5  -2 2381.44  510.11   9
  -5   5  -2 2885.53  499.95   9
   5  -5   3 3827.81  706.34  19
   5   5   3 2471.13  534.16  19
   5   5   3 3303.57  603.57  18
  -5  -5  -3 2749.68  615.57   9
  -5   5  -3 2942.53  521.48   9
   5   5   4 5911.92  905.56  18
  -5  -5  -4 5333.91  929.70   9
   5  -5   4 6534.96 1094.25  19
   5   5   4 6625.29  929.60  19
  -5   5  -4 7482.80  914.05   9
   5   5   5  998.18  381.66   8
  -5  -5  -5  797.63  526.69   9
  -5   5  -5  334.00  301.08   9
[truncated: 532,378 more chars]
