# Supplementary material for: (2,2′-Bi­pyridine-κ2N,N′)(4,4′-dimeth­oxy-2,2′-bipyridine-κ2N,N′)palladium(II) bis­(tri­fluoro­meth­anesulfonate)
Source: IUCrdata. 2024 Feb 8;9(Pt 2):x240109. doi: 10.1107/S2414314624001093 (PMC10915546; doi:10.1107/S2414314624001093)
Supplement: Supplementary file 2 [file x-09-x240109-Isup2.hkl]

data_I                                                                          
_shelx_title ' hpd743_auto_a.res in P2(1)/c'                                    
_shelx_refln_list_code          4                                               
_shelx_F_calc_maximum      378.60                                               
_exptl_crystal_F_000      1552.00                                               
_reflns_d_resolution_high  0.7938                                               
                                                                                
loop_                                                                           
 _space_group_symop_operation_xyz                                               
 'x, y, z'                                                                      
 '-x, y+1/2, -z+1/2'                                                            
 '-x, -y, -z'                                                                   
 'x, -y-1/2, z-1/2'                                                             
                                                                                
_cell_length_a    14.4340                                                       
_cell_length_b    13.9644                                                       
_cell_length_c    14.2126                                                       
_cell_angle_alpha  90.000                                                       
_cell_angle_beta  102.536                                                       
_cell_angle_gamma  90.000                                                       
                                                                                
_shelx_F_squared_multiplier     1.000                                           
                                                                                
loop_                                                                           
 _refln_index_h                                                                 
 _refln_index_k                                                                 
 _refln_index_l                                                                 
 _refln_F_squared_calc                                                          
 _refln_F_squared_meas                                                          
 _refln_F_squared_sigma                                                         
 _refln_observed_status                                                         
   1   0   0          7.32         51.17         6.62 o                         
   2   0   0      45364.38      49169.23      1757.94 o                         
   3   0   0        704.61        894.38        53.40 o                         
   4   0   0      47350.29      48365.97      1429.55 o                         
   5   0   0         12.31         33.71        15.63 o                         
   6   0   0      38305.23      36563.86      1106.13 o                         
   7   0   0       1026.49        978.20        52.15 o                         
   8   0   0      23685.79      26209.32       763.82 o                         
   9   0   0       3413.16       3663.13       137.40 o                         
  10   0   0      28885.49      30950.82       829.05 o                         
  11   0   0         16.21          8.51        15.21 o                         
  12   0   0       5789.15       6186.34       195.32 o                         
  13   0   0       2727.99       2839.25       127.40 o                         
  14   0   0        280.76        255.37        48.66 o                         
  15   0   0          5.39        -11.95        18.71 o                         
  16   0   0       1338.62       1299.38        74.67 o                         
  17   0   0         69.97         27.51        13.67 o                         
   1   1   0        605.23        484.00        25.09 o                         
   2   1   0       5050.27       5033.45       196.31 o                         
   3   1   0       1609.14       1678.37        70.65 o                         
   4   1   0       1592.63       1481.32        67.38 o                         
   5   1   0        998.69        982.33        48.94 o                         
   6   1   0       1202.65       1182.65        59.99 o                         
   7   1   0        335.75        366.05        27.40 o                         
   8   1   0        226.59        202.83        25.56 o                         
   9   1   0        855.15        885.27        54.14 o                         
  10   1   0          8.39         52.85        16.01 o                         
  11   1   0         37.15         22.16        18.83 o                         
  12   1   0        326.41        346.91        32.75 o                         
  13   1   0       2387.47       2270.85       119.80 o                         
  14   1   0        103.04        127.17        27.99 o                         
  15   1   0         74.09         23.02        19.61 o                         
  16   1   0        159.96        149.76        24.66 o                         
  17   1   0         16.65         11.34        30.17 o                         
   0   2   0      77136.76      76818.00      2735.31 o                         
   1   2   0       7856.77       5951.52       139.30 o                         
   2   2   0      64949.29      66264.19      1671.06 o                         
   3   2   0          1.46         24.42        10.20 o                         
   4   2   0      23051.32      24021.07       629.24 o                         
   5   2   0      14431.81      14645.73       401.90 o                         
   6   2   0      24513.12      24391.11       585.19 o                         
   7   2   0        105.13         74.53        11.05 o                         
   8   2   0      13526.26      13902.50       299.09 o                         
   9   2   0       1848.81       1969.79        55.18 o                         
  10   2   0      18067.77      19845.91       366.88 o                         
  11   2   0         37.38         50.40        13.03 o                         
  12   2   0       2367.08       2472.42        68.11 o                         
  13   2   0         99.00         64.64        15.42 o                         
  14   2   0        656.62        678.93        38.98 o                         
  15   2   0        397.58        409.24        28.89 o                         
  16   2   0       2201.72       2378.22        80.12 o                         
  17   2   0        300.29        239.71        22.64 o                         
   1   3   0         89.43         85.28         5.99 o                         
   2   3   0        748.25        541.29        21.67 o                         
   3   3   0       6991.93       6710.94       187.37 o                         
   4   3   0       2217.13       2566.77        88.56 o                         
   5   3   0      32472.85      33563.91       875.62 o                         
   6   3   0       3159.66       2929.48       111.61 o                         
   7   3   0        507.57        452.15        21.60 o                         
   8   3   0       2063.82       2031.98        65.88 o                         
   9   3   0        300.92        286.18        18.31 o                         
  10   3   0        128.38        150.93        15.29 o                         
  11   3   0       1376.78       1429.46        46.60 o                         
  12   3   0        337.34        409.86        24.14 o                         
  13   3   0         94.02        121.61        19.33 o                         
  14   3   0         20.05         23.98        13.06 o                         
  15   3   0        237.79        271.65        23.99 o                         
  16   3   0         25.01         51.24        11.74 o                         
  17   3   0         12.90          2.60        10.75 o                         
   0   4   0       1012.20        948.65        80.44 o                         
   1   4   0       7832.77       7141.27       224.08 o                         
   2   4   0       1710.85       1635.57        40.37 o                         
   3   4   0       1227.61        927.90        36.25 o                         
   4   4   0       9850.44       9625.10       268.22 o                         
   5   4   0         30.33         44.97        13.72 o                         
   6   4   0      24907.44      26552.94       671.61 o                         
   7   4   0       3451.83       3744.66        94.60 o                         
   8   4   0       1699.49       1405.76        46.68 o                         
   9   4   0         30.70         28.86         8.74 o                         
  10   4   0       4176.45       4254.16        95.72 o                         
  11   4   0        464.97        422.09        23.68 o                         
  12   4   0       5908.04       6022.29       146.80 o                         
  13   4   0         32.15         11.70        12.32 o                         
  14   4   0       6573.46       6485.10       188.76 o                         
  15   4   0         12.73         15.51        10.95 o                         
  16   4   0       3633.51       3249.32        95.59 o                         
   1   5   0       7048.81       6115.77       198.79 o                         
   2   5   0       6441.56       5832.08       288.34 o                         
   3   5   0       6883.67       6589.62       139.29 o                         
   4   5   0       7247.72       7711.36       178.10 o                         
   5   5   0      15449.81      15994.35       347.28 o                         
   6   5   0        528.56        495.52        25.13 o                         
   7   5   0       9785.66       9830.81       269.55 o                         
   8   5   0         66.45         54.99         8.45 o                         
   9   5   0       1953.23       1952.55        43.26 o                         
  10   5   0        678.17        734.97        26.22 o                         
  11   5   0        409.86        469.93        29.34 o                         
  12   5   0       2947.46       2734.05        99.28 o                         
  13   5   0        525.60        617.09        41.68 o                         
  14   5   0        477.38        515.79        24.85 o                         
  15   5   0        995.62        956.18        40.87 o                         
  16   5   0        217.28        201.12        19.95 o                         
   0   6   0       3881.80       3208.15       205.78 o                         
   1   6   0         25.54        106.01        15.90 o                         
   2   6   0        879.65        691.99        40.45 o                         
   3   6   0        225.33        215.71        25.39 o                         
   4   6   0       4859.71       4557.96       110.84 o                         
   5   6   0       1472.40       1219.01        43.26 o                         
   6   6   0       3527.07       3380.89        94.23 o                         
   7   6   0       2316.57       2065.32        49.80 o                         
   8   6   0       3116.03       2916.84        62.24 o                         
   9   6   0        641.84        512.02        19.99 o                         
  10   6   0       4600.43       3900.03       158.05 o                         
  11   6   0       1300.17       1210.75        38.85 o                         
  12   6   0       3657.23       3676.08       101.64 o                         
  13   6   0        761.13        754.50        37.83 o                         
  14   6   0       3596.17       3509.02       100.31 o                         
  15   6   0        409.05        375.36        42.41 o                         
   1   7   0       4372.39       3777.04       140.36 o                         
   2   7   0       2927.91       3143.46        85.77 o                         
   3   7   0      15312.11      15012.93       352.39 o                         
   4   7   0       1812.39       1745.92        59.58 o                         
   5   7   0       5634.29       5538.30       130.44 o                         
   6   7   0         25.39         59.40         9.24 o                         
   7   7   0       7223.53       7158.10       146.44 o                         
   8   7   0        438.31        403.01        19.00 o                         
   9   7   0       2775.04       2730.56        68.13 o                         
  10   7   0        893.81        915.34        34.91 o                         
  11   7   0       1439.60       1605.90        50.77 o                         
  12   7   0       2196.78       2139.54        64.07 o                         
  13   7   0       2438.75       2558.17       232.41 o                         
  14   7   0        484.68        506.88        36.33 o                         
  15   7   0       2144.96       2374.67       145.04 o                         
   0   8   0       2698.41       2135.05        99.87 o                         
   1   8   0        172.90        134.46        17.42 o                         
   2   8   0       6261.08       5921.67       201.62 o                         
   3   8   0       1449.64       1243.68        44.25 o                         
   4   8   0       8442.86       7735.79       176.68 o                         
   5   8   0         56.20        129.67        11.27 o                         
   6   8   0       8730.26       8655.66       222.05 o                         
   7   8   0         69.33        106.18        11.99 o                         
   8   8   0       3606.10       3512.91        88.69 o                         
   9   8   0        891.85        819.08        31.00 o                         
  10   8   0       1267.34       1237.78        45.95 o                         
  11   8   0        416.55        449.32        28.89 o                         
  12   8   0       1451.19       1419.49        61.49 o                         
  13   8   0        162.96        205.89        21.48 o                         
  14   8   0        765.15        756.21        43.18 o                         
   1   9   0       3953.79       4316.40       129.37 o                         
   2   9   0        605.55        512.38        33.82 o                         
   3   9   0       3878.54       3766.85       103.02 o                         
   4   9   0        341.93        332.87        17.44 o                         
   5   9   0       9782.36       9726.41       215.83 o                         
   6   9   0        741.48        784.81        33.46 o                         
   7   9   0       2418.15       2375.02        92.07 o                         
   8   9   0       1095.83       1077.53        37.95 o                         
   9   9   0       3940.92       4102.36       128.30 o                         
  10   9   0        684.57        652.29        31.78 o                         
  11   9   0       2342.70       2520.63        91.59 o                         
  12   9   0        227.80        216.95        16.05 o                         
  13   9   0       2641.59       3071.11       185.84 o                         
  14   9   0          0.78          6.30         9.31 o                         
   0  10   0         74.95        145.50        28.00 o                         
   1  10   0        230.25        239.47        26.98 o                         
   2  10   0       2800.16       3130.12       118.37 o                         
   3  10   0        320.63        305.16        30.66 o                         
   4  10   0       3056.32       3023.67        81.09 o                         
   5  10   0        414.85        361.24        20.37 o                         
   6  10   0       4313.32       4751.96       211.53 o                         
   7  10   0       5341.72       5483.81       145.37 o                         
   8  10   0         21.09         50.93        10.82 o                         
   9  10   0        119.68        137.69        17.84 o                         
  10  10   0         59.64         66.72        22.86 o                         
  11  10   0        111.80        102.74        14.49 o                         
  12  10   0         93.03         60.76        11.10 o                         
  13  10   0        346.47        440.46        42.67 o                         
  14  10   0        255.33        240.89        25.02 o                         
   1  11   0      12631.91      12899.97       353.72 o                         
   2  11   0        179.22        127.58        22.99 o                         
   3  11   0       7582.31       7449.27       213.59 o                         
   4  11   0        930.53        893.91        54.06 o                         
   5  11   0       2759.23       2632.11        75.40 o                         
   6  11   0       3076.70       3231.88       130.36 o                         
   7  11   0       5631.78       6081.31       159.84 o                         
   8  11   0         78.99         79.54        13.49 o                         
   9  11   0       4739.58       5092.07       151.98 o                         
  10  11   0         37.14         14.93        12.33 o                         
  11  11   0       1752.57       1835.03        71.69 o                         
  12  11   0          2.64          0.59         7.67 o                         
  13  11   0        937.85       1121.04        75.42 o                         
   0  12   0        181.94        154.33        35.35 o                         
   1  12   0        225.74        225.04        34.99 o                         
   2  12   0         67.81         17.36        23.97 o                         
   3  12   0       1125.36       1134.77        64.82 o                         
   4  12   0        214.72        156.17        20.40 o                         
   5  12   0       1432.19       1509.61        56.85 o                         
   6  12   0        106.51         89.73        24.14 o                         
   7  12   0       1491.98       1489.53        66.48 o                         
   8  12   0        106.90        168.35        23.25 o                         
   9  12   0       1587.50       1729.08       117.63 o                         
  10  12   0        166.66        154.09        20.87 o                         
  11  12   0          9.72         22.66         9.12 o                         
  12  12   0         14.32         10.90         8.66 o                         
   1  13   0      16519.44      17562.75       474.19 o                         
   2  13   0         87.29        157.26        20.21 o                         
   3  13   0       7812.96       8750.13       253.46 o                         
   4  13   0         15.36         42.20        19.24 o                         
   5  13   0       6410.38       6667.67       232.53 o                         
   6  13   0          7.06         23.66        17.29 o                         
   7  13   0       6183.17       6879.81       276.87 o                         
   8  13   0        141.20        155.48        19.53 o                         
   9  13   0       3527.66       3911.65       132.12 o                         
  10  13   0         50.34         81.21        14.20 o                         
  11  13   0       2795.93       2606.67       319.65 o                         
   0  14   0        237.37        141.05        34.51 o                         
   1  14   0          0.55         16.24        12.58 o                         
   2  14   0        252.11        281.94        26.13 o                         
   3  14   0        129.67        155.38        24.20 o                         
   4  14   0        222.31        250.14        37.75 o                         
   5  14   0        445.44        528.56        56.65 o                         
   6  14   0         78.59         87.57        18.11 o                         
   7  14   0         90.15        123.84        15.12 o                         
   8  14   0          9.19         -1.22         9.57 o                         
   9  14   0        111.69        140.81        17.40 o                         
  10  14   0        209.77        188.94        16.75 o                         
   1  15   0       3680.03       3724.99       106.09 o                         
   2  15   0         40.72         35.03        15.62 o                         
   3  15   0       2874.95       2973.71       330.03 o                         
   4  15   0          5.82         20.28        15.23 o                         
   5  15   0       2287.68       2302.70       111.63 o                         
   6  15   0        249.10        243.93        20.26 o                         
   7  15   0       2390.84       2554.66        88.90 o                         
   8  15   0          5.90          2.23        12.03 o                         
   9  15   0       1832.20       1443.64        86.33 o                         
   0  16   0        404.42        374.21        40.57 o                         
   1  16   0        105.95         95.21        17.31 o                         
   2  16   0        716.67        695.21        37.26 o                         
   3  16   0          1.61         -6.01        10.29 o                         
   4  16   0         82.92        125.99        17.80 o                         
   5  16   0        361.33        413.39        47.22 o                         
   6  16   0        372.21        337.42        32.97 o                         
   7  16   0        482.19        367.63        22.60 o                         
   2  17   0          9.42         -3.24         9.86 o                         
   3  17   0        634.98        434.78        34.86 o                         
   4  17   0        301.15        284.40        25.75 o                         
 -17   1   1        102.77         75.94        17.63 o                         
 -16   1   1       2751.43       2955.95       134.79 o                         
 -15   1   1          4.99          8.52        17.06 o                         
 -14   1   1       2347.78       2608.45       129.72 o                         
 -13   1   1        313.22        302.84        34.02 o                         
 -12   1   1      11588.41      12687.25       346.90 o                         
 -11   1   1        521.48        522.16        35.69 o                         
 -10   1   1      11030.40      11608.98       306.86 o                         
  -9   1   1        843.57        800.05        50.92 o                         
  -8   1   1      23219.48      23064.82       617.70 o                         
  -7   1   1       2571.03       2292.21        95.58 o                         
  -6   1   1       7834.78       7361.85       220.41 o                         
  -5   1   1        383.93        328.66        30.86 o                         
  -4   1   1      16296.21      15590.78       411.44 o                         
  -3   1   1        869.25        519.22        25.83 o                         
  -2   1   1      30962.73      30208.46       751.19 o                         
  -1   1   1       1072.33       1106.12        59.47 o                         
   0   1   1      46506.87      39103.18      3999.56 o                         
   1   1   1       1553.16       1455.89        56.47 o                         
   2   1   1       3215.87       4209.34       170.48 o                         
   3   1   1       6161.14       5856.91       193.46 o                         
   4   1   1      17238.47      17981.34       477.11 o                         
   5   1   1        989.30        987.42        50.69 o                         
   6   1   1       4775.51       5562.82       179.48 o                         
   7   1   1         10.87         24.56        11.16 o                         
   8   1   1       5995.66       6769.68       233.55 o                         
   9   1   1        229.26        292.69        25.32 o                         
  10   1   1       9627.25      10237.38       275.64 o                         
  11   1   1         28.46         33.08        16.47 o                         
  12   1   1       1245.23       1264.03        64.05 o                         
  13   1   1       1400.92       1401.82        70.58 o                         
  14   1   1       2685.27       2876.43       140.02 o                         
  15   1   1         17.50         19.89        17.05 o                         
  16   1   1       2045.55       1923.65       126.79 o                         
  17   1   1         24.89          5.23        14.08 o                         
 -17   2   1          6.60         -4.71         8.60 o                         
 -16   2   1         55.65         51.20        12.84 o                         
 -15   2   1         73.19         53.11        13.79 o                         
 -14   2   1        538.86        524.36        34.43 o                         
 -13   2   1       3850.10       4070.68       107.68 o                         
 -12   2   1        363.55        348.29        26.90 o                         
 -11   2   1         11.28          8.05        10.66 o                         
 -10   2   1        539.29        624.92        28.62 o                         
  -9   2   1        153.39        198.05        18.09 o                         
  -8   2   1       2187.57       2249.48        68.92 o                         
  -7   2   1        697.37        691.99        35.74 o                         
  -6   2   1       8537.50       8737.66       231.65 o                         
  -5   2   1        989.42       1161.39        54.96 o                         
  -4   2   1      15711.56      15567.16       371.18 o                         
  -3   2   1       6559.54       5936.96       167.38 o                         
  -2   2   1      42895.66      41362.61       854.81 o                         
  -1   2   1       7909.55       6835.55       206.53 o                         
   0   2   1      12658.87      12514.24       394.78 o                         
   1   2   1       2352.07       1458.24        41.11 o                         
   2   2   1      38903.18      39511.81      1004.56 o                         
   3   2   1        410.93        560.30        36.40 o                         
   4   2   1       8707.03       8878.63       251.03 o                         
   5   2   1       1825.67       1581.12        69.56 o                         
   6   2   1       3419.05       4312.88       133.85 o                         
   7   2   1        448.56        611.52        30.27 o                         
   8   2   1          0.42         13.81         9.88 o                         
   9   2   1       2888.75       3037.39        76.42 o                         
  10   2   1       1630.51       1677.20        52.83 o                         
  11   2   1       1830.60       1853.00        61.20 o                         
  12   2   1         63.60         81.58        13.05 o                         
  13   2   1        225.41        230.87        23.52 o                         
  14   2   1        146.29        166.24        37.00 o                         
  15   2   1        389.51        416.37        28.30 o                         
  16   2   1        174.46        190.53        17.85 o                         
  17   2   1         92.84         51.22        13.34 o                         
 -17   3   1        171.93         92.91        16.51 o                         
 -16   3   1       1253.61       1121.27        40.27 o                         
 -15   3   1         12.46         -6.73        11.75 o                         
 -14   3   1        907.00        902.11        45.12 o                         
 -13   3   1        311.55        265.82        22.81 o                         
 -12   3   1       3683.22       3817.32        95.16 o                         
 -11   3   1        131.81        113.73        15.07 o                         
 -10   3   1       2834.22       2688.70        68.14 o                         
  -9   3   1         24.08         21.61         7.31 o                         
  -8   3   1       4056.61       3944.50       105.22 o                         
  -7   3   1       6570.01       7044.63       148.36 o                         
  -6   3   1      39572.05      41585.49      1084.74 o                         
  -5   3   1        291.21        290.18        30.07 o                         
  -4   3   1       3105.82       3463.14        99.08 o                         
  -3   3   1        149.49        217.90        14.20 o                         
  -2   3   1      18743.02      18862.66       558.54 o                         
  -1   3   1       8922.81       7973.12       269.45 o                         
   0   3   1       5786.95       4593.62       150.30 o                         
   1   3   1       2292.92       1510.06       101.03 o                         
   2   3   1      18309.38      18863.95       468.09 o                         
   3   3   1       1393.45       1473.91        57.94 o                         
   4   3   1      57151.76      56427.34      1444.10 o                         
   5   3   1       1984.58       1774.68        75.63 o                         
   6   3   1      27428.96      29433.96       786.66 o                         
   7   3   1       1171.17        971.46        34.94 o                         
   8   3   1       7374.61       7429.15       177.44 o                         
   9   3   1        563.57        539.43        25.41 o                         
  10   3   1      10383.68      11070.89       222.41 o                         
  11   3   1        484.65        462.90        25.84 o                         
  12   3   1       2968.54       3008.72        74.07 o                         
  13   3   1        284.68        271.83        32.84 o                         
  14   3   1       6485.63       6757.86       197.00 o                         
  15   3   1         66.45         40.84        21.27 o                         
  16   3   1       2654.94       2555.38        81.53 o                         
  17   3   1        240.72        173.16        25.21 o                         
 -17   4   1        411.32        256.97        34.88 o                         
 -16   4   1         74.88         46.81        20.97 o                         
 -15   4   1        290.40        280.80        21.91 o                         
 -14   4   1         45.61         33.42        13.90 o                         
 -13   4   1       1066.91       1171.32        53.11 o                         
 -12   4   1         64.65         23.12        14.86 o                         
 -11   4   1       3578.86       3558.76        96.61 o                         
 -10   4   1         11.45         -2.50        13.43 o                         
  -9   4   1       5088.22       5153.44        99.20 o                         
  -8   4   1        858.22        866.35        32.15 o                         
  -7   4   1       2945.82       3112.98        77.31 o                         
  -6   4   1       7909.68       8431.70       219.02 o                         
  -5   4   1        681.50        703.19        37.23 o                         
  -4   4   1        161.28        245.44        16.42 o                         
  -3   4   1        831.71        704.76        34.13 o                         
  -2   4   1        101.06        102.84        10.39 o                         
  -1   4   1       4899.47       4934.56       115.11 o                         
   0   4   1       6889.98       7318.54       259.43 o                         
   1   4   1       9561.25       9294.94       276.74 o                         
   2   4   1        232.28        241.40        17.90 o                         
   3   4   1       3233.85       3240.75        92.28 o                         
   4   4   1        120.71        185.24        18.01 o                         
   5   4   1        578.91        615.39        40.94 o                         
   6   4   1        954.26       1253.12        53.74 o                         
   7   4   1       2209.47       2281.30        79.64 o                         
   8   4   1       3567.85       3857.19        97.28 o                         
   9   4   1        130.08        141.64        12.54 o                         
  10   4   1         41.85         54.36         8.67 o                         
  11   4   1        130.19        144.18        14.05 o                         
  12   4   1       1017.55       1074.22        41.48 o                         
  13   4   1        697.35        661.15        31.43 o                         
  14   4   1         78.37        121.48        17.67 o                         
  15   4   1        333.51        321.44        32.50 o                         
  16   4   1        113.20        106.42        11.98 o                         
 -16   5   1       1018.55        828.55        97.86 o                         
 -15   5   1        720.69        590.16        23.21 o                         
 -14   5   1       1127.83       1034.94        40.90 o                         
 -13   5   1        119.04        103.86        20.23 o                         
 -12   5   1        633.88        593.25        27.55 o                         
 -11   5   1        163.12        141.09        13.41 o                         
 -10   5   1        334.00        290.77        21.45 o                         
  -9   5   1       1403.19       1442.23        48.87 o                         
  -8   5   1       1062.21        977.75        36.10 o                         
  -7   5   1         96.35         83.28        14.75 o                         
  -6   5   1       8777.56       9598.05       194.44 o                         
  -5   5   1          4.40         18.02         9.59 o                         
  -4   5   1      17869.95      17948.74       425.55 o                         
  -3   5   1         48.02         50.85         8.41 o                         
  -2   5   1      14735.51      12574.39       278.66 o                         
  -1   5   1         34.95         29.15         9.45 o                         
   0   5   1      18745.28      18880.38       702.95 o                         
   1   5   1          6.28         36.81         5.29 o                         
   2   5   1      15740.19      13844.27       543.01 o                         
   3   5   1       2878.86       2410.08        86.67 o                         
   4   5   1      38712.66      38441.86       752.06 o                         
   5   5   1         58.17         70.84        12.40 o                         
   6   5   1      14946.37      14264.07       274.54 o                         
   7   5   1        864.71       1015.94        34.82 o                         
   8   5   1       8529.11       8739.93       157.85 o                         
   9   5   1        406.14        440.93        23.20 o                         
  10   5   1       9873.52      10171.95       219.49 o                         
  11   5   1          5.48         14.24         8.05 o                         
  12   5   1       6645.18       6765.89       291.47 o                         
  13   5   1        411.92        333.32        21.52 o                         
  14   5   1       3188.69       3163.12       101.24 o                         
  15   5   1        112.01        111.40        15.11 o                         
 -15   6   1        859.30        798.37       104.58 o                         
 -14   6   1        145.08        122.54        14.09 o                         
 -13   6   1       2344.99       2220.95        61.24 o                         
 -12   6   1        359.56        326.80        24.82 o                         
 -11   6   1       2736.39       2502.58       100.41 o                         
 -10   6   1        262.33        239.07        16.37 o                         
  -9   6   1       5502.56       5212.32       105.52 o                         
  -8   6   1          0.60         11.30         9.29 o                         
  -7   6   1       7501.76       7798.30       190.38 o                         
  -6   6   1       1310.97       1230.75        44.02 o                         
  -5   6   1       4929.06       4772.97       110.42 o                         
  -4   6   1       2024.20       1413.23        41.64 o                         
  -3   6   1      27012.82      25164.35       989.10 o                         
  -2   6   1        280.47        387.32        36.01 o                         
  -1   6   1      15308.70      14377.47       781.34 o                         
   0   6   1       8172.58       9024.71       505.71 o                         
   1   6   1       8946.39       9295.01       366.65 o                         
   2   6   1         12.78         31.35         8.54 o                         
   3   6   1      13666.65      12115.90       570.31 o                         
   4   6   1        107.74        115.79        11.71 o                         
   5   6   1       5093.30       4174.17       123.94 o                         
   6   6   1       2710.90       2588.71        87.39 o                         
   7   6   1       1850.79       1705.35        39.06 o                         
   8   6   1        305.87        378.40        22.09 o                         
   9   6   1        976.87        991.27        27.75 o                         
  10   6   1         14.23         15.88         7.80 o                         
  11   6   1        816.84        777.34        27.62 o                         
  12   6   1         26.36         35.37         9.45 o                         
  13   6   1        780.29        778.44        33.54 o                         
  14   6   1        319.84        273.33        20.95 o                         
  15   6   1        320.20        293.49        37.63 o                         
 -15   7   1        464.25        374.30        24.11 o                         
 -14   7   1       2649.56       2650.73       112.01 o                         
 -13   7   1         51.13         71.11        19.03 o                         
 -12   7   1       2332.15       2320.31       147.70 o                         
 -11   7   1         21.59         12.05         8.25 o                         
 -10   7   1       5353.01       5490.45       149.62 o                         
  -9   7   1        250.16        245.35        26.82 o                         
  -8   7   1       7519.14       7730.46       207.03 o                         
  -7   7   1        635.13        686.31        30.27 o                         
  -6   7   1       6200.52       5863.78       182.87 o                         
  -5   7   1        520.93        562.98        25.74 o                         
  -4   7   1       8057.09       7637.82       265.78 o                         
  -3   7   1         48.70         69.11        11.10 o                         
  -2   7   1      11653.12      10471.42       227.52 o                         
  -1   7   1       2592.54       2638.55        64.56 o                         
   0   7   1       9236.77       8503.20       207.95 o                         
   1   7   1       5021.35       4751.93       111.89 o                         
   2   7   1       9832.18       9287.59       204.92 o                         
   3   7   1        718.33        724.66        35.62 o                         
   4   7   1       7258.46       6944.27       216.98 o                         
   5   7   1        539.63        494.67        34.20 o                         
   6   7   1       5075.63       4600.86       132.49 o                         
   7   7   1         61.18         83.76         9.38 o                         
   8   7   1       2224.47       2156.60        61.44 o                         
   9   7   1        205.60        319.61        25.30 o                         
  10   7   1        607.56        729.33        58.38 o                         
  11   7   1        199.59        213.34        29.64 o                         
  12   7   1        981.37        913.99        48.63 o                         
  13   7   1        194.99        256.39        40.45 o                         
  14   7   1        995.80        915.80        50.49 o                         
  15   7   1         53.94         62.45        18.89 o                         
 -14   8   1        186.19        240.92        21.12 o                         
 -13   8   1        453.24        443.78        32.65 o                         
 -12   8   1        401.63        378.83        31.36 o                         
 -11   8   1        420.58        457.74        25.52 o                         
 -10   8   1        273.97        305.31        18.68 o                         
  -9   8   1        815.89        866.78        32.39 o                         
  -8   8   1        609.52        577.20        28.21 o                         
  -7   8   1         77.90        107.66        18.68 o                         
  -6   8   1        619.56        581.25        24.25 o                         
  -5   8   1       7842.13       7863.01       189.48 o                         
  -4   8   1       1576.78       1637.07        60.48 o                         
  -3   8   1       2884.52       2853.26        79.71 o                         
  -2   8   1        150.30        158.17        11.83 o                         
  -1   8   1      14497.00      13769.65       275.24 o                         
   0   8   1       4607.85       5036.94       109.48 o                         
   1   8   1       9504.85       8168.98       182.06 o                         
   2   8   1        435.25        450.66        20.17 o                         
   3   8   1      10742.99       9568.65       234.31 o                         
   4   8   1       1129.66       1073.05        41.00 o                         
   5   8   1      13917.53      14160.19       385.94 o                         
   6   8   1        122.20        140.21        17.55 o                         
   7   8   1      14707.95      14129.57       313.00 o                         
   8   8   1         10.92         25.57         8.11 o                         
   9   8   1       7569.97       7542.11       220.42 o                         
  10   8   1        295.56        278.89        22.16 o                         
  11   8   1       6679.03       6919.56       218.52 o                         
  12   8   1          3.09          4.60         8.19 o                         
  13   8   1       2467.85       2612.26       165.31 o                         
  14   8   1        422.61        400.06        28.51 o                         
 -14   9   1        654.77        603.29        36.18 o                         
 -13   9   1        111.55        169.15        19.46 o                         
 -12   9   1       3207.52       3234.56       110.49 o                         
 -11   9   1         82.65         92.34        12.99 o                         
 -10   9   1       2848.80       3190.57        88.70 o                         
  -9   9   1       1270.65       1238.11        41.44 o                         
  -8   9   1        543.41        539.25        27.56 o                         
  -7   9   1         15.28         21.28        15.42 o                         
  -6   9   1       5206.86       5107.27       161.88 o                         
  -5   9   1       1260.27       1099.97        35.13 o                         
  -4   9   1       1782.35       1782.87        74.98 o                         
  -3   9   1       1007.12        991.20        34.05 o                         
  -2   9   1       4107.61       3858.70       104.89 o                         
  -1   9   1        118.77        119.88        12.03 o                         
   0   9   1       3776.64       3572.63        89.17 o                         
   1   9   1         92.17         66.64        11.11 o                         
   2   9   1       2738.62       2739.08        79.27 o                         
   3   9   1       1299.94       1164.39        43.33 o                         
   4   9   1       6770.19       6754.59       164.65 o                         
   5   9   1        160.39        123.94        17.03 o                         
   6   9   1        409.95        397.93        32.97 o                         
   7   9   1        165.76        188.14        14.32 o                         
   8   9   1         22.60         42.99        10.74 o                         
   9   9   1       1483.92       1376.35        59.75 o                         
  10   9   1        776.42        805.86        40.93 o                         
  11   9   1          8.77         21.08        10.94 o                         
  12   9   1        890.10        835.42        50.38 o                         
  13   9   1         31.91         44.19        12.80 o                         
  14   9   1        738.64        782.78        94.26 o                         
 -14  10   1         14.65         29.10        12.05 o                         
 -13  10   1        863.28        959.87        74.23 o                         
 -12  10   1         54.61        104.95        13.80 o                         
 -11  10   1       1837.90       1811.30        86.29 o                         
 -10  10   1       1354.69       1326.51        50.55 o                         
  -9  10   1       2554.02       2688.42        73.39 o                         
  -8  10   1        902.72        999.94        39.10 o                         
  -7  10   1       1223.37       1218.12        49.79 o                         
  -6  10   1        103.12         97.79        12.02 o                         
  -5  10   1       1853.36       1941.81        58.65 o                         
  -4  10   1          9.16         24.62         9.14 o                         
  -3  10   1       5792.19       5800.48       177.86 o                         
  -2  10   1        482.07        406.18        28.75 o                         
  -1  10   1       5435.33       5424.37       119.34 o                         
   0  10   1       1327.08       1274.40        38.87 o                         
   1  10   1      14857.06      14651.29       348.94 o                         
   2  10   1       3678.50       3695.62       173.59 o                         
   3  10   1       8116.66       8125.98       204.48 o                         
   4  10   1        577.30        630.83        35.51 o                         
   5  10   1       5577.12       5525.35       149.43 o                         
   6  10   1        344.17        329.18        23.19 o                         
   7  10   1       5499.94       5850.04       130.88 o                         
   8  10   1       1105.77       1267.79        46.69 o                         
   9  10   1       7851.20       8146.36       203.07 o                         
  10  10   1         48.22         79.30        18.92 o                         
  11  10   1       5165.53       5814.19       187.09 o                         
  12  10   1          1.19          1.61         9.36 o                         
  13  10   1       2720.93       2920.19        99.40 o                         
 -12  11   1        417.28        375.32        27.34 o                         
 -11  11   1         60.33        143.52        20.37 o                         
 -10  11   1        600.72        566.23        30.33 o                         
  -9  11   1        153.58        201.04        15.01 o                         
  -8  11   1        941.55        979.69        45.67 o                         
  -7  11   1          5.63         38.99        17.54 o                         
  -6  11   1       2030.12       1949.09        59.18 o                         
  -5  11   1       4037.15       4089.26       117.26 o                         
  -4  11   1        210.74        154.76        18.02 o                         
  -3  11   1       2570.58       2528.33        98.68 o                         
  -2  11   1       3267.58       3250.87        96.19 o                         
  -1  11   1       3691.05       3414.27        89.77 o                         
   0  11   1       2204.95       2271.56        66.35 o                         
   1  11   1       3125.29       3088.84       120.80 o                         
   2  11   1        416.66        373.05        29.18 o                         
   3  11   1          3.87         30.19        13.01 o                         
   4  11   1        316.55        262.25        21.53 o                         
   5  11   1       2474.13       2453.23        85.51 o                         
   6  11   1        458.68        477.53        28.85 o                         
   7  11   1         83.39         79.21        12.45 o                         
   8  11   1       1703.09       1786.91        60.72 o                         
   9  11   1          4.34         14.91        11.56 o                         
  10  11   1        547.10        500.22        32.23 o                         
  11  11   1         11.57         13.97         8.55 o                         
  12  11   1        445.82        493.52        27.05 o                         
  13  11   1        197.76        143.05        21.18 o                         
 -13  12   1       1188.57        871.53        57.91 o                         
 -12  12   1         45.62         23.51        11.09 o                         
 -11  12   1       6914.32       7337.95       392.57 o                         
 -10  12   1         22.79         18.89        13.46 o                         
  -9  12   1       3228.23       3548.26       172.73 o                         
  -8  12   1        467.83        530.38        30.35 o                         
  -7  12   1      10105.25      10323.29       285.50 o                         
  -6  12   1          2.76          8.90        11.74 o                         
  -5  12   1       7184.21       7329.01       191.00 o                         
  -4  12   1          3.57         10.98        13.27 o                         
  -3  12   1       2889.21       2963.55        82.39 o                         
  -2  12   1       1197.08       1188.54        49.03 o                         
  -1  12   1       7492.15       7673.34       198.59 o                         
   0  12   1       1109.55        991.64        43.80 o                         
   1  12   1       3774.79       4219.81       133.25 o                         
   2  12   1         57.51         20.44        19.01 o                         
   3  12   1        145.71        126.09        24.92 o                         
   4  12   1        456.67        420.74        30.17 o                         
   5  12   1       5574.21       6203.65       213.32 o                         
   6  12   1       2190.55       2279.10        96.73 o                         
   7  12   1       1710.24       1863.89        70.45 o                         
   8  12   1        125.21        151.95        18.53 o                         
   9  12   1       1732.81       1909.77       120.79 o                         
  10  12   1         38.58         28.66        15.63 o                         
  11  12   1       1497.26       1708.35        93.08 o                         
  12  12   1        291.21        279.02        30.03 o                         
 -11  13   1        516.45        539.11        31.20 o                         
 -10  13   1        412.09        392.05        30.18 o                         
  -9  13   1        348.42        306.77        33.43 o                         
  -8  13   1        110.93        141.53        19.18 o                         
  -7  13   1         23.39         45.25        12.34 o                         
  -6  13   1         58.60         70.11        15.41 o                         
  -5  13   1         13.13         22.92        13.82 o                         
  -4  13   1         91.89         81.15        14.11 o                         
  -3  13   1         90.90        134.92        19.25 o                         
  -2  13   1       1285.53       1340.56        49.09 o                         
  -1  13   1         43.73         71.71        16.19 o                         
   0  13   1        649.16        538.06        38.83 o                         
   1  13   1         21.95         38.30        13.79 o                         
   2  13   1       1189.14       1192.20        58.36 o                         
   3  13   1        563.45        545.50        31.56 o                         
   4  13   1         84.34         83.29        18.44 o                         
   5  13   1         22.07         61.71        33.02 o                         
   6  13   1          3.31         20.87        15.21 o                         
   7  13   1        237.88        233.68        21.50 o                         
   8  13   1        904.50       1003.38        42.97 o                         
   9  13   1          1.34         48.62        15.08 o                         
  10  13   1        670.91        660.17        31.87 o                         
  11  13   1        114.47         97.56        12.48 o                         
 -10  14   1          4.46          8.07        10.91 o                         
  -9  14   1       3039.21       3459.57       142.03 o                         
  -8  14   1         95.90         68.82        31.04 o                         
  -7  14   1       5748.54       6642.21       217.73 o                         
  -6  14   1         24.12         14.84        11.30 o                         
  -5  14   1       7840.55       8206.55       338.30 o                         
  -4  14   1        567.22        588.82        36.65 o                         
  -3  14   1       7524.19       8529.90       214.43 o                         
  -2  14   1         11.41          7.96        15.08 o                         
  -1  14   1       4226.98       4272.50       122.83 o                         
   0  14   1         15.32          2.14        12.77 o                         
   1  14   1       1267.05       1359.20        56.59 o                         
   2  14   1          9.25         -1.31        12.67 o                         
   3  14   1       2453.39       2521.67        88.19 o                         
   4  14   1          8.13         16.91        10.89 o                         
   5  14   1       2442.15       2608.11       101.06 o                         
   6  14   1         67.46         72.63        19.00 o                         
   7  14   1       1165.38       1180.71        52.23 o                         
   8  14   1          3.92         19.79        10.15 o                         
   9  14   1        522.86        511.77        30.97 o                         
  10  14   1        382.25        350.89        24.72 o                         
  -9  15   1         49.10         50.52         9.24 o                         
  -8  15   1          9.60          6.87        12.33 o                         
  -7  15   1        253.06        277.84        26.48 o                         
  -6  15   1          1.11         10.04        11.28 o                         
  -5  15   1        376.77        459.02        55.47 o                         
  -4  15   1         20.47         17.76        15.76 o                         
  -3  15   1       1334.39       1411.88        99.30 o                         
  -2  15   1         84.14         23.49        16.15 o                         
  -1  15   1        363.64        356.06        26.58 o                         
   0  15   1         55.82         15.08        17.49 o                         
   1  15   1        864.19        941.88        45.68 o                         
   2  15   1        185.63        187.67        35.64 o                         
   3  15   1         62.37        104.46        25.94 o                         
   4  15   1         65.22        104.38        18.30 o                         
   5  15   1        135.52        173.06        19.77 o                         
   6  15   1        207.05        219.69        39.27 o                         
   7  15   1        324.60        382.43        39.12 o                         
   8  15   1          0.95          5.57         7.91 o                         
   9  15   1          2.01          1.55         7.36 o                         
  -7  16   1       1344.20        965.35        45.10 o                         
  -6  16   1        116.79         99.34        19.32 o                         
  -4  16   1          3.65         -1.81        12.24 o                         
  -3  16   1       3584.57       3746.17       155.66 o                         
  -2  16   1        172.13        129.92        22.62 o                         
  -1  16   1       2415.21       2392.13       111.56 o                         
   0  16   1         18.17         30.31        15.94 o                         
   1  16   1       3149.91       3146.30       133.22 o                         
   2  16   1         54.72         51.76        14.42 o                         
   3  16   1       4372.30       4408.86       177.83 o                         
   4  16   1         60.14         74.89        12.36 o                         
   5  16   1       3174.89       2742.76       166.82 o                         
   6  16   1          0.00          1.98        10.14 o                         
  -4  17   1         90.35         57.10        13.03 o                         
  -3  17   1        569.38        500.16        39.03 o                         
  -2  17   1        230.57        152.10        20.38 o                         
  -1  17   1         52.92         36.61        11.78 o                         
 -18   0   2       3672.83       2894.04       167.65 o                         
 -17   0   2        134.74         97.11        20.32 o                         
 -16   0   2       4547.83       4581.34       194.82 o                         
 -15   0   2        158.67        152.29        27.39 o                         
 -14   0   2       1811.81       1780.20       229.36 o                         
 -13   0   2       2538.57       2597.14       110.04 o                         
 -12   0   2      10156.58      11083.76       337.73 o                         
 -11   0   2        328.06        234.09        27.84 o                         
 -10   0   2       6198.12       6333.47       216.64 o                         
  -9   0   2        438.03        527.94        45.43 o                         
  -8   0   2        211.44        192.34        21.43 o                         
  -7   0   2       8017.14       8326.76       254.42 o                         
  -6   0   2        124.09        119.37        31.09 o                         
  -5   0   2         63.37        113.26        13.85 o                         
  -4   0   2       1801.99       2004.15        61.91 o                         
  -3   0   2       1440.02       1146.46        41.66 o                         
  -2   0   2       4585.84       4274.58       166.14 o                         
  -1   0   2         36.88         71.48        16.93 o                         
   0   0   2       9643.80       8939.60       320.65 o                         
   1   0   2         79.92        103.07        19.77 o                         
   2   0   2       4263.35       4031.55       170.18 o                         
   3   0   2       1328.30       1209.17        74.33 o                         
   4   0   2        424.55        416.00        44.47 o                         
   5   0   2        878.66        787.63        67.21 o                         
   6   0   2      13470.91      12523.04       514.87 o                         
   7   0   2        133.94        129.90        20.20 o                         
   8   0   2      13123.03      14040.54       404.55 o                         
   9   0   2        452.68        395.24        30.41 o                         
  10   0   2      15792.82      16984.29       441.77 o                         
  11   0   2        128.21         82.28        22.13 o                         
  12   0   2       3684.48       3968.82       150.20 o                         
  13   0   2        151.63        159.47        60.97 o                         
  14   0   2       4633.66       5217.05       227.96 o                         
  15   0   2         82.70         29.00        19.11 o                         
  16   0   2       2966.92       3054.91       173.48 o                         
  17   0   2        828.75        717.83        53.77 o                         
 -18   1   2         46.64          6.67        15.41 o                         
 -17   1   2         49.73         14.83        15.53 o                         
 -16   1   2        161.75        177.49        26.66 o                         
 -15   1   2          4.45        -14.33        18.70 o                         
 -14   1   2        136.82        133.68        40.28 o                         
 -13   1   2        976.33       1082.42       109.80 o                         
 -12   1   2        833.75        694.47        57.95 o                         
 -11   1   2          2.46         -4.86        16.55 o                         
 -10   1   2         52.59         40.45        25.18 o                         
  -9   1   2       1239.43       1279.57        62.00 o                         
  -8   1   2        152.56        131.04        19.19 o                         
  -7   1   2        128.00         80.60        14.39 o                         
  -6   1   2         10.83         45.88        15.02 o                         
  -5   1   2       6890.89       6389.73       167.82 o                         
  -4   1   2          3.41         44.49        13.27 o                         
  -3   1   2       4931.59       5406.90       148.68 o                         
  -2   1   2       3852.69       4126.77       234.95 o                         
  -1   1   2       2446.48       2833.46       117.24 o                         
   0   1   2       1280.44       1513.02        60.90 o                         
   1   1   2       5007.45       4198.10       247.07 o                         
   2   1   2       7530.03       7102.19       197.58 o                         
   3   1   2        812.11        571.01        46.90 o                         
   4   1   2         70.06        137.54        26.07 o                         
   5   1   2       2373.58       2184.83       126.39 o                         
   6   1   2       1785.77       2066.10       106.03 o                         
   7   1   2       3480.56       3579.50       117.68 o                         
   8   1   2        203.34        217.62        26.85 o                         
   9   1   2         34.13         50.14        15.05 o                         
  10   1   2       2516.84       2532.99        96.49 o                         
  11   1   2       1036.66        939.15        53.29 o                         
  12   1   2        200.17        171.86        23.86 o                         
  13   1   2          9.85         24.02        19.43 o                         
  14   1   2         33.68         61.32        23.30 o                         
  15   1   2         70.97         52.32        20.10 o                         
  16   1   2          7.89         18.68        14.66 o                         
  17   1   2         17.70          9.86        10.95 o                         
 -17   2   2         50.62         39.12        10.64 o                         
 -16   2   2       1318.64       1149.52        48.27 o                         
 -15   2   2        472.61        446.37        30.23 o                         
 -14   2   2       3013.51       3341.92       111.30 o                         
 -13   2   2         41.43          2.96        16.42 o                         
 -12   2   2       4790.65       4823.69       121.15 o                         
 -11   2   2       1008.83       1105.81        40.32 o                         
 -10   2   2       4954.78       5048.75       122.54 o                         
  -9   2   2        145.01        119.45        14.63 o                         
  -8   2   2       7796.11       8242.98       168.30 o                         
  -7   2   2        600.03        749.44        28.94 o                         
  -6   2   2       2682.19       3217.43        81.76 o                         
  -5   2   2        328.92        378.16        21.99 o                         
  -4   2   2       8154.53       7201.18       155.32 o                         
  -3   2   2      26801.05      24712.92       571.31 o                         
  -2   2   2      17453.07      16372.02       601.63 o                         
  -1   2   2       1402.61       1398.15        46.95 o                         
   0   2   2      10007.31      10860.49       291.41 o                         
   1   2   2         73.50         87.37        13.70 o                         
   2   2   2      41763.45      40085.88      1046.80 o                         
   3   2   2       4880.64       4608.43       115.61 o                         
   4   2   2      15530.11      16061.64       435.53 o                         
   5   2   2         31.53         80.53        27.45 o                         
   6   2   2      17345.65      17680.20       492.88 o                         
   7   2   2         23.24         35.17        10.32 o                         
   8   2   2      10892.47      10990.59       248.55 o                         
   9   2   2         25.62         35.58         9.37 o                         
  10   2   2      16793.62      17182.45       297.93 o                         
  11   2   2         74.51         88.26        11.85 o                         
  12   2   2       2156.91       2288.57        89.13 o                         
  13   2   2         73.00        100.11        18.27 o                         
  14   2   2       3811.50       4013.68       128.66 o                         
  15   2   2         12.82         -0.34        12.62 o                         
  16   2   2       2483.79       2362.92        76.92 o                         
  17   2   2         40.09         27.45        12.17 o                         
 -17   3   2        241.22        183.31        24.98 o                         
 -16   3   2        401.42        335.68        20.48 o                         
 -15   3   2        377.27        440.15        35.83 o                         
 -14   3   2        247.75        182.58        23.28 o                         
 -13   3   2       1691.09       1585.35        56.47 o                         
 -12   3   2       1172.84       1111.86        45.29 o                         
 -11   3   2        919.70        955.63        38.01 o                         
 -10   3   2       3340.84       3381.69        74.06 o                         
  -9   3   2        547.23        503.84        25.44 o                         
  -8   3   2         60.53         30.68        13.21 o                         
  -7   3   2       1035.09       1064.50        37.96 o                         
  -6   3   2         72.69        195.31        18.79 o                         
  -5   3   2       2450.76       2524.71        70.28 o                         
  -4   3   2       1861.69       1546.35        55.50 o                         
  -3   3   2        386.26        574.00        30.21 o                         
  -2   3   2          2.36         32.46         8.37 o                         
  -1   3   2       1602.23       1251.06        40.64 o                         
   0   3   2      10381.41      10413.77       297.46 o                         
   1   3   2       1371.71       1132.08        55.41 o                         
   2   3   2         27.57         33.63         8.59 o                         
   3   3   2       2229.65       2284.61        62.40 o                         
   4   3   2       1091.85        804.02        37.04 o                         
   5   3   2        967.62       1085.10        58.92 o                         
   6   3   2          6.63         65.13        11.49 o                         
   7   3   2        223.66        226.42        16.30 o                         
   8   3   2       2021.44       2313.46        68.39 o                         
   9   3   2        778.27        691.19        25.38 o                         
  10   3   2       1284.91       1333.92        43.89 o                         
  11   3   2       1978.05       1835.03        72.91 o                         
  12   3   2         50.75         75.35        11.18 o                         
  13   3   2        112.31        162.51        21.00 o                         
  14   3   2         59.16         37.78        15.88 o                         
  15   3   2        477.50        458.41        31.76 o                         
  16   3   2         63.17         79.75         9.90 o                         
 -17   4   2         16.14        -13.05        13.05 o                         
 -16   4   2       1448.08       1167.16        35.38 o                         
 -15   4   2         60.44         33.01        10.63 o                         
 -14   4   2       2043.32       2126.41        77.64 o                         
 -13   4   2        968.91        981.55        47.41 o                         
 -12   4   2       1733.34       1788.17        75.36 o                         
 -11   4   2        381.35        347.96        24.70 o                         
 -10   4   2       6298.04       6714.21       135.14 o                         
  -9   4   2       1119.69       1331.41        45.57 o                         
  -8   4   2      11448.77      11617.39       227.19 o                         
  -7   4   2        296.10        351.76        18.50 o                         
  -6   4   2      32352.98      33457.29       666.03 o                         
  -5   4   2       1890.50       1952.75        70.62 o                         
  -4   4   2      26589.42      25260.67       591.25 o                         
  -3   4   2       5082.08       4598.56       152.01 o                         
  -2   4   2      20849.69      18970.63       499.20 o                         
  -1   4   2      23640.62      21639.52       798.55 o                         
   0   4   2      34505.95      31761.71      1086.20 o                         
   1   4   2       2828.34       2823.91       112.78 o                         
   2   4   2      38393.27      32992.91       932.53 o                         
   3   4   2       3683.14       3713.95       128.36 o                         
   4   4   2      27837.53      30071.06       595.74 o                         
   5   4   2       5850.70       6105.60       147.21 o                         
   6   4   2       4719.15       4581.58        94.87 o                         
   7   4   2        140.96        184.20        13.42 o                         
   8   4   2       9639.71       9801.66       155.38 o                         
   9   4   2          3.96         12.54         7.21 o                         
  10   4   2        736.81        797.08        33.40 o                         
  11   4   2         32.64          7.15        21.19 o                         
  12   4   2       3047.39       3136.94        86.06 o                         
  13   4   2        548.35        469.03        26.28 o                         
  14   4   2       1704.91       1752.82        66.66 o                         
  15   4   2        178.60        166.58        26.32 o                         
  16   4   2        564.39        447.81        29.95 o                         
 -16   5   2        355.36        305.45        81.00 o                         
 -15   5   2        694.58        616.39        24.29 o                         
 -14   5   2        215.84        240.30        27.04 o                         
 -13   5   2       1746.25       1549.74        62.25 o                         
 -12   5   2        493.01        360.64        32.51 o                         
 -11   5   2        491.03        477.12        28.79 o                         
 -10   5   2        263.83        183.73        23.31 o                         
  -9   5   2        226.16        234.44        16.96 o                         
  -8   5   2       1084.32        995.55        38.15 o                         
  -7   5   2        962.23       1011.75        37.53 o                         
  -6   5   2       1226.04        881.49        48.49 o                         
  -5   5   2       1649.56       1505.35        46.44 o                         
  -4   5   2        451.81        638.21        31.15 o                         
  -3   5   2        103.40        212.40        15.34 o                         
  -2   5   2         74.32        105.28        14.38 o                         
  -1   5   2         92.67        174.21        11.56 o                         
   0   5   2        568.77        403.65        23.91 o                         
   1   5   2        322.81        376.96        25.52 o                         
   2   5   2      10280.68      10618.07       561.82 o                         
   3   5   2       2574.64       2943.92        92.07 o                         
   4   5   2         68.05         85.15        14.58 o                         
   5   5   2        370.27        410.58        36.31 o                         
   6   5   2       4559.66       4479.05        82.91 o                         
   7   5   2       1758.20       1767.64        50.50 o                         
   8   5   2       1631.48       1454.94        37.88 o                         
   9   5   2       1201.89       1142.27        33.05 o                         
  10   5   2        208.63        203.21        14.67 o                         
  11   5   2       1820.80       1727.59        65.44 o                         
  12   5   2        742.70        808.04        42.03 o                         
  13   5   2       3489.26       3586.77       116.50 o                         
  14   5   2         88.01         78.65        14.04 o                         
  15   5   2        911.74        883.77        57.37 o                         
 -16   6   2       1056.32        762.75        49.14 o                         
 -15   6   2         38.01         45.33        11.37 o                         
 -14   6   2       2066.79       1785.66        55.61 o                         
 -13   6   2        446.51        378.54        23.35 o                         
 -12   6   2       1989.25       2055.19        58.22 o                         
 -11   6   2        554.84        546.44        22.75 o                         
 -10   6   2       2020.65       1928.41        75.15 o                         
  -9   6   2        254.11        146.88        20.23 o                         
  -8   6   2      16860.41      17303.39       363.46 o                         
  -7   6   2         11.93         13.52         9.97 o                         
  -6   6   2      15689.18      15387.28       343.44 o                         
  -5   6   2        429.49        296.70        20.48 o                         
  -4   6   2      20867.63      20144.95       347.85 o                         
  -3   6   2       1455.65       1299.33        63.35 o                         
  -2   6   2      25783.79      19543.51       726.44 o                         
  -1   6   2          8.22         60.20        33.72 o                         
   0   6   2        918.83       1040.38        72.73 o                         
   1   6   2        659.62        752.18       163.35 o                         
   2   6   2      16077.17      14523.85       535.83 o                         
   3   6   2       6269.21       6051.91       179.88 o                         
   4   6   2      17177.79      16085.06       331.07 o                         
   5   6   2         35.55         44.63         8.78 o                         
   6   6   2       1698.23       1546.01        48.50 o                         
   7   6   2        970.36        842.98        26.07 o                         
   8   6   2       4771.93       4539.39        93.82 o                         
   9   6   2       1809.47       1630.46        42.05 o                         
  10   6   2       2051.58       2103.58        72.39 o                         
  11   6   2        448.59        447.66        21.27 o                         
  12   6   2        362.07        382.51        26.43 o                         
  13   6   2         48.31         22.60         9.20 o                         
  14   6   2       1131.59       1148.83        59.50 o                         
  15   6   2          5.26        -23.93        25.65 o                         
 -15   7   2        663.47        637.80        44.46 o                         
 -14   7   2        354.73        337.00        32.26 o                         
 -13   7   2       2009.91       2060.36       144.25 o                         
 -12   7   2        157.85        163.76        23.77 o                         
 -11   7   2        222.96        283.38        46.66 o                         
 -10   7   2        847.37        847.86        51.71 o                         
  -9   7   2       3342.09       3669.58       125.30 o                         
  -8   7   2       1733.25       1531.99        57.91 o                         
  -7   7   2       2243.68       2124.15        91.12 o                         
  -6   7   2        208.69        224.61        25.58 o                         
  -5   7   2       6831.33       6595.35       222.44 o                         
  -4   7   2       1064.26       1094.64        40.45 o                         
  -3   7   2       4993.17       5084.88       159.17 o                         
  -2   7   2       1900.63       2046.41        53.36 o                         
  -1   7   2        254.18        387.57        24.88 o                         
   0   7   2       1415.68       1737.19        48.24 o                         
   1   7   2       1675.53       1504.52        41.26 o                         
   2   7   2       3620.51       3421.81        94.43 o                         
   3   7   2       7732.14       7825.17       195.23 o                         
   4   7   2       2162.73       1860.89        66.64 o                         
   5   7   2       7041.03       6680.81       176.78 o                         
   6   7   2       2058.88       1771.99        71.38 o                         
   7   7   2       3515.65       3541.77       120.75 o                         
   8   7   2       3050.03       2855.16        96.76 o                         
   9   7   2       1447.81       1543.57        72.00 o                         
  10   7   2        402.63        457.21        26.89 o                         
  11   7   2       3381.84       3083.01        95.27 o                         
  12   7   2         72.40         53.16        26.15 o                         
  13   7   2        331.83        375.83        51.95 o                         
  14   7   2         37.67         52.50        16.83 o                         
 -15   8   2         29.87         22.73        10.96 o                         
 -14   8   2       3004.80       3007.03       123.49 o                         
 -13   8   2         23.62         17.68        12.91 o                         
 -12   8   2       2731.95       2748.69       202.98 o                         
 -11   8   2         10.08          2.01        11.71 o                         
 -10   8   2       1023.03       1066.80        38.58 o                         
  -9   8   2         61.37         68.71        11.28 o                         
  -8   8   2        619.12        736.26        43.23 o                         
  -7   8   2         23.99         26.08        12.25 o                         
  -6   8   2       4964.82       5295.58       115.49 o                         
  -5   8   2        973.28        859.40        33.73 o                         
  -4   8   2       6824.33       7142.64       182.39 o                         
  -3   8   2       8556.69       8394.18       209.34 o                         
  -2   8   2       1436.34       1509.33        47.52 o                         
  -1   8   2          4.70          9.74         7.58 o                         
   0   8   2       1523.34       1629.21        52.58 o                         
   1   8   2        348.47        206.71        12.99 o                         
   2   8   2       3802.24       3663.79        79.97 o                         
   3   8   2        117.43        123.96        12.04 o                         
   4   8   2        738.98        784.33        41.90 o                         
   5   8   2       1785.56       1777.15        57.39 o                         
   6   8   2        913.03        899.86        31.54 o                         
   7   8   2       2097.52       2125.22        60.40 o                         
   8   8   2       1528.54       1613.94        90.01 o                         
   9   8   2         51.28         67.88        12.87 o                         
  10   8   2       1184.22       1156.16        53.58 o                         
  11   8   2        577.20        593.59        33.73 o                         
  12   8   2       3108.02       3072.38       328.66 o                         
  13   8   2        101.70        139.92        18.79 o                         
  14   8   2       1168.29       1283.88       108.66 o                         
 -14   9   2          7.48         -8.63        12.24 o                         
 -13   9   2       2010.42       2374.38       102.71 o                         
 -12   9   2        614.59        531.25        47.13 o                         
 -11   9   2       3566.85       3918.04       126.05 o                         
 -10   9   2         26.91         72.38        11.88 o                         
  -9   9   2       2044.95       2181.55        66.44 o                         
  -8   9   2       1370.18       1371.98        53.18 o                         
  -7   9   2       9456.92      10087.98       225.06 o                         
  -6   9   2         54.51         60.64        10.75 o                         
  -5   9   2       8639.83       8862.70       220.25 o                         
  -4   9   2         78.11         59.36        10.84 o                         
  -3   9   2       4853.56       4586.46       127.12 o                         
  -2   9   2       2030.89       2061.36        60.36 o                         
  -1   9   2      19931.97      19379.51       385.10 o                         
   0   9   2        335.59        322.85        19.31 o                         
   1   9   2      18593.87      17907.33       388.26 o                         
   2   9   2         51.69         56.14         9.68 o                         
   3   9   2      12061.37      11715.15       224.73 o                         
   4   9   2       1291.31       1158.50        40.69 o                         
   5   9   2       4811.77       4956.35       121.83 o                         
   6   9   2         11.74         25.61         9.82 o                         
   7   9   2       4937.73       4947.96       158.74 o                         
   8   9   2        261.12        235.41        20.34 o                         
   9   9   2       3227.18       3233.88       111.73 o                         
  10   9   2        136.85        171.60        23.61 o                         
  11   9   2       2844.76       2946.77       109.34 o                         
  12   9   2         73.49         52.76        13.40 o                         
  13   9   2        933.18        962.04        64.00 o                         
  14   9   2         97.25         71.61        14.57 o                         
 -14  10   2        558.62        587.71        51.34 o                         
 -13  10   2        949.60        880.83        62.96 o                         
 -12  10   2        692.65        714.27        43.86 o                         
 -11  10   2       1524.45       1684.66        66.95 o                         
 -10  10   2        397.04        410.85        23.09 o                         
  -9  10   2       1778.64       1909.48        60.82 o                         
  -8  10   2       1819.75       2056.76        72.06 o                         
  -7  10   2       1042.14       1096.43        45.05 o                         
  -6  10   2        245.54        289.85        18.96 o                         
  -5  10   2       3145.71       3122.17        83.26 o                         
  -4  10   2       2137.64       2325.71        75.35 o                         
  -3  10   2       1256.43       1247.17        39.81 o                         
  -2  10   2        805.51        754.63        30.65 o                         
  -1  10   2        597.29        565.17        23.33 o                         
   0  10   2        923.89        891.63        31.96 o                         
   1  10   2       2380.86       2340.51        71.27 o                         
   2  10   2        440.00        421.90        22.81 o                         
   3  10   2       3811.17       3579.26        84.23 o                         
   4  10   2       7344.33       7314.44       169.20 o                         
   5  10   2       2026.93       1950.73        59.36 o                         
   6  10   2         54.72         92.29        12.72 o                         
   7  10   2       1103.87       1146.49        45.25 o                         
   8  10   2       3692.61       4002.20       145.23 o                         
   9  10   2       1615.57       1598.72        93.38 o                         
  10  10   2       1276.33       1435.02        60.79 o                         
  11  10   2        161.21        195.81        19.58 o                         
  12  10   2       1508.73       1609.39        90.07 o                         
  13  10   2        184.43        209.14        31.91 o                         
 -13  11   2       1243.63       1377.64        92.69 o                         
 -12  11   2        303.88        264.70        37.51 o                         
 -11  11   2       2576.11       2895.85        88.57 o                         
 -10  11   2       1048.78       1088.89        49.07 o                         
  -9  11   2       5193.63       5511.24       129.95 o                         
  -8  11   2        410.27        329.03        20.67 o                         
  -7  11   2       8038.77       8560.99       196.03 o                         
  -6  11   2          4.26         13.33        11.60 o                         
  -5  11   2        264.28        297.08        23.06 o                         
  -4  11   2         29.69         28.76        12.71 o                         
  -3  11   2       7143.05       7212.01       190.96 o                         
  -2  11   2         10.00         43.21        11.41 o                         
  -1  11   2      11393.11      11384.24       253.59 o                         
   0  11   2         23.45         14.79        11.84 o                         
   1  11   2      10320.05      11068.21       323.65 o                         
   2  11   2        154.93        174.26        17.04 o                         
   3  11   2       6551.76       6767.94       158.13 o                         
   4  11   2       1077.72       1025.21        49.56 o                         
   5  11   2       6277.38       6259.32       167.33 o                         
   6  11   2       1710.01       1681.62        55.08 o                         
   7  11   2       1061.99       1054.60        48.88 o                         
   8  11   2        132.94        119.50        16.90 o                         
   9  11   2       7860.75       8956.84       289.32 o                         
  10  11   2        380.02        383.30        26.54 o                         
  11  11   2       1761.47       1923.83        62.17 o                         
  12  11   2         90.28         79.14        13.62 o                         
  13  11   2       1986.99       1928.02       112.62 o                         
 -12  12   2          8.33         -4.69        27.15 o                         
 -11  12   2        410.03        356.74        23.24 o                         
 -10  12   2        597.89        628.15        35.21 o                         
  -9  12   2        169.01        186.39        24.11 o                         
  -8  12   2        362.20        352.13        27.19 o                         
  -7  12   2         97.18        127.79        18.33 o                         
  -6  12   2       1240.21       1225.12        53.44 o                         
  -5  12   2        164.51        170.71        21.21 o                         
  -4  12   2        154.71        152.82        17.15 o                         
  -3  12   2       1040.98       1038.11        48.49 o                         
  -2  12   2       1552.77       1508.61        51.84 o                         
  -1  12   2        165.99        198.33        17.08 o                         
   0  12   2       1615.23       1578.16        58.44 o                         
   1  12   2       2354.59       2323.41        80.96 o                         
   2  12   2       2084.07       2303.72        83.29 o                         
   3  12   2       3049.84       3111.58        93.18 o                         
   4  12   2       1232.91       1167.82        62.77 o                         
   5  12   2        543.07        570.53        37.11 o                         
   6  12   2       1485.95       1602.00        58.17 o                         
   7  12   2         61.04         60.95        19.52 o                         
   8  12   2       2731.44       2882.44       107.76 o                         
   9  12   2        750.20        872.05        46.14 o                         
  10  12   2        290.55        327.43        22.92 o                         
  11  12   2        431.45        443.13        30.80 o                         
  12  12   2        173.88        158.28        20.95 o                         
 -11  13   2       3155.48       3277.21       365.27 o                         
 -10  13   2         19.80         13.89         8.74 o                         
  -9  13   2        886.04        971.63        49.58 o                         
  -8  13   2        172.95        147.20        15.75 o                         
  -7  13   2       1999.01       1953.00        88.80 o                         
  -6  13   2        802.24        768.34        38.75 o                         
  -5  13   2       3747.67       3931.68       110.15 o                         
  -4  13   2        932.48        814.11        40.49 o                         
  -3  13   2        268.71        298.15        20.82 o                         
  -2  13   2         27.85         42.42        12.13 o                         
  -1  13   2       1896.67       1913.53        68.33 o                         
   0  13   2          0.48          8.52        12.71 o                         
   1  13   2        539.30        523.83        38.81 o                         
   2  13   2        884.84        839.74        42.86 o                         
   3  13   2       2908.95       3107.76       112.84 o                         
   4  13   2        211.48        266.41        24.25 o                         
   5  13   2       3691.23       3945.87       126.22 o                         
   6  13   2         17.77         16.79        14.52 o                         
   7  13   2       3236.63       3185.28       116.30 o                         
   8  13   2         60.48         43.38        13.92 o                         
   9  13   2       2444.15       2679.07        93.38 o                         
  10  13   2         38.35         45.10        10.75 o                         
 -10  14   2        330.82        339.24        31.29 o                         
  -9  14   2        284.91        279.70        20.36 o                         
  -8  14   2         36.47         56.79        11.97 o                         
  -7  14   2         66.84         58.92        14.10 o                         
  -6  14   2         38.19         24.83        14.99 o                         
  -5  14   2        169.27        170.70        23.00 o                         
  -4  14   2         40.12         53.73        14.32 o                         
  -3  14   2         74.50         75.34        18.57 o                         
  -2  14   2        310.87        360.21        39.51 o                         
  -1  14   2        204.34        162.79        23.39 o                         
   0  14   2       1223.63       1153.26        47.92 o                         
   1  14   2        168.14        140.33        22.88 o                         
   2  14   2          7.87         -3.40        15.62 o                         
   3  14   2        109.99        116.70        15.76 o                         
   4  14   2        734.42        737.84        38.06 o                         
   5  14   2        361.71        408.92        29.47 o                         
   6  14   2         79.22         80.84        17.53 o                         
   7  14   2          6.15          7.44        12.04 o                         
   8  14   2        197.82        233.53        18.33 o                         
   9  14   2         52.94         53.18        10.63 o                         
  10  14   2         41.18         41.56         9.05 o                         
  -9  15   2        705.23        538.51        39.50 o                         
  -8  15   2        363.49        386.36        36.85 o                         
  -7  15   2       2561.27       2665.83       127.61 o                         
  -6  15   2         71.73         80.58        24.15 o                         
  -5  15   2       2869.26       3229.35       143.38 o                         
  -4  15   2         63.46         79.61        20.44 o                         
  -3  15   2       4534.75       4699.05       161.67 o                         
  -2  15   2          2.61         10.96        18.33 o                         
  -1  15   2       5253.12       5682.17       236.19 o                         
   0  15   2        285.93        257.72        21.52 o                         
   1  15   2       2621.36       2917.48        94.19 o                         
   2  15   2        547.46        577.78        43.84 o                         
   3  15   2       3561.53       3671.31       114.29 o                         
   4  15   2        147.01        167.44        31.07 o                         
   5  15   2       3853.06       4164.57       187.30 o                         
   6  15   2          1.69          3.12        12.92 o                         
   7  15   2       2819.28       3135.02       187.26 o                         
   8  15   2         12.62         25.78        12.70 o                         
  -7  16   2        228.13        156.61        19.92 o                         
  -6  16   2          7.98          2.18        11.90 o                         
  -5  16   2         28.15         29.39        12.37 o                         
  -4  16   2         40.64         28.81        19.14 o                         
  -3  16   2         10.76         20.16        13.55 o                         
  -2  16   2          3.91         -1.43        11.42 o                         
  -1  16   2         41.24         40.90        12.69 o                         
   0  16   2        240.66        186.41        44.03 o                         
   1  16   2        198.36        150.57        23.78 o                         
   2  16   2          4.99          2.10        12.44 o                         
   3  16   2        381.91        342.22        27.48 o                         
   4  16   2          8.89         10.14         7.26 o                         
   5  16   2        157.91        110.17        19.37 o                         
   6  16   2        218.23        177.32        17.44 o                         
  -4  17   2        143.07        132.89        17.46 o                         
  -3  17   2       3714.18       2929.65       162.60 o                         
  -2  17   2        175.65        153.18        20.04 o                         
  -1  17   2       3335.62       2608.66       146.46 o                         
 -18   1   3        994.37        700.96        56.94 o                         
 -17   1   3        266.03        156.31        23.10 o                         
 -16   1   3        957.02        945.25        60.88 o                         
 -15   1   3        299.79        353.61        94.05 o                         
 -14   1   3        275.82        256.48        35.06 o                         
 -13   1   3         47.23         16.38        21.38 o                         
 -12   1   3       7589.38       7818.97       329.87 o                         
 -11   1   3       1241.19       1375.07        90.93 o                         
 -10   1   3       7032.43       7507.67       209.79 o                         
  -9   1   3       3372.28       3756.23       146.31 o                         
  -8   1   3      10998.73      11751.63       337.88 o                         
  -7   1   3       1523.65       1588.52        66.71 o                         
  -6   1   3      11091.99      10460.69       324.52 o                         
  -5   1   3          4.38         17.46         7.32 o                         
  -4   1   3       4608.34       4101.62       107.96 o                         
  -3   1   3       9154.35       8496.21       469.78 o                         
  -2   1   3     143336.23     132499.08      4725.48 o                         
  -1   1   3       1661.09       1477.60        78.91 o                         
   0   1   3      82904.80      95411.80      3171.13 o                         
   1   1   3       6176.34       5326.62       218.00 o                         
   2   1   3      37644.40      38421.59      1136.55 o                         
   3   1   3         72.95         55.72        13.11 o                         
   4   1   3      14614.68      14863.31       366.83 o                         
   5   1   3       1063.08       1373.21        65.86 o                         
   6   1   3      19597.05      19623.52       634.28 o                         
   7   1   3        368.40        189.77        35.17 o                         
   8   1   3      27245.09      28122.16       677.84 o                         
   9   1   3        946.34        804.18        37.58 o                         
  10   1   3      20079.20      21690.81       496.51 o                         
  11   1   3          4.73        -15.09        15.09 o                         
  12   1   3       1695.17       1949.36       109.39 o                         
  13   1   3         23.44        -14.46        27.17 o                         
  14   1   3       4128.76       4747.74       208.38 o                         
  15   1   3         24.36          5.15        18.85 o                         
  16   1   3       2069.23       1967.02       113.42 o                         
 -17   2   3          3.24         -9.99         9.99 o                         
 -16   2   3        523.76        408.45        27.60 o                         
 -15   2   3         65.45         30.80        16.21 o                         
 -14   2   3          1.07        -24.39        24.39 o                         
 -13   2   3       1997.01       2050.00       100.72 o                         
 -12   2   3         22.94          0.43        18.35 o                         
 -11   2   3          9.15         -1.58        14.36 o                         
 -10   2   3       1238.14       1316.79        45.23 o                         
  -9   2   3        670.27        860.45        39.11 o                         
  -8   2   3       3351.54       3534.12        95.17 o                         
  -7   2   3       3176.82       3095.59        76.59 o                         
  -6   2   3          6.33         11.21         9.68 o                         
  -5   2   3        494.91        514.88        31.38 o                         
  -4   2   3       1261.03       1392.74        43.48 o                         
  -3   2   3      63677.38      59824.14      1523.59 o                         
  -2   2   3      64249.00      57932.16      1472.55 o                         
  -1   2   3        790.06        937.73        41.20 o                         
   0   2   3       6811.64       6929.23       340.44 o                         
   1   2   3       2634.28       2379.57       100.41 o                         
   2   2   3        659.07        789.67        55.77 o                         
   3   2   3      18602.08      16928.61       477.89 o                         
   4   2   3       8447.08       9349.65       207.15 o                         
   5   2   3      11668.09      12284.29       269.18 o                         
   6   2   3         40.79         15.33        14.55 o                         
   7   2   3        809.40        806.73        36.28 o                         
   8   2   3        920.63        882.04        40.13 o                         
   9   2   3        237.55        266.91        20.19 o                         
  10   2   3        938.78        892.11        42.31 o                         
  11   2   3        817.32        704.70        29.71 o                         
  12   2   3       4351.37       4450.18       113.51 o                         
  13   2   3          7.33         -5.66        14.66 o                         
  14   2   3         71.93         49.97        15.72 o                         
  15   2   3         16.13        -14.53        14.53 o                         
  16   2   3        281.36        255.82        23.47 o                         
 -17   3   3          8.00          6.88         6.68 o                         
 -16   3   3       2042.92       2069.78        80.68 o                         
 -15   3   3       2071.55       1980.39        72.83 o                         
 -14   3   3       4790.89       4904.74       150.31 o                         
 -13   3   3        117.70        101.50        17.99 o                         
 -12   3   3       9907.75      10532.13       217.24 o                         
 -11   3   3         26.57         -9.40        14.17 o                         
 -10   3   3      14083.94      14618.07       299.09 o                         
  -9   3   3          5.90          8.46         7.94 o                         
  -8   3   3      15473.11      15773.09       331.96 o                         
  -7   3   3         44.83         49.68         9.00 o                         
  -6   3   3      26474.97      25684.85       613.47 o                         
  -5   3   3       1862.56       1954.64        70.66 o                         
  -4   3   3      15380.31      14073.50       342.51 o                         
  -3   3   3       1769.14       2009.59        72.99 o                         
  -2   3   3      54516.53      52470.80      1334.80 o                         
  -1   3   3      26435.41      23696.36       597.94 o                         
   0   3   3      19032.76      19583.09       462.11 o                         
   1   3   3          4.21         39.84         9.98 o                         
   2   3   3       1210.61       1190.31        55.78 o                         
   3   3   3       2082.35       2523.16        96.49 o                         
   4   3   3       7632.84       8459.00       266.02 o                         
   5   3   3       3453.01       3891.95       106.76 o                         
   6   3   3       9336.26       9312.39       196.21 o                         
   7   3   3        968.55        886.77        32.73 o                         
   8   3   3       5738.78       5528.21       105.38 o                         
   9   3   3        234.73        241.84        15.67 o                         
  10   3   3       1300.70       1351.89        48.35 o                         
  11   3   3         39.27         30.23         9.76 o                         
  12   3   3       2151.71       2433.35        77.97 o                         
  13   3   3          3.96         -2.89        14.62 o                         
  14   3   3       1663.54       1680.20        65.94 o                         
  15   3   3         11.31        -15.41        15.41 o                         
  16   3   3       1316.21       1075.75        53.08 o                         
 -17   4   3         87.31         56.75         8.68 o                         
 -16   4   3        235.96         99.99        22.19 o                         
 -15   4   3        395.89        275.91        20.17 o                         
 -14   4   3        120.68         89.84        16.57 o                         
 -13   4   3         29.74         24.76        15.67 o                         
 -12   4   3          7.00        -17.02        17.43 o                         
 -11   4   3        143.48        100.78        13.77 o                         
 -10   4   3        839.73        750.27        34.74 o                         
  -9   4   3         46.91         30.21        16.89 o                         
  -8   4   3       3290.89       3402.62        93.68 o                         
  -7   4   3       8032.84       8050.93       181.00 o                         
  -6   4   3       2264.24       2311.59        73.81 o                         
  -5   4   3       5701.02       5655.93       158.76 o                         
  -4   4   3         24.19         12.63        10.45 o                         
  -3   4   3       5598.05       5639.57       149.89 o                         
  -2   4   3       3190.20       2319.61       113.39 o                         
  -1   4   3      14389.87      13592.22       324.04 o                         
   0   4   3       5015.20       4392.68       117.56 o                         
   1   4   3       5259.51       5579.42       239.68 o                         
   2   4   3       2904.98       2826.93       114.30 o                         
   3   4   3      15428.15      14636.68       460.00 o                         
   4   4   3       1873.34       1417.11        63.02 o                         
   5   4   3      22326.30      25510.31       666.02 o                         
   6   4   3       1278.66       1246.62        42.65 o                         
   7   4   3       3037.51       2988.42       120.73 o                         
   8   4   3         15.21         35.23         7.24 o                         
   9   4   3        942.64        967.51        42.24 o                         
  10   4   3       1111.49       1132.10        43.01 o                         
  11   4   3       1021.67       1058.87        55.09 o                         
  12   4   3          0.71         11.35         9.59 o                         
  13   4   3        603.14        772.17        34.96 o                         
  14   4   3         14.99        -15.16        17.97 o                         
  15   4   3        121.85        145.98        15.38 o                         
 -16   5   3       5297.50       4562.54       149.84 o                         
 -15   5   3        177.66        117.84        14.13 o                         
 -14   5   3       4381.36       4441.97       119.93 o                         
 -13   5   3         53.71         36.24        12.26 o                         
 -12   5   3       7042.35       6947.36       163.68 o                         
 -11   5   3         19.95          7.80        11.11 o                         
 -10   5   3      15029.97      15446.27       277.98 o                         
  -9   5   3        660.37        733.72        32.71 o                         
  -8   5   3       8618.80       8327.76       186.14 o                         
  -7   5   3         19.99         19.21         8.64 o                         
  -6   5   3      21581.27      21589.38       435.38 o                         
  -5   5   3       1233.67       1034.31        41.79 o                         
  -4   5   3      25149.51      25045.69       524.48 o                         
  -3   5   3        159.27        220.83        21.03 o                         
  -2   5   3       2134.47       2118.88       114.79 o                         
  -1   5   3        454.02        345.89        23.61 o                         
   0   5   3      15969.86      15490.07       486.28 o                         
   1   5   3         55.37         67.58        10.44 o                         
   2   5   3       9957.65       9942.20       467.56 o                         
   3   5   3       5227.20       4114.49       145.87 o                         
   4   5   3       7004.93       7867.79       240.92 o                         
   5   5   3        372.04        403.87        34.71 o                         
   6   5   3       2401.86       2063.05        75.80 o                         
   7   5   3         28.74         46.10         9.49 o                         
   8   5   3        831.36        831.25        27.80 o                         
   9   5   3         97.94        115.92        14.33 o                         
  10   5   3        231.41        235.18        22.16 o                         
  11   5   3        140.16        116.50        18.04 o                         
  12   5   3       2249.18       2166.27        69.34 o                         
  13   5   3        117.74         75.38        13.55 o                         
  14   5   3       1791.23       1688.54        48.03 o                         
  15   5   3          3.35        -12.37        12.37 o                         
 -16   6   3          0.79         21.89        11.33 o                         
 -15   6   3        998.25        881.74        62.34 o                         
 -14   6   3        564.75        491.54        38.64 o                         
 -13   6   3       1357.75       1303.26        49.48 o                         
 -12   6   3        297.38        257.51        39.57 o                         
 -11   6   3         65.71         16.85        15.10 o                         
 -10   6   3        580.15        649.68        27.84 o                         
  -9   6   3       2638.13       2592.19        84.32 o                         
  -8   6   3         67.21         73.17        13.75 o                         
  -7   6   3       4113.06       3876.94        97.56 o                         
  -6   6   3       1249.00        953.17        36.66 o                         
  -5   6   3       1558.32       1661.52        50.66 o                         
  -4   6   3       4468.87       4294.75       107.43 o                         
  -3   6   3        182.52        224.33        15.27 o                         
  -2   6   3       7310.34       6901.59       273.62 o                         
  -1   6   3         94.43        120.83        22.16 o                         
   0   6   3        173.48        368.11        66.73 o                         
   1   6   3       7055.32       6159.80       204.46 o                         
   2   6   3         45.18         56.55        13.79 o                         
   3   6   3      13226.68      12577.88       270.27 o                         
   4   6   3       1020.05        999.38        52.30 o                         
   5   6   3       1982.23       1684.33        92.77 o                         
   6   6   3        612.28        573.84        35.85 o                         
   7   6   3       1018.26        955.69        38.16 o                         
   8   6   3         49.80         55.59        10.64 o                         
   9   6   3       3478.83       3633.15       104.49 o                         
  10   6   3       1345.90       1293.25        39.68 o                         
  11   6   3       2675.30       2750.68        87.28 o                         
  12   6   3        594.26        637.34        30.00 o                         
  13   6   3       2197.60       2285.59       106.39 o                         
  14   6   3        564.48        574.19        37.01 o                         
  15   6   3       1869.72       2047.89       126.98 o                         
 -16   7   3        816.88        559.66        38.82 o                         
 -15   7   3         64.26         64.72        17.11 o                         
 -14   7   3        731.24        700.53        41.36 o                         
 -13   7   3          4.67         20.94        10.81 o                         
 -12   7   3         62.19         47.23        17.40 o                         
 -11   7   3          4.86         23.93        12.07 o                         
 -10   7   3        980.76       1009.37        75.12 o                         
  -9   7   3       4080.09       4113.53       243.44 o                         
  -8   7   3       3190.77       3170.74       193.26 o                         
  -7   7   3        798.90        796.61        46.76 o                         
  -6   7   3       2031.60       2010.96       126.11 o                         
  -5   7   3       1479.03       1314.55        65.55 o                         
  -4   7   3       1969.70       1663.32        71.98 o                         
  -3   7   3       3554.31       2921.30       112.07 o                         
  -2   7   3        225.63        214.02        19.52 o                         
  -1   7   3       2836.32       2541.90        89.96 o                         
   0   7   3       3152.00       2365.46        53.79 o                         
   1   7   3       4035.24       3902.70        82.23 o                         
   2   7   3      17909.62      16217.89       424.28 o                         
   3   7   3        399.26        240.63        18.99 o                         
   4   7   3       5976.50       5826.75       156.21 o                         
   5   7   3        803.33        904.97        34.74 o                         
   6   7   3       9817.50       9071.92       382.42 o                         
   7   7   3        717.61        656.23        40.67 o                         
   8   7   3       3061.08       2981.67       137.16 o                         
   9   7   3          2.43         -2.47        10.85 o                         
  10   7   3       3711.68       3415.25       123.69 o                         
  11   7   3        682.15        628.44        43.25 o                         
  12   7   3       4187.40       4745.85       269.99 o                         
  13   7   3        101.46         86.17        16.56 o                         
  14   7   3       2038.88       1976.83        86.89 o                         
 -15   8   3       3788.23       3452.69       188.55 o                         
 -14   8   3        336.08        317.60        27.38 o                         
 -13   8   3       3444.30       4077.18       281.37 o                         
 -12   8   3        263.23        205.91        24.25 o                         
 -11   8   3       5296.75       5854.78       190.39 o                         
 -10   8   3        213.22        237.44        42.84 o                         
  -9   8   3       9402.38      10393.19       308.45 o                         
  -8   8   3       1782.10       1926.32        92.05 o                         
  -7   8   3      11580.81      12904.22       327.94 o                         
  -6   8   3       2202.15       2321.98       114.49 o                         
  -5   8   3       6561.42       6992.05       164.42 o                         
  -4   8   3       2993.27       3300.25       109.57 o                         
  -3   8   3       6620.08       6385.02       161.42 o                         
  -2   8   3        633.34        696.78        27.52 o                         
  -1   8   3        547.38        570.30        26.39 o                         
   0   8   3         55.45         60.94        10.81 o                         
   1   8   3       2395.12       2710.97        58.72 o                         
   2   8   3        302.12        294.42        15.15 o                         
   3   8   3       2970.34       2901.58        88.04 o                         
   4   8   3         21.87         51.79        19.26 o                         
   5   8   3        517.52        587.59        25.91 o                         
   6   8   3        113.61        162.92        16.30 o                         
   7   8   3       3722.12       3701.14       134.09 o                         
   8   8   3         16.58         29.79        11.56 o                         
   9   8   3        144.02        189.49        25.41 o                         
  10   8   3       1791.52       1763.01        85.44 o                         
  11   8   3        840.26        823.09        47.97 o                         
  12   8   3         57.31         42.77        11.72 o                         
  13   8   3       1115.36       1258.02        86.66 o                         
  14   8   3        154.03        135.21        16.03 o                         
 -14   9   3        176.96        147.26        22.98 o                         
 -13   9   3        382.97        427.55        31.12 o                         
 -12   9   3        231.14        190.21        18.97 o                         
 -11   9   3        133.77        137.34        17.99 o                         
 -10   9   3        200.21        224.03        18.98 o                         
  -9   9   3        130.71        133.88        16.27 o                         
  -8   9   3        632.07        730.45        30.07 o                         
  -7   9   3       1338.66       1341.65        43.72 o                         
  -6   9   3       1298.96       1351.33        62.31 o                         
  -5   9   3       1660.98       1704.58        74.40 o                         
  -4   9   3       5561.82       5577.03       145.01 o                         
  -3   9   3       2634.08       2514.91        56.72 o                         
  -2   9   3        422.85        413.55        23.45 o                         
  -1   9   3        342.65        410.99        19.88 o                         
   0   9   3       8870.99       8845.48       184.82 o                         
   1   9   3       1684.86       1519.50        43.96 o                         
   2   9   3       6293.53       6392.96       125.17 o                         
   3   9   3         48.28         57.10        10.38 o                         
   4   9   3       7735.31       7642.38       222.07 o                         
   5   9   3       2082.13       1907.44        74.78 o                         
   6   9   3       1663.43       1747.13        57.46 o                         
   7   9   3          0.99         23.43        10.58 o                         
   8   9   3       3874.80       3791.73       167.43 o                         
   9   9   3         15.01         27.09        13.80 o                         
  10   9   3       2444.48       2441.53       246.55 o                         
  11   9   3        101.19         76.30        14.93 o                         
  12   9   3       2137.15       2128.14       125.28 o                         
  13   9   3          0.40        -12.44        16.92 o                         
 -14  10   3        413.26        379.02        38.01 o                         
 -13  10   3       2723.75       2797.24       136.60 o                         
 -12  10   3        613.00        510.64        46.95 o                         
 -11  10   3       3536.03       3824.65       101.85 o                         
 -10  10   3        246.67        225.58        17.62 o                         
  -9  10   3       6160.96       7000.92       176.50 o                         
  -8  10   3        580.82        679.75        47.67 o                         
  -7  10   3       6271.30       6742.96       172.97 o                         
  -6  10   3       1845.15       1574.85        62.76 o                         
  -5  10   3       3406.60       3531.52       112.04 o                         
  -4  10   3         30.23         38.35        10.92 o                         
  -3  10   3      11827.57      11647.90       227.88 o                         
  -2  10   3         25.20         49.17         9.62 o                         
  -1  10   3       9067.50       9536.57       201.81 o                         
   0  10   3        401.39        409.05        20.94 o                         
   1  10   3       5163.55       5607.62       137.90 o                         
   2  10   3        203.90        189.98        22.41 o                         
   3  10   3        420.85        606.99        27.41 o                         
   4  10   3       1129.13       1143.43        43.77 o                         
   5  10   3       2518.61       2792.29        77.17 o                         
   6  10   3       4031.89       4109.11       141.61 o                         
   7  10   3        903.79       1033.40        38.21 o                         
   8  10   3         12.28         14.62         9.51 o                         
   9  10   3       4160.51       4712.29       124.22 o                         
  10  10   3         69.38         69.32        16.33 o                         
  11  10   3       1260.47       1347.77        55.62 o                         
  12  10   3         13.54         -0.88         7.36 o                         
  13  10   3        794.32        804.75        57.80 o                         
 -13  11   3        190.73        190.21        26.74 o                         
 -12  11   3        176.13        159.83        40.60 o                         
 -11  11   3         89.92         96.96        12.82 o                         
 -10  11   3        677.40        675.94        29.94 o                         
  -9  11   3        754.43        783.62        36.05 o                         
  -8  11   3         15.98         57.33        11.41 o                         
  -7  11   3        308.32        340.86        23.49 o                         
  -6  11   3       1345.55       1381.40        81.30 o                         
  -5  11   3        230.89        194.02        20.35 o                         
  -4  11   3        165.05        224.31        21.58 o                         
  -3  11   3       1505.41       1442.43        44.99 o                         
  -2  11   3         29.15         49.36        11.86 o                         
  -1  11   3       1410.38       1357.88        45.42 o                         
   0  11   3        705.86        764.40        34.61 o                         
   1  11   3       3784.03       3754.89       127.81 o                         
   2  11   3        125.92        159.09        19.20 o                         
   3  11   3       1346.05       1263.92        59.97 o                         
   4  11   3       3242.31       3420.54        97.66 o                         
   5  11   3        658.84        662.01        30.41 o                         
   6  11   3        625.93        658.76        44.11 o                         
   7  11   3         17.49         27.41        10.09 o                         
   8  11   3        192.06        196.11        17.10 o                         
   9  11   3        147.01        168.06        15.22 o                         
  10  11   3         15.63         43.73        10.44 o                         
  11  11   3          7.33         17.30         9.27 o                         
  12  11   3          4.04         21.09         7.64 o                         
 -12  12   3         15.21          5.09        12.77 o                         
 -11  12   3       2173.39       2190.31        78.96 o                         
 -10  12   3         26.33         39.84        11.06 o                         
  -9  12   3       3872.41       4139.43       123.60 o                         
  -8  12   3        449.27        429.94        31.93 o                         
  -7  12   3       2292.54       2311.42       115.07 o                         
  -6  12   3          4.45         38.49        12.30 o                         
  -5  12   3       3939.06       4024.60       113.29 o                         
  -4  12   3        587.36        603.42        37.51 o                         
  -3  12   3       4695.69       4935.92       149.43 o                         
  -2  12   3          5.67         30.97        10.76 o                         
  -1  12   3      13885.01      14202.30       290.16 o                         
   0  12   3        546.40        485.06        31.68 o                         
   1  12   3      10353.96      10612.77       260.42 o                         
   2  12   3        168.26        160.05        16.68 o                         
   3  12   3       8058.42       8453.13       193.16 o                         
   4  12   3        198.89        141.22        15.76 o                         
   5  12   3       6503.02       6931.29       161.16 o                         
   6  12   3        606.29        660.57        38.02 o                         
   7  12   3       6571.85       7523.60       272.90 o                         
   8  12   3        879.48       1073.14        45.06 o                         
   9  12   3       4223.45       4699.36       154.13 o                         
  10  12   3        896.25       1015.35        43.45 o                         
  11  12   3       1789.10       1845.46        79.78 o                         
 -11  13   3        107.13        172.32        23.54 o                         
 -10  13   3        194.19        178.93        15.97 o                         
  -9  13   3         77.73         33.46        12.39 o                         
  -8  13   3        146.45        139.95        15.77 o                         
  -7  13   3         35.19         52.07        16.30 o                         
  -6  13   3         85.33         79.81        14.08 o                         
  -5  13   3          1.21         16.69        11.31 o                         
  -4  13   3          5.58         19.59        11.80 o                         
  -3  13   3         65.84         72.32        15.83 o                         
  -2  13   3        244.26        265.09        27.68 o                         
  -1  13   3         11.47         15.75        13.55 o                         
   0  13   3         93.17         72.05        20.69 o                         
   1  13   3         24.05         16.04        14.31 o                         
   2  13   3        331.88        263.52        26.15 o                         
   3  13   3          1.58         26.32        14.49 o                         
   4  13   3         44.37         33.73        13.03 o                         
   5  13   3          6.83         -0.52        12.27 o                         
   6  13   3          5.60          7.69        13.99 o                         
   7  13   3         42.53         46.61        18.00 o                         
   8  13   3         41.55         56.64        11.11 o                         
   9  13   3          5.87          3.61         7.12 o                         
  10  13   3         15.09          9.46        12.51 o                         
 -10  14   3         10.73          4.50         8.57 o                         
  -9  14   3       1147.95       1268.89        50.38 o                         
  -8  14   3         68.88         63.25        15.66 o                         
  -7  14   3       2170.24       2392.85        86.48 o                         
  -6  14   3          6.94         12.97        15.18 o                         
  -5  14   3       3114.10       3042.91        86.49 o                         
  -4  14   3          1.73          7.91        10.17 o                         
  -3  14   3       4571.28       4789.36       142.94 o                         
  -2  14   3          1.96         10.24        11.92 o                         
  -1  14   3      10318.40      10207.83       320.12 o                         
   0  14   3        125.85        112.69        21.05 o                         
   1  14   3       1861.52       1964.85        82.12 o                         
   2  14   3       1136.44       1172.11        50.60 o                         
   3  14   3       8862.76       8999.56       288.05 o                         
   4  14   3         37.99         44.59        11.62 o                         
   5  14   3       5599.14       5534.65       142.72 o                         
   6  14   3        259.70        259.12        20.35 o                         
   7  14   3       5710.51       6200.89       455.50 o                         
   8  14   3          5.88         20.74         7.91 o                         
   9  14   3       3613.21       3381.84       158.33 o                         
  -8  15   3        248.98        304.99        31.48 o                         
  -7  15   3         68.58         92.08        21.25 o                         
  -6  15   3        140.83        154.10        34.16 o                         
  -5  15   3        541.45        694.26        67.00 o                         
  -4  15   3        163.90        245.62        29.15 o                         
  -3  15   3        354.22        435.48        38.90 o                         
  -2  15   3        245.58        193.25        27.67 o                         
  -1  15   3       1267.41       1381.72        78.00 o                         
   0  15   3         70.33         94.82        23.02 o                         
   1  15   3        339.75        317.92        33.23 o                         
   2  15   3        261.98        265.10        23.28 o                         
   3  15   3         20.20         15.12        10.78 o                         
   4  15   3        380.09        384.99        30.27 o                         
   5  15   3         79.11         93.69        15.21 o                         
   6  15   3        368.07        359.77        22.64 o                         
   7  15   3         15.54         50.78        14.79 o                         
   8  15   3        142.87        128.28        18.62 o                         
  -7  16   3       1757.20       1331.45        80.50 o                         
  -6  16   3         91.84        122.94        20.26 o                         
  -5  16   3       3418.79       3398.23       138.37 o                         
  -4  16   3          1.36         16.44        17.44 o                         
  -3  16   3       3502.97       3234.52       111.46 o                         
  -2  16   3         10.91         11.14        10.66 o                         
  -1  16   3       2085.42       1988.73        76.80 o                         
   0  16   3          0.40         -2.66        23.22 o                         
   1  16   3       2040.46       1880.20       128.29 o                         
   2  16   3         20.96         17.50        13.25 o                         
   3  16   3        967.87        849.52        45.85 o                         
   4  16   3          1.71         -4.00        11.90 o                         
   5  16   3       1908.85       1318.54       160.22 o                         
  -3  17   3        115.56        125.06        17.20 o                         
  -2  17   3        178.23        116.29        17.43 o                         
  -1  17   3         10.83         -1.60        11.01 o                         
 -18   0   4       1446.42       1209.41        86.19 o                         
 -17   0   4        215.59        190.84        41.27 o                         
 -16   0   4       3586.84       3520.34       157.12 o                         
 -15   0   4          7.60         -5.10        17.88 o                         
 -14   0   4       1453.09       1519.51       115.46 o                         
 -13   0   4        357.40        464.72        42.77 o                         
 -12   0   4      14769.34      15339.84       588.39 o                         
 -11   0   4       1022.68       1059.98        53.41 o                         
 -10   0   4       8362.69       8421.66       256.35 o                         
  -9   0   4       1583.26       1818.64        93.50 o                         
  -8   0   4      26694.08      26206.03       808.88 o                         
  -7   0   4       1486.15       1421.88        60.54 o                         
  -6   0   4      38226.49      35386.50       996.73 o                         
  -5   0   4        832.06        967.59        44.43 o                         
  -4   0   4      46224.05      41110.11      1506.55 o                         
  -3   0   4      22446.07      23181.33       864.92 o                         
  -2   0   4     101164.54     103768.99      3711.67 o                         
  -1   0   4     109644.12     102178.38      2992.95 o                         
   0   0   4       9302.35      10226.53       336.27 o                         
   1   0   4       2565.54       2558.24       156.97 o                         
   2   0   4      35768.66      31779.04      1029.50 o                         
   3   0   4        120.83        190.15        32.05 o                         
   4   0   4      11955.23      11767.28       398.19 o                         
   5   0   4        609.17        468.24        49.63 o                         
   6   0   4      16787.15      17518.92       586.43 o                         
   7   0   4         58.93         89.52        29.57 o                         
   8   0   4       7232.90       7858.26       214.18 o                         
   9   0   4       5642.97       5748.65       179.88 o                         
  10   0   4        102.68        138.46        28.82 o                         
  11   0   4       1468.37       1471.04        72.93 o                         
  12   0   4       4257.48       4576.28       210.70 o                         
  13   0   4        575.24        555.39        53.36 o                         
  14   0   4       2251.71       2162.06       129.26 o                         
  15   0   4        365.84        323.97        33.66 o                         
  16   0   4        519.72        457.94        40.89 o                         
 -18   1   4         65.96         20.69        20.76 o                         
 -17   1   4         77.67         61.52        17.92 o                         
 -16   1   4        593.56        528.10        44.67 o                         
 -15   1   4        263.85        253.39        40.51 o                         
 -14   1   4         10.61          2.75        25.00 o                         
 -13   1   4        685.30        677.94        46.51 o                         
 -12   1   4        256.56        210.72        40.36 o                         
 -11   1   4       1634.62       1579.08        58.82 o                         
 -10   1   4       1955.17       1931.69        66.36 o                         
  -9   1   4       2272.90       2515.62       102.29 o                         
  -8   1   4        704.60        680.50        45.93 o                         
  -7   1   4         19.16         26.87         9.66 o                         
  -6   1   4         65.79         61.45        11.77 o                         
  -5   1   4        528.38        409.07        23.49 o                         
  -4   1   4      10660.23      10538.09       360.35 o                         
  -3   1   4       4397.60       5076.20       219.20 o                         
  -2   1   4        140.63        109.66        23.22 o                         
  -1   1   4         51.71        167.12        15.19 o                         
   0   1   4       3918.07       4436.55       124.42 o                         
   1   1   4         28.47         46.13        10.36 o                         
   2   1   4       4080.98       3941.77       114.76 o                         
   3   1   4       9240.36       8664.35       255.87 o                         
   4   1   4       9873.84      10603.33       338.43 o                         
   5   1   4       1468.82       1037.72       106.32 o                         
   6   1   4         59.38        133.96        33.18 o                         
   7   1   4       1093.50       1171.06        84.39 o                         
   8   1   4        269.69        242.53        20.10 o                         
   9   1   4         92.62         85.91        26.47 o                         
  10   1   4         21.05         14.77         9.36 o                         
  11   1   4         18.09         42.60        12.82 o                         
  12   1   4       1933.81       2000.59       112.05 o                         
  13   1   4         36.27         66.48        30.47 o                         
  14   1   4         94.42        145.84        61.98 o                         
  15   1   4          2.07          6.44        14.99 o                         
  16   1   4          0.04          8.45        12.56 o                         
 -17   2   4        160.35        152.66        15.66 o                         
 -16   2   4        860.30        819.34        39.70 o                         
 -15   2   4        479.96        416.22        30.38 o                         
 -14   2   4       5327.84       5642.47       187.36 o                         
 -13   2   4         21.11        -13.34        16.54 o                         
 -12   2   4       7801.83       8235.52       327.47 o                         
 -11   2   4        480.90        549.19        28.68 o                         
 -10   2   4       6108.55       6178.42       132.27 o                         
  -9   2   4          6.17         12.52         7.92 o                         
  -8   2   4      25229.75      25980.01       523.67 o                         
  -7   2   4        210.54        214.07        17.93 o                         
  -6   2   4      21251.25      20955.80       463.09 o                         
  -5   2   4       4447.07       4332.82       110.89 o                         
  -4   2   4      10020.11       9452.53       270.94 o                         
  -3   2   4      33482.50      33369.22      1000.20 o                         
  -2   2   4      29237.94      28353.85       738.52 o                         
  -1   2   4       5697.82       5505.37       167.39 o                         
   0   2   4       2203.60       2343.58        77.53 o                         
   1   2   4        718.93        555.99        69.29 o                         
   2   2   4       6132.95       6158.82       180.77 o                         
   3   2   4         57.15         35.98        16.29 o                         
   4   2   4      47717.06      49920.02      1278.22 o                         
   5   2   4          1.99         33.83        15.36 o                         
   6   2   4       3601.75       3280.27       126.45 o                         
   7   2   4        718.07        618.52        37.23 o                         
   8   2   4       4271.54       4983.80       119.75 o                         
   9   2   4         25.65         -2.49        11.59 o                         
  10   2   4       3272.57       3380.30        84.33 o                         
  11   2   4       1509.22       1457.67        64.42 o                         
  12   2   4        786.73        824.47        38.97 o                         
  13   2   4        133.26        135.58        20.47 o                         
  14   2   4       1937.01       1939.62        72.67 o                         
  15   2   4         65.44         34.49        11.91 o                         
  16   2   4       1615.15       1333.75        84.14 o                         
 -17   3   4         82.53         50.54        12.30 o                         
 -16   3   4          3.13        -26.39        26.39 o                         
 -15   3   4       1052.23        966.94        45.79 o                         
 -14   3   4       1306.97       1304.43        86.29 o                         
 -13   3   4       1632.13       1742.60        59.92 o                         
 -12   3   4       1077.44       1008.08        44.13 o                         
 -11   3   4       1863.48       1958.73        79.98 o                         
 -10   3   4        809.53        752.31        29.95 o                         
  -9   3   4       1998.82       1743.01        49.08 o                         
  -8   3   4         80.99        142.33        13.77 o                         
  -7   3   4       1781.79       2021.66        61.91 o                         
  -6   3   4        154.84         96.44        17.12 o                         
  -5   3   4       2957.76       2993.93       117.76 o                         
  -4   3   4       1576.06       1370.30        55.35 o                         
  -3   3   4      25276.95      23019.26       859.83 o                         
  -2   3   4      14371.72      15271.50       412.46 o                         
  -1   3   4        222.61        190.21        18.68 o                         
   0   3   4        231.23        204.07        14.37 o                         
   1   3   4       2134.84       2131.42        81.47 o                         
   2   3   4       1071.81        786.20        44.05 o                         
   3   3   4        627.21        758.11        45.83 o                         
   4   3   4       4454.00       5046.69       167.90 o                         
   5   3   4        136.43         79.38        28.02 o                         
   6   3   4       1206.55       1249.83        86.24 o                         
   7   3   4        622.28        661.67        27.32 o                         
   8   3   4        361.61        337.23        16.70 o                         
   9   3   4         97.31         88.54        12.03 o                         
  10   3   4       2077.40       2012.28        60.41 o                         
  11   3   4         77.74         69.00        11.99 o                         
  12   3   4        379.67        370.34        32.55 o                         
  13   3   4         33.49         34.42        10.91 o                         
  14   3   4        118.00        156.05        17.74 o                         
  15   3   4          5.42          3.81         9.06 o                         
 -17   4   4        140.48         79.13        14.99 o                         
 -16   4   4       1536.78       1207.24        60.95 o                         
 -15   4   4       1591.22       1340.29        55.08 o                         
 -14   4   4       1373.11       1312.49        56.66 o                         
 -13   4   4         83.32         47.03        14.22 o                         
 -12   4   4       3003.20       3163.61        88.66 o                         
 -11   4   4        238.78        269.54        35.85 o                         
 -10   4   4       1680.00       1616.46        54.13 o                         
  -9   4   4       2012.51       2203.13        58.56 o                         
  -8   4   4       1200.49       1390.01        46.68 o                         
  -7   4   4         14.01         17.10         8.46 o                         
  -6   4   4      11471.69      11708.14       304.33 o                         
  -5   4   4        877.82        992.07        49.76 o                         
  -4   4   4       7611.89       8084.71       265.82 o                         
  -3   4   4       3575.13       3436.51       129.58 o                         
  -2   4   4       9489.22       8454.56       242.12 o                         
  -1   4   4       1454.24       1520.28        71.33 o                         
   0   4   4       7270.03       7366.79       191.02 o                         
   1   4   4       3610.01       3674.13       143.10 o                         
   2   4   4      22096.22      21765.68       822.59 o                         
   3   4   4       7712.84       8220.29       244.72 o                         
   4   4   4      23373.79      24698.90       650.73 o                         
   5   4   4        498.49        472.59        32.74 o                         
   6   4   4       8956.02       8987.43       234.10 o                         
   7   4   4        993.09        815.38        24.51 o                         
   8   4   4       8806.86       8988.21       206.84 o                         
   9   4   4        115.13        141.73        12.28 o                         
  10   4   4       6385.66       6929.24       150.48 o                         
  11   4   4         97.37        105.20        14.10 o                         
  12   4   4       7312.97       7528.47       210.23 o                         
  13   4   4        201.27        228.33        18.07 o                         
  14   4   4       3560.75       3940.53       130.57 o                         
  15   4   4        112.62         95.99        15.61 o                         
 -17   5   4        107.75         73.45        12.34 o                         
 -16   5   4        897.40        565.17        48.12 o                         
 -15   5   4       1178.53       1028.06        72.10 o                         
 -14   5   4        562.79        403.40        24.72 o                         
 -13   5   4        577.85        608.88        32.30 o                         
 -12   5   4        202.49        170.74        16.93 o                         
 -11   5   4       3706.90       3854.72       102.15 o                         
 -10   5   4       2690.45       2669.63        69.89 o                         
  -9   5   4      10234.76      10555.19       206.28 o                         
  -8   5   4       3555.12       3326.26        84.83 o                         
  -7   5   4       6177.21       6285.92       134.93 o                         
  -6   5   4        448.37        601.92        28.76 o                         
  -5   5   4      11484.84      11667.89       273.06 o                         
  -4   5   4         23.12        101.16        19.03 o                         
  -3   5   4      36699.84      34947.96      1238.05 o                         
  -2   5   4       1301.50       1163.48        77.84 o                         
  -1   5   4       8548.22       8824.83       245.12 o                         
   0   5   4        182.34        231.61        33.30 o                         
   1   5   4      22136.24      21387.18       632.04 o                         
   2   5   4        812.26        748.36        37.25 o                         
   3   5   4       5201.76       5595.81       193.32 o                         
   4   5   4       2115.24       1728.82        78.22 o                         
   5   5   4        847.76        855.74        56.17 o                         
   6   5   4       1187.16       1012.93        34.17 o                         
   7   5   4       6420.38       6597.21       132.42 o                         
   8   5   4        606.48        666.55        25.15 o                         
   9   5   4        526.65        568.15        25.83 o                         
  10   5   4        871.99        849.36        51.18 o                         
  11   5   4        735.18        788.07        35.13 o                         
  12   5   4         26.06          1.60        15.24 o                         
  13   5   4        687.98        715.06        30.49 o                         
  14   5   4        309.82        307.33        16.85 o                         
 -16   6   4        859.63        798.93        54.73 o                         
 -15   6   4        818.97        797.67        58.48 o                         
 -14   6   4        950.66        803.80        52.63 o                         
 -13   6   4        121.21         92.30        16.63 o                         
 -12   6   4       1423.81       1454.85        47.07 o                         
 -11   6   4       2625.36       2452.93        66.06 o                         
 -10   6   4        686.32        659.24        39.56 o                         
  -9   6   4       5051.19       5315.14       116.85 o                         
  -8   6   4       4768.92       4708.44       118.09 o                         
  -7   6   4         11.00         35.04         9.41 o                         
  -6   6   4       6213.85       6220.15       147.69 o                         
  -5   6   4        114.92        155.56        19.52 o                         
  -4   6   4       2287.38       2211.31        77.39 o                         
  -3   6   4       8408.29       7537.89       266.95 o                         
  -2   6   4      12775.41      11227.96       251.99 o                         
  -1   6   4         34.32         45.37        16.13 o                         
   0   6   4      11183.92      10379.25       325.14 o                         
   1   6   4        132.04        111.25        10.26 o                         
   2   6   4      11651.72      11578.93       228.71 o                         
   3   6   4       2529.70       2263.15        58.91 o                         
   4   6   4      17613.24      16722.87       321.68 o                         
   5   6   4        441.33        455.66        24.44 o                         
   6   6   4       6500.69       6257.79       145.43 o                         
   7   6   4        814.55        797.72        32.52 o                         
   8   6   4       4275.82       4166.83       118.50 o                         
   9   6   4         70.73         75.49        12.83 o                         
  10   6   4       5642.89       6003.93       173.63 o                         
  11   6   4        236.75        217.13        15.70 o                         
  12   6   4       4504.80       4529.46       133.52 o                         
  13   6   4         54.43         45.36        16.93 o                         
  14   6   4       1886.03       1713.13       105.84 o                         
 -16   7   4        550.77        440.95        34.39 o                         
 -15   7   4       1055.72        900.50        63.12 o                         
 -14   7   4       1097.54        871.98        65.43 o                         
 -13   7   4        983.37        961.10        44.38 o                         
 -12   7   4       1004.78       1116.29        65.88 o                         
 -11   7   4       2958.63       3159.02       129.49 o                         
 -10   7   4       3269.51       3407.82       137.34 o                         
  -9   7   4       4353.24       4494.65       189.09 o                         
  -8   7   4       2813.00       2983.36       133.24 o                         
  -7   7   4       3779.59       3943.55       148.38 o                         
  -6   7   4         55.38         35.13        13.51 o                         
  -5   7   4       6589.31       7129.25       276.39 o                         
  -4   7   4          7.59         11.42        11.94 o                         
  -3   7   4      11275.53      10893.54       347.28 o                         
  -2   7   4        162.95        160.00        15.11 o                         
  -1   7   4      18582.95      17202.32       461.81 o                         
   0   7   4       2808.35       2769.68        60.80 o                         
   1   7   4      13892.67      13998.80       303.15 o                         
   2   7   4        232.68        229.07        17.40 o                         
   3   7   4       6665.60       6114.24       162.40 o                         
   4   7   4       1106.54       1061.61        38.20 o                         
   5   7   4       6402.16       5903.07       198.62 o                         
   6   7   4       2689.21       2348.17       112.26 o                         
   7   7   4       4136.73       4123.43       145.69 o                         
   8   7   4        975.65       1005.15        50.32 o                         
   9   7   4       4336.01       4715.98       132.73 o                         
  10   7   4       1166.27       1107.66        41.14 o                         
  11   7   4       2136.97       2127.74        91.89 o                         
  12   7   4          9.49         19.85        10.55 o                         
  13   7   4       1832.34       2013.56       125.34 o                         
  14   7   4          2.93         21.76        10.87 o                         
 -15   8   4          4.75         10.66        10.84 o                         
 -14   8   4        492.65        452.94        41.71 o                         
 -13   8   4         91.05         84.17        13.88 o                         
 -12   8   4       2591.91       2980.74        93.08 o                         
 -11   8   4       1993.25       2276.51       101.20 o                         
 -10   8   4       2704.12       2831.44        92.51 o                         
  -9   8   4        615.66        763.99        42.79 o                         
  -8   8   4       5197.38       6093.01       554.44 o                         
  -7   8   4       1304.91       1296.54        78.72 o                         
  -6   8   4       8224.92       8081.23       261.23 o                         
  -5   8   4        972.39       1019.95        36.01 o                         
  -4   8   4       3762.13       3719.98        94.82 o                         
  -3   8   4         81.22         73.06         9.05 o                         
  -2   8   4      11537.39      11020.66       265.98 o                         
  -1   8   4        918.26        787.52        25.01 o                         
   0   8   4      10727.00      10790.58       219.63 o                         
   1   8   4        908.75        781.09        28.39 o                         
   2   8   4       4027.85       4423.50       111.83 o                         
   3   8   4        422.58        406.47        36.20 o                         
   4   8   4       4181.39       4050.87       113.30 o                         
   5   8   4        116.11        120.37        25.21 o                         
   6   8   4       2674.82       2633.08        75.81 o                         
   7   8   4       1069.30       1143.29        53.72 o                         
   8   8   4       2231.61       2440.51        85.72 o                         
   9   8   4         44.47         38.62        10.87 o                         
  10   8   4       2891.17       2809.67       102.17 o                         
  11   8   4        138.05        196.83        27.53 o                         
  12   8   4        199.62        168.10        15.98 o                         
  13   8   4         12.92         27.26        10.92 o                         
 -15   9   4        990.50        721.40        49.21 o                         
 -14   9   4        105.59         76.72        18.91 o                         
 -13   9   4       1363.32       1362.32        66.99 o                         
 -12   9   4         15.54         19.62        11.93 o                         
 -11   9   4       4935.44       5306.73       174.93 o                         
 -10   9   4        857.78       1001.05        56.51 o                         
  -9   9   4       1257.10       1231.11        49.09 o                         
  -8   9   4        235.04        281.44        26.11 o                         
  -7   9   4       1895.42       1938.32        71.15 o                         
  -6   9   4         16.91         43.92        10.22 o                         
  -5   9   4       1306.18       1175.80        46.20 o                         
  -4   9   4         14.59         51.95        11.54 o                         
  -3   9   4       3215.90       3138.42        67.61 o                         
  -2   9   4         22.80         22.94         8.10 o                         
  -1   9   4       3430.10       3573.33        78.22 o                         
   0   9   4         94.08         85.65        10.17 o                         
   1   9   4       3709.38       3734.15        87.87 o                         
   2   9   4        404.82        366.02        20.24 o                         
   3   9   4       3926.13       3818.27        90.30 o                         
   4   9   4        142.92        134.65        14.18 o                         
   5   9   4       1104.73       1007.46        56.54 o                         
   6   9   4          2.99         13.63         9.62 o                         
   7   9   4       6631.33       6722.34       181.56 o                         
   8   9   4        248.88        275.43        21.59 o                         
   9   9   4       3832.17       4104.05       123.94 o                         
  10   9   4         85.98        129.08        16.23 o                         
  11   9   4       3660.65       3974.79       133.31 o                         
  12   9   4        113.29        115.94        15.71 o                         
  13   9   4       1289.27       1218.07        80.40 o                         
 -13  10   4        106.96        134.16        19.04 o                         
 -12  10   4       2018.41       2161.64        80.94 o                         
 -11  10   4          0.85          0.05        15.11 o                         
 -10  10   4       1223.32       1317.24        58.88 o                         
  -9  10   4        524.16        542.35        30.69 o                         
  -8  10   4       2587.66       2873.97       270.10 o                         
  -7  10   4        112.90        130.45        18.82 o                         
  -6  10   4        527.00        544.71        28.19 o                         
  -5  10   4       1003.60       1035.65        40.30 o                         
  -4  10   4       3054.96       3096.42        77.53 o                         
  -3  10   4        425.45        457.00        24.50 o                         
  -2  10   4       4731.73       4696.67       109.04 o                         
  -1  10   4        828.55        731.10        28.32 o                         
   0  10   4       2649.60       2747.68        70.68 o                         
   1  10   4       4085.99       3980.03        94.47 o                         
   2  10   4         22.82         32.76        10.34 o                         
   3  10   4        534.60        439.84        22.16 o                         
   4  10   4         90.26         84.73        12.29 o                         
   5  10   4       5483.62       5854.55       135.52 o                         
   6  10   4        130.39        175.09        28.22 o                         
   7  10   4         11.08         14.61         8.76 o                         
   8  10   4        374.50        362.80        20.37 o                         
   9  10   4        142.83        155.16        13.62 o                         
  10  10   4        573.93        619.90        33.01 o                         
  11  10   4         79.26         91.67        12.73 o                         
  12  10   4         13.44         16.15         6.74 o                         
  13  10   4          9.55          3.39         7.24 o                         
 -13  11   4       3019.53       3171.47       180.70 o                         
 -12  11   4          3.00         -0.99        10.63 o                         
 -11  11   4       2457.35       2601.83        81.53 o                         
 -10  11   4        113.23        124.77        20.30 o                         
  -9  11   4       5991.53       6592.54       166.49 o                         
  -8  11   4        569.14        579.41        38.62 o                         
  -7  11   4       2351.97       2087.40        76.95 o                         
  -6  11   4       1726.34       1843.58        55.97 o                         
  -5  11   4       2578.89       2593.46        87.95 o                         
  -4  11   4        934.50        825.89        40.23 o                         
  -3  11   4       8407.54       8361.42       196.52 o                         
  -2  11   4       1034.13        955.18        37.98 o                         
  -1  11   4       6183.63       6110.02       183.09 o                         
   0  11   4       3080.88       3093.38        82.70 o                         
   1  11   4       2979.10       3039.34        80.82 o                         
   2  11   4        626.41        621.51        35.92 o                         
   3  11   4       3183.85       3358.73        96.09 o                         
   4  11   4        332.26        330.45        22.42 o                         
   5  11   4       4188.53       4343.34       102.61 o                         
   6  11   4       1254.46       1262.43        43.25 o                         
   7  11   4        932.16        892.67        46.77 o                         
   8  11   4        855.26        895.69        31.94 o                         
   9  11   4       4193.95       4481.65       116.97 o                         
  10  11   4         15.49          7.14         8.53 o                         
  11  11   4       1678.21       1723.15       108.00 o                         
  12  11   4         86.14         56.78        10.60 o                         
 -12  12   4        178.28         77.93        24.86 o                         
 -11  12   4         17.86         12.53        11.66 o                         
 -10  12   4        712.17        720.00        32.62 o                         
  -9  12   4         28.27         25.59        12.45 o                         
  -8  12   4         81.52         99.14        18.05 o                         
  -7  12   4        307.06        313.72        24.42 o                         
  -6  12   4        490.92        503.57        28.31 o                         
  -5  12   4        255.00        288.27        23.64 o                         
  -4  12   4         35.25         27.64        12.30 o                         
  -3  12   4        264.46        265.78        23.73 o                         
  -2  12   4        264.06        245.99        19.43 o                         
  -1  12   4       1056.40        959.01        49.58 o                         
   0  12   4          3.66         25.24        13.34 o                         
   1  12   4       1742.89       1737.17        53.85 o                         
   2  12   4        235.32        173.75        16.65 o                         
   3  12   4       1466.99       1440.15        84.02 o                         
   4  12   4        136.50        201.59        17.30 o                         
   5  12   4       1045.82        978.58        39.38 o                         
   6  12   4         77.67         43.37        12.71 o                         
   7  12   4        619.27        569.09        42.42 o                         
   8  12   4         16.35         19.06         9.26 o                         
   9  12   4        217.45        215.71        18.20 o                         
  10  12   4        107.07        113.04        21.68 o                         
  11  12   4        270.27        202.84        23.10 o                         
 -10  13   4        224.31        224.81        17.38 o                         
  -9  13   4       3767.38       4064.61       117.52 o                         
  -8  13   4        248.28        263.26        26.06 o                         
  -7  13   4       7167.31       7608.12       211.30 o                         
  -6  13   4        684.45        704.69        41.18 o                         
  -5  13   4      10246.25      10955.59       267.40 o                         
  -4  13   4        171.44        188.34        19.21 o                         
  -3  13   4       7281.00       7421.72       209.66 o                         
  -2  13   4       1059.94       1116.44        71.23 o                         
  -1  13   4       8510.53       8337.22       265.22 o                         
   0  13   4         46.75         35.61        14.20 o                         
   1  13   4       5655.38       5914.30       154.16 o                         
   2  13   4        522.12        548.52        32.45 o                         
   3  13   4      11539.22      12035.88       262.50 o                         
   4  13   4         24.22         30.86        10.40 o                         
   5  13   4       5115.70       5843.55       150.56 o                         
   6  13   4        330.45        366.49        39.07 o                         
   7  13   4       3642.99       4147.58       281.20 o                         
   8  13   4        116.01        139.48        13.30 o                         
   9  13   4       1463.41       1427.01        56.33 o                         
  10  13   4         85.92         86.26        11.35 o                         
  -9  14   4         67.06         80.23        10.90 o                         
  -8  14   4         90.79         85.07        12.42 o                         
  -7  14   4         49.15         16.81        14.87 o                         
  -6  14   4        109.35        112.73        14.36 o                         
  -5  14   4         66.40         65.94        12.98 o                         
  -4  14   4          0.43         -3.71        14.15 o                         
  -3  14   4         83.17         83.48        18.16 o                         
  -2  14   4         66.43         43.71        20.37 o                         
  -1  14   4        354.22        292.75        43.56 o                         
   0  14   4        448.14        366.92        32.36 o                         
   1  14   4        254.58        263.60        20.26 o                         
   2  14   4         71.52         46.03        12.57 o                         
   3  14   4          1.89         34.88        12.92 o                         
   4  14   4       1171.62       1209.62        56.25 o                         
   5  14   4        370.20        386.64        26.98 o                         
   6  14   4        336.99        389.38        34.83 o                         
   7  14   4         55.97         43.81        12.66 o                         
   8  14   4        636.47        557.92        32.37 o                         
   9  14   4         33.28         60.03        13.77 o                         
  -8  15   4        267.34        257.00        27.12 o                         
  -7  15   4       2166.27       2203.56        96.33 o                         
  -6  15   4        350.08        269.03        40.33 o                         
  -5  15   4       5372.38       5369.99       215.98 o                         
  -4  15   4        634.17        642.06        50.27 o                         
  -3  15   4       4645.23       4675.81       246.30 o                         
  -2  15   4        414.14        455.63        39.04 o                         
  -1  15   4       3198.52       3094.44       176.02 o                         
   0  15   4        105.09         31.95        19.77 o                         
   1  15   4       1054.89       1111.16        89.23 o                         
   2  15   4        575.20        553.47        39.56 o                         
   3  15   4       4742.26       4671.29       184.92 o                         
   4  15   4         56.96         72.56        11.68 o                         
   5  15   4       4747.81       4403.34       181.09 o                         
   6  15   4         34.49         46.02        10.42 o                         
   7  15   4       1700.38       1439.97        84.47 o                         
  -6  16   4        262.48        238.99        26.31 o                         
  -5  16   4          7.28         20.48        13.90 o                         
  -4  16   4        354.86        399.13        42.39 o                         
  -3  16   4          1.37          7.02         9.19 o                         
  -2  16   4        190.45        197.76        18.36 o                         
  -1  16   4        272.13        261.27        20.64 o                         
   0  16   4          3.74          6.23        10.87 o                         
   1  16   4        308.37        158.48        20.95 o                         
   2  16   4         56.21         57.33        16.32 o                         
   4  16   4         39.89         34.02        10.76 o                         
  -3  17   4        599.02        388.41        30.69 o                         
  -2  17   4          9.76          1.45         8.64 o                         
  -1  17   4        470.64        257.59        24.05 o                         
 -18   1   5       1720.84       1160.61        82.54 o                         
 -17   1   5        568.62        462.89        60.87 o                         
 -16   1   5       2258.51       2061.81       102.99 o                         
 -15   1   5        250.02        311.02        36.11 o                         
 -14   1   5       6686.49       6935.08       286.92 o                         
 -13   1   5       1623.61       1637.09        82.37 o                         
 -12   1   5      13420.59      14223.03       405.22 o                         
 -11   1   5       3758.36       3957.58       198.05 o                         
 -10   1   5       7760.68       8103.09       191.89 o                         
  -9   1   5       5786.68       6420.17       199.37 o                         
  -8   1   5      16294.96      16583.42       409.31 o                         
  -7   1   5       1510.01       1222.06        74.96 o                         
  -6   1   5       9579.01       9062.22       207.68 o                         
  -5   1   5       4178.16       3440.17       141.49 o                         
  -4   1   5      21773.07      21622.30      1670.54 o                         
  -3   1   5        164.15        418.11        46.10 o                         
  -2   1   5      86059.06      82603.45      2976.89 o                         
  -1   1   5       9995.48      10588.31       345.84 o                         
   0   1   5       1841.61       2027.76        69.86 o                         
   1   1   5       1407.64       1175.76        61.83 o                         
   2   1   5       4115.22       4357.21       191.09 o                         
   3   1   5          9.33         29.79        12.61 o                         
   4   1   5       6848.00       7543.83       212.62 o                         
   5   1   5       1161.45       1292.50        60.53 o                         
   6   1   5       1526.66       2002.29       103.02 o                         
   7   1   5       2747.15       2543.61       111.51 o                         
   8   1   5      12326.01      12926.20       264.51 o                         
   9   1   5         19.08         65.01        11.04 o                         
  10   1   5       1698.05       1604.42        70.89 o                         
  11   1   5         59.79         58.10        13.56 o                         
  12   1   5       1991.08       1967.81       111.74 o                         
  13   1   5         21.84         16.30        29.71 o                         
  14   1   5       2623.61       2731.77       163.06 o                         
  15   1   5         53.02         34.57        14.22 o                         
 -17   2   5         10.62          2.23         8.28 o                         
 -16   2   5         90.35         77.10        14.96 o                         
 -15   2   5       1756.24       1744.15        67.70 o                         
 -14   2   5        590.57        522.68        38.95 o                         
 -13   2   5          4.26          2.76        14.14 o                         
 -12   2   5        567.85        645.32        41.59 o                         
 -11   2   5       1096.17       1215.22        38.70 o                         
 -10   2   5       3496.14       3492.99        81.17 o                         
  -9   2   5       1083.75       1119.07        57.59 o                         
  -8   2   5        227.13        309.16        19.78 o                         
  -7   2   5       1925.12       2003.41        56.87 o                         
  -6   2   5       5872.54       6395.93       136.03 o                         
  -5   2   5        145.09        163.78        14.26 o                         
  -4   2   5       4767.00       4735.13       218.10 o                         
  -3   2   5       3542.80       3282.10       115.63 o                         
  -2   2   5        324.17        241.95        26.35 o                         
  -1   2   5       1078.93        790.56        43.04 o                         
   0   2   5       9685.37      10144.34       238.02 o                         
   1   2   5        108.76        199.61        20.20 o                         
   2   2   5        866.62        910.78        45.52 o                         
   3   2   5       3026.03       3461.31       123.95 o                         
   4   2   5          0.23         45.11        10.72 o                         
   5   2   5       2585.24       2791.88       178.66 o                         
   6   2   5       1229.19       1396.15        79.16 o                         
   7   2   5       2764.74       2760.71        70.85 o                         
   8   2   5       4564.23       4570.80       105.26 o                         
   9   2   5       3992.29       3890.34        86.44 o                         
  10   2   5        166.36        129.38        13.94 o                         
  11   2   5       2710.91       2806.42        94.90 o                         
  12   2   5        262.10        275.64        21.93 o                         
  13   2   5       1010.33       1060.67        50.21 o                         
  14   2   5         11.85        -18.03        18.03 o                         
  15   2   5       1001.12       1026.79        38.89 o                         
 -17   3   5        117.46         98.71        17.79 o                         
 -16   3   5        365.78        287.90        31.98 o                         
 -15   3   5         34.73         36.04        13.69 o                         
 -14   3   5       1980.89       2151.34        80.38 o                         
 -13   3   5        168.17        164.84        18.20 o                         
 -12   3   5       1991.67       2131.50        87.52 o                         
 -11   3   5        866.44        923.69        46.77 o                         
 -10   3   5       3502.89       3545.41        82.19 o                         
  -9   3   5        708.07        784.36        36.78 o                         
  -8   3   5       6755.76       6962.48       155.16 o                         
  -7   3   5       8114.08       8296.68       175.05 o                         
  -6   3   5       2132.72       1868.77        57.13 o                         
  -5   3   5       5497.02       5642.98       164.73 o                         
  -4   3   5      16974.16      17019.05       615.59 o                         
  -3   3   5       1649.97       1775.38        76.08 o                         
  -2   3   5      11500.82      10785.76       307.74 o                         
  -1   3   5       7877.05       7086.66       213.98 o                         
   0   3   5      30169.77      30184.62      1091.24 o                         
   1   3   5        891.56        859.71        56.24 o                         
   2   3   5      35112.00      34873.89      1305.08 o                         
   3   3   5       3693.58       2957.57       105.35 o                         
   4   3   5      17651.33      18315.76       589.75 o                         
   5   3   5       7909.40       7589.79       248.11 o                         
   6   3   5       9473.47       9513.85       333.04 o                         
   7   3   5       1390.69       1221.49        42.59 o                         
   8   3   5      14569.10      15348.01       281.17 o                         
   9   3   5        426.13        404.24        21.11 o                         
  10   3   5       6496.90       6281.23       193.38 o                         
  11   3   5         17.75         20.52        13.56 o                         
  12   3   5       3731.68       3914.24       144.08 o                         
  13   3   5         23.59        -18.82        18.82 o                         
  14   3   5       1914.63       2131.27        82.13 o                         
  15   3   5          0.48          5.36         9.56 o                         
 -17   4   5        705.05        629.81        28.74 o                         
 -16   4   5        815.65        552.94        24.77 o                         
 -15   4   5       1454.73       1203.40        50.89 o                         
 -14   4   5         39.12         60.53        15.26 o                         
 -13   4   5        749.39        667.09        38.54 o                         
 -12   4   5        561.75        519.66        32.08 o                         
 -11   4   5        844.67        889.86        42.72 o                         
 -10   4   5        235.56        305.08        26.83 o                         
  -9   4   5         24.52         45.88         9.59 o                         
  -8   4   5        707.62        821.28        28.20 o                         
  -7   4   5        745.75        598.65        29.33 o                         
  -6   4   5       7963.59       8371.95       185.75 o                         
  -5   4   5        584.08        617.95        40.38 o                         
  -4   4   5       1305.59       1129.41        61.62 o                         
  -3   4   5       1351.54        939.79        76.51 o                         
  -2   4   5       2812.51       2517.77        96.06 o                         
  -1   4   5       2423.04       2980.82       105.74 o                         
   0   4   5          0.57         13.00        11.48 o                         
   1   4   5         52.58         55.24         9.73 o                         
   2   4   5        308.58        317.58        25.02 o                         
   3   4   5      12219.11      13195.85       339.54 o                         
   4   4   5         51.85         85.22        20.19 o                         
   5   4   5       2106.67       2049.75       135.88 o                         
   6   4   5        281.82        226.79        29.09 o                         
   7   4   5       2323.31       2290.70        54.25 o                         
   8   4   5       1580.32       1678.17        44.82 o                         
   9   4   5        258.21        286.46        16.85 o                         
  10   4   5        815.79        847.96        29.23 o                         
  11   4   5       1765.18       1948.63        65.83 o                         
  12   4   5         29.64         56.41        12.59 o                         
  13   4   5       1103.76       1216.37        43.74 o                         
  14   4   5        208.72        191.96        16.38 o                         
  15   4   5       1073.55        894.62        60.91 o                         
 -17   5   5        268.20        241.09        23.39 o                         
 -16   5   5        584.44        460.14        84.01 o                         
 -15   5   5         81.44         72.91        13.89 o                         
 -14   5   5        789.20        764.32        34.05 o                         
 -13   5   5        233.30        197.52        24.78 o                         
 -12   5   5        115.36        111.34        13.80 o                         
 -11   5   5        102.10         74.04        14.13 o                         
 -10   5   5         71.23         94.20        19.94 o                         
  -9   5   5         13.21         57.36        12.11 o                         
  -8   5   5       8920.89       9136.33       201.78 o                         
  -7   5   5         12.21         15.75         7.83 o                         
  -6   5   5       4444.19       4169.65       106.25 o                         
  -5   5   5         83.42        182.54        18.32 o                         
  -4   5   5       6937.38       6556.84       188.95 o                         
  -3   5   5        705.22        475.25        39.99 o                         
  -2   5   5       5502.53       4841.92       156.16 o                         
  -1   5   5      10003.45      10511.69       300.50 o                         
   0   5   5      11975.05      12551.35       406.32 o                         
   1   5   5        228.16        208.12        21.76 o                         
   2   5   5      24778.84      25149.11       797.95 o                         
   3   5   5       5851.69       5707.30       137.39 o                         
   4   5   5       9574.87       9241.46       252.82 o                         
   5   5   5        133.33         83.79        15.17 o                         
   6   5   5       8445.74       8577.31       143.02 o                         
   7   5   5        159.62        192.60        14.66 o                         
   8   5   5      13395.65      13154.11       252.23 o                         
   9   5   5        898.40        839.20        30.24 o                         
  10   5   5       3827.72       4046.79       116.39 o                         
  11   5   5        208.71        283.96        18.24 o                         
  12   5   5       5107.02       5400.42       139.66 o                         
  13   5   5          2.47         -2.61        18.09 o                         
  14   5   5       1211.27       1169.48        56.98 o                         
 -16   6   5         99.84         91.88        17.21 o                         
 -15   6   5       1551.98       1467.87        93.57 o                         
 -14   6   5        398.52        320.93        22.22 o                         
 -13   6   5       1295.97       1207.86        63.36 o                         
 -12   6   5        139.57        159.85        16.73 o                         
 -11   6   5       1267.53       1092.94        47.47 o                         
 -10   6   5       1343.08       1405.17        50.46 o                         
  -9   6   5       3068.99       3220.16        82.63 o                         
  -8   6   5       2631.48       2493.55        70.43 o                         
  -7   6   5       9346.56       9630.07       219.26 o                         
  -6   6   5         97.30         54.35         9.99 o                         
  -5   6   5      12243.86      12849.83       278.07 o                         
  -4   6   5       4762.84       5050.15       152.36 o                         
  -3   6   5       1239.71       1003.15        68.77 o                         
  -2   6   5       1226.26       1382.52        74.90 o                         
  -1   6   5       5752.99       5226.06       178.63 o                         
   0   6   5         23.94         19.07         8.29 o                         
   1   6   5       6821.19       7149.90       207.91 o                         
   2   6   5        501.49        512.54        22.09 o                         
   3   6   5       2436.17       2275.44        56.00 o                         
   4   6   5       5490.17       5266.41       123.76 o                         
   5   6   5       8579.99       8573.07       285.46 o                         
   6   6   5        451.13        417.08        19.68 o                         
   7   6   5        731.09        753.68        47.27 o                         
   8   6   5        153.96        170.56        13.34 o                         
   9   6   5        873.08        890.36        34.85 o                         
  10   6   5         59.21        113.75        11.99 o                         
  11   6   5        920.02        968.26        35.00 o                         
  12   6   5        280.87        226.33        16.76 o                         
  13   6   5        641.33        583.59        38.34 o                         
  14   6   5          1.89         13.41        15.53 o                         
 -16   7   5        981.09        795.60        53.62 o                         
 -15   7   5        134.08         84.99        18.68 o                         
 -14   7   5       3241.56       2947.86       217.46 o                         
 -13   7   5         27.03         17.72        13.02 o                         
 -12   7   5       1621.54       1639.05       131.05 o                         
 -11   7   5        180.07        136.40        26.69 o                         
 -10   7   5       7676.09       8012.06       369.77 o                         
  -9   7   5        795.00        780.15        53.15 o                         
  -8   7   5       6488.81       6439.01       227.27 o                         
  -7   7   5          5.61         26.52        14.92 o                         
  -6   7   5       7686.16       8059.45       301.65 o                         
  -5   7   5       1614.77       1715.12        68.01 o                         
  -4   7   5       9891.13       9591.26       515.30 o                         
  -3   7   5        131.35        151.46        21.50 o                         
  -2   7   5      11448.05      12190.24       549.59 o                         
  -1   7   5        477.42        438.83        23.71 o                         
   0   7   5       1067.31       1020.31        44.49 o                         
   1   7   5        132.53         74.12        10.62 o                         
   2   7   5      19537.41      19714.41       502.96 o                         
   3   7   5         79.25        114.56        12.90 o                         
   4   7   5       5583.31       5475.72       137.93 o                         
   5   7   5         69.72         45.80        16.72 o                         
   6   7   5       4195.33       4160.82       125.66 o                         
   7   7   5         25.17         36.86         9.68 o                         
   8   7   5       1949.77       1934.15        59.95 o                         
   9   7   5        317.44        284.37        18.10 o                         
  10   7   5        860.60        819.39        37.43 o                         
  11   7   5         49.01         43.60        11.53 o                         
  12   7   5        531.03        550.20        38.50 o                         
  13   7   5        116.58        149.38        17.72 o                         
 -15   8   5        436.78        413.96        36.79 o                         
 -14   8   5         52.79         71.12        18.94 o                         
 -13   8   5         31.55         43.27        14.37 o                         
 -12   8   5          5.56         30.53        12.68 o                         
 -11   8   5       1735.72       1876.12        71.48 o                         
 -10   8   5        436.66        471.86        36.69 o                         
  -9   8   5       4042.07       4331.19       186.59 o                         
  -8   8   5       3020.30       3167.31       113.60 o                         
  -7   8   5       3328.18       3413.76       143.62 o                         
  -6   8   5       1184.97       1071.17        61.19 o                         
  -5   8   5       5854.61       6227.95       245.18 o                         
  -4   8   5        920.38        939.03        37.08 o                         
  -3   8   5       4063.23       3898.30       106.50 o                         
  -2   8   5        925.93        848.56        34.48 o                         
  -1   8   5       4810.98       4546.47       101.18 o                         
   0   8   5        828.15        668.84        24.57 o                         
   1   8   5      19316.38      19050.76       377.64 o                         
   2   8   5        525.49        418.42        21.26 o                         
   3   8   5      12295.53      12149.99       268.65 o                         
   4   8   5        765.85        701.97        26.75 o                         
   5   8   5       2600.92       2386.63        87.10 o                         
   6   8   5       4386.09       4510.99       173.34 o                         
   7   8   5       7112.72       7460.76       183.93 o                         
   8   8   5        308.37        382.43        23.66 o                         
   9   8   5       1827.31       1997.51        74.66 o                         
  10   8   5        162.83        193.90        19.53 o                         
  11   8   5       2281.88       2303.20        85.15 o                         
  12   8   5         36.13         50.38         9.21 o                         
  13   8   5        933.37        982.17        68.24 o                         
 -15   9   5        168.68        160.03        20.50 o                         
 -14   9   5       3084.13       3193.53       299.01 o                         
 -13   9   5       1135.57       1161.23        59.54 o                         
 -12   9   5       1138.75       1158.52        69.63 o                         
 -11   9   5        969.71       1042.24        51.44 o                         
 -10   9   5       1195.62       1357.94        89.04 o                         
  -9   9   5       1650.66       1891.34        97.35 o                         
  -8   9   5       3340.38       3770.18       162.01 o                         
  -7   9   5       1471.31       1576.41        67.84 o                         
  -6   9   5        996.23       1126.94        40.78 o                         
  -5   9   5        345.30        302.36        19.43 o                         
  -4   9   5       3876.11       4287.06        99.59 o                         
  -3   9   5         42.75         55.96        13.32 o                         
  -2   9   5        709.71        772.44        37.46 o                         
  -1   9   5        934.92        967.58        42.98 o                         
   0   9   5        534.89        575.77        23.52 o                         
   1   9   5       1589.93       1426.71        42.99 o                         
   2   9   5       2470.26       2283.90        57.68 o                         
   3   9   5         53.34         82.43        10.79 o                         
   4   9   5         80.52         74.95        10.41 o                         
   5   9   5        248.97        248.10        17.31 o                         
   6   9   5       1151.39       1242.98        52.19 o                         
   7   9   5       4064.03       4435.21       139.86 o                         
   8   9   5        800.75        847.25        44.86 o                         
   9   9   5         50.00         72.98        13.42 o                         
  10   9   5       1079.10       1111.86        43.85 o                         
  11   9   5        255.28        298.36        27.39 o                         
  12   9   5        479.33        628.46        29.82 o                         
  13   9   5         60.50         70.39        14.21 o                         
 -14  10   5         80.87         62.62        15.18 o                         
 -13  10   5       1516.03       1487.95        57.40 o                         
 -12  10   5        433.71        448.94        27.93 o                         
 -11  10   5       1218.71       1242.93        55.06 o                         
 -10  10   5       1102.83       1242.60        57.83 o                         
  -9  10   5       3075.19       3230.06       144.72 o                         
  -8  10   5       1388.27       1339.69        60.58 o                         
  -7  10   5       5299.57       5586.00       146.19 o                         
  -6  10   5        251.60        233.81        18.69 o                         
  -5  10   5       3467.65       3791.06        91.89 o                         
  -4  10   5       3233.32       3177.70        79.28 o                         
  -3  10   5       8575.10       9006.85       228.81 o                         
  -2  10   5       1501.42       1517.09        81.25 o                         
  -1  10   5      16573.55      16652.46       335.53 o                         
   0  10   5        803.15        731.77        29.06 o                         
   1  10   5      12747.96      12456.02       256.16 o                         
   2  10   5       2381.31       2466.87        68.23 o                         
   3  10   5      11833.17      11447.01       238.67 o                         
   4  10   5          4.50          8.47         7.93 o                         
   5  10   5       2935.43       3016.03        71.98 o                         
   6  10   5        328.94        375.72        19.68 o                         
   7  10   5       5857.19       6210.04       158.73 o                         
   8  10   5        948.10       1033.24        43.23 o                         
   9  10   5       6660.49       6796.07       166.85 o                         
  10  10   5         33.33         23.83         8.55 o                         
  11  10   5       3090.77       3430.17       113.60 o                         
  12  10   5         53.59         54.59        11.33 o                         
 -12  11   5        158.67        118.68        17.61 o                         
 -11  11   5         60.91         48.17        12.72 o                         
 -10  11   5          5.89         12.42        12.60 o                         
  -9  11   5          6.02         16.48        13.75 o                         
  -8  11   5       1918.66       2002.89        70.84 o                         
  -7  11   5       2516.07       2664.64        78.93 o                         
  -6  11   5        889.79        910.34        41.23 o                         
  -5  11   5        248.43        195.75        19.45 o                         
  -4  11   5         39.00         59.17        13.08 o                         
  -3  11   5       2112.66       2030.57        61.82 o                         
  -2  11   5         77.80        116.21        17.20 o                         
  -1  11   5       1149.97       1107.92        44.50 o                         
   0  11   5         17.72         17.45        10.67 o                         
   1  11   5        236.97        263.44        18.26 o                         
   2  11   5       1549.12       1504.03        52.30 o                         
   3  11   5        137.04        145.66        13.15 o                         
   4  11   5       1061.55       1030.33        37.58 o                         
   5  11   5         49.92         74.06        10.91 o                         
   6  11   5        733.70        764.87        30.73 o                         
   7  11   5          1.04         13.91         9.32 o                         
   8  11   5        375.26        442.21        20.30 o                         
   9  11   5         65.41        106.74        12.36 o                         
  10  11   5       1065.34       1302.56        88.92 o                         
  11  11   5         95.55         38.69         8.27 o                         
 -11  12   5       3336.38       3708.31       229.78 o                         
 -10  12   5        653.07        760.84        33.04 o                         
  -9  12   5       3664.22       4063.94       138.53 o                         
  -8  12   5       2261.74       2366.77        79.17 o                         
  -7  12   5       2887.60       3206.23       101.84 o                         
  -6  12   5        340.47        316.43        27.23 o                         
  -5  12   5       3112.65       3408.89       123.51 o                         
  -4  12   5        188.56        200.27        19.23 o                         
  -3  12   5       5357.67       5528.87       161.28 o                         
  -2  12   5         98.00         61.27        20.21 o                         
  -1  12   5       1923.44       2060.74        64.15 o                         
   0  12   5          3.61          6.72         9.40 o                         
   1  12   5       4979.50       5056.68       151.28 o                         
   2  12   5       1047.96        977.07        42.01 o                         
   3  12   5        857.65        725.55        29.46 o                         
   4  12   5        593.69        624.63        25.59 o                         
   5  12   5       3713.70       3684.26        89.20 o                         
   6  12   5        313.99        350.98        18.84 o                         
   7  12   5       2746.37       3139.21       112.20 o                         
   8  12   5        217.46        221.28        16.30 o                         
   9  12   5       1973.92       2110.29        92.81 o                         
  10  12   5        236.55        182.24        17.39 o                         
 -10  13   5         95.27        109.15        21.05 o                         
  -9  13   5          8.60         -4.19        15.81 o                         
  -8  13   5         49.36         50.11        12.87 o                         
  -7  13   5          4.18         13.71        11.75 o                         
  -6  13   5        132.11        150.22        23.22 o                         
  -5  13   5         37.72         36.27        12.59 o                         
  -4  13   5          2.07         14.27        13.54 o                         
  -3  13   5         59.97         99.72        24.62 o                         
  -2  13   5         81.55         93.75        22.63 o                         
  -1  13   5         25.13         41.39        12.52 o                         
   0  13   5         45.14         65.40        11.18 o                         
   1  13   5          2.26         24.64        10.54 o                         
   2  13   5        269.42        249.00        19.84 o                         
   3  13   5         72.76        106.98        12.48 o                         
   4  13   5       1065.78       1006.93        36.06 o                         
   5  13   5         18.94         18.33         8.91 o                         
   6  13   5         28.08         49.69        10.94 o                         
   7  13   5         26.79         37.31        13.75 o                         
   8  13   5         27.21         25.33        11.24 o                         
   9  13   5          0.24         -5.34         8.96 o                         
  -9  14   5       3330.40       3070.53       161.99 o                         
  -8  14   5        143.27        137.47        12.67 o                         
  -7  14   5       2747.75       2817.50        98.08 o                         
  -6  14   5        735.11        682.04        37.80 o                         
  -5  14   5       2630.74       2806.54       103.72 o                         
  -4  14   5        132.83        173.35        24.00 o                         
  -3  14   5       3869.09       3848.35       166.96 o                         
  -2  14   5         90.23         59.44        25.73 o                         
  -1  14   5       1953.89       2016.56       136.96 o                         
   0  14   5        357.13        328.38        26.60 o                         
   1  14   5       1119.37       1167.07        40.35 o                         
   2  14   5        191.95        179.40        14.59 o                         
   3  14   5       2520.27       2570.56        85.89 o                         
   4  14   5        100.18         94.95        12.99 o                         
   5  14   5       1724.51       1925.32        73.05 o                         
   6  14   5        139.15        142.61        14.66 o                         
   7  14   5       1025.01        896.46        63.98 o                         
  -8  15   5         28.66         26.58        10.32 o                         
  -7  15   5        362.64        281.19        23.84 o                         
  -6  15   5          0.12          3.19        16.37 o                         
  -5  15   5        309.43        279.67        31.44 o                         
  -4  15   5        138.53        226.94        25.84 o                         
  -3  15   5        860.36        877.82        54.27 o                         
  -2  15   5        394.62        431.96        36.34 o                         
  -1  15   5        415.70        465.18        47.86 o                         
   0  15   5        143.95        183.19        23.81 o                         
   1  15   5        881.27        840.86        42.40 o                         
   2  15   5         88.71        100.95        20.12 o                         
   3  15   5          0.41         12.32         8.45 o                         
   4  15   5         67.78        117.51        17.40 o                         
   5  15   5          0.82         -3.45        13.14 o                         
   6  15   5         16.89         13.68        11.64 o                         
  -6  16   5        235.18        175.47        20.03 o                         
  -5  16   5       3260.46       3128.48       174.87 o                         
  -3  16   5       2071.38       2026.49       123.91 o                         
  -2  16   5         10.96         14.19         8.56 o                         
  -1  16   5       2745.31       2699.74       165.10 o                         
   0  16   5        216.42        244.05        24.37 o                         
   1  16   5       3015.61       2878.69       174.55 o                         
 -18   0   6        855.58        610.75        55.35 o                         
 -17   0   6        510.27        421.83        29.44 o                         
 -16   0   6       1930.45       1825.81        95.88 o                         
 -15   0   6         96.36         58.00        21.58 o                         
 -14   0   6       1428.05       1503.16        91.02 o                         
 -13   0   6         31.52         55.33        20.64 o                         
 -12   0   6        959.11        941.56        53.16 o                         
 -11   0   6         83.15        122.54        26.17 o                         
 -10   0   6       3997.81       3816.87       135.72 o                         
  -9   0   6         12.12         12.82         8.85 o                         
  -8   0   6       1425.60       1396.25       129.13 o                         
  -7   0   6         86.66         60.00        13.61 o                         
  -6   0   6        946.00        839.07        55.23 o                         
  -5   0   6       9859.62       9176.84       305.44 o                         
  -4   0   6      27788.38      27368.57      1131.45 o                         
  -3   0   6       2011.01       2763.46       182.97 o                         
  -2   0   6       3503.66       3114.58       213.28 o                         
  -1   0   6      27621.87      30183.12      1070.36 o                         
   0   0   6       2462.37       2410.37       116.05 o                         
   1   0   6      12502.42      15487.60       617.00 o                         
   2   0   6      42283.99      40710.42      1654.25 o                         
   3   0   6       1020.98        727.78        49.53 o                         
   4   0   6      15676.60      16777.23       527.13 o                         
   5   0   6       2074.44       1939.91        88.21 o                         
   6   0   6      23317.03      22717.01       583.39 o                         
   7   0   6       3493.28       3220.77        96.80 o                         
   8   0   6      14823.16      14978.24       359.99 o                         
   9   0   6      13942.39      13280.27       329.15 o                         
  10   0   6       6974.71       6742.96       342.06 o                         
  11   0   6        572.35        502.99        52.38 o                         
  12   0   6       8792.12       8306.87      1451.94 o                         
  13   0   6        652.27        683.81        60.53 o                         
  14   0   6       4407.11       4639.82       337.16 o                         
  15   0   6        178.31        156.36        21.74 o                         
 -17   1   6         39.04         29.29        12.15 o                         
 -16   1   6         60.10         34.70        19.74 o                         
 -15   1   6          1.11          9.91        19.51 o                         
 -14   1   6       1007.20       1053.53       109.22 o                         
 -13   1   6        592.33        560.05        30.75 o                         
 -12   1   6        517.98        523.65        32.00 o                         
 -11   1   6          1.74         -0.44        11.27 o                         
 -10   1   6         25.65         89.38        15.79 o                         
  -9   1   6        234.17        276.97        18.06 o                         
  -8   1   6        304.93        293.48        33.50 o                         
  -7   1   6         61.93         86.93        17.02 o                         
  -6   1   6         60.60         53.88        11.60 o                         
  -5   1   6         25.75         21.28        22.39 o                         
  -4   1   6        763.84        706.97        69.41 o                         
  -3   1   6       4328.32       4523.85       299.68 o                         
  -2   1   6         20.63         10.31        21.21 o                         
  -1   1   6        451.31        489.21        38.55 o                         
   0   1   6       1191.63       1360.00        68.18 o                         
   1   1   6       2620.40       2503.12        96.33 o                         
   2   1   6       1345.38       1075.19        53.92 o                         
   3   1   6       2552.68       2128.73        63.33 o                         
   4   1   6       1278.97       1401.18        49.26 o                         
   5   1   6       3356.63       3192.05        90.40 o                         
   6   1   6        463.29        521.34        22.97 o                         
   7   1   6       1759.45       1595.70        48.16 o                         
   8   1   6       2325.81       2147.04        68.77 o                         
   9   1   6       2331.03       2158.45        83.51 o                         
  10   1   6        103.86        102.15        16.51 o                         
  11   1   6          9.04         19.71        21.06 o                         
  12   1   6         16.64         28.73        21.60 o                         
  13   1   6        162.31        171.85        30.66 o                         
  14   1   6         99.29        118.24        28.39 o                         
  15   1   6          0.75          1.89        10.32 o                         
 -17   2   6        102.56         81.26        10.26 o                         
 -16   2   6        665.01        639.82        27.91 o                         
 -15   2   6        374.67        361.10        36.72 o                         
 -14   2   6       4264.05       4551.75       142.91 o                         
 -13   2   6        789.50        870.77        54.61 o                         
 -12   2   6       1457.54       1531.60        58.32 o                         
 -11   2   6        120.97        116.80        13.61 o                         
 -10   2   6       5296.83       5357.38       115.42 o                         
  -9   2   6       2692.59       2848.80        84.52 o                         
  -8   2   6       6337.68       5882.64       124.21 o                         
  -7   2   6         20.75          1.23        11.54 o                         
  -6   2   6       5217.10       5013.49       123.58 o                         
  -5   2   6        198.20        218.08        17.52 o                         
  -4   2   6       9428.97       9623.51       559.37 o                         
  -3   2   6        498.17        525.57        49.33 o                         
  -2   2   6      28008.69      26107.96       764.88 o                         
  -1   2   6         58.13         88.39        12.93 o                         
   0   2   6      20997.84      22174.47       638.87 o                         
   1   2   6        801.77        752.97        42.26 o                         
   2   2   6      27349.48      27733.86       522.27 o                         
   3   2   6       2520.93       2085.89        69.24 o                         
   4   2   6      15784.33      15848.91       304.11 o                         
   5   2   6        184.95        223.13        21.57 o                         
   6   2   6      19714.30      19130.98       407.16 o                         
   7   2   6        235.56        243.36        18.22 o                         
   8   2   6      17985.03      17974.09       332.90 o                         
   9   2   6       1289.87       1195.38        38.22 o                         
  10   2   6       3052.13       3223.27        89.70 o                         
  11   2   6        112.66         78.15        14.49 o                         
  12   2   6       5500.39       5901.40       228.62 o                         
  13   2   6          2.56          5.34        12.08 o                         
  14   2   6       2919.02       3232.84        98.18 o                         
  15   2   6         68.35         39.66         9.92 o                         
 -17   3   6         31.22          9.71        11.26 o                         
 -16   3   6        493.11        483.74        23.45 o                         
 -15   3   6        927.46        856.58        42.53 o                         
 -14   3   6        616.81        636.16        37.96 o                         
 -13   3   6          4.34         24.75        19.30 o                         
 -12   3   6       1273.58       1355.74        55.97 o                         
 -11   3   6        398.73        346.38        19.79 o                         
 -10   3   6        445.51        383.88        19.78 o                         
  -9   3   6        466.09        503.67        21.42 o                         
  -8   3   6       3968.02       4056.53       100.50 o                         
  -7   3   6         49.80         24.46        10.97 o                         
  -6   3   6       6674.79       6388.32       151.50 o                         
  -5   3   6       1265.43       1478.27        41.15 o                         
  -4   3   6         35.69         33.38        20.40 o                         
  -3   3   6       1300.69       1080.39        61.24 o                         
  -2   3   6         70.78         33.66        16.99 o                         
  -1   3   6       6248.20       6433.76       205.14 o                         
   0   3   6        210.10        114.55        21.70 o                         
   1   3   6       2229.96       2009.28        66.09 o                         
   2   3   6          7.72         26.45         6.69 o                         
   3   3   6       8281.97       8681.85       392.94 o                         
   4   3   6       1120.92       1057.56        72.58 o                         
   5   3   6       1733.43       1395.20        39.84 o                         
   6   3   6       2563.17       2560.31        80.66 o                         
   7   3   6       7394.99       7181.83       148.10 o                         
   8   3   6       1386.98       1477.16        42.28 o                         
   9   3   6        129.03        158.07        14.47 o                         
  10   3   6        985.70        887.37        33.85 o                         
  11   3   6        627.79        672.63        49.05 o                         
  12   3   6        102.26         88.79        13.25 o                         
  13   3   6        431.50        498.58        28.93 o                         
  14   3   6        200.65        218.79        13.36 o                         
 -17   4   6        793.47        489.98        32.99 o                         
 -16   4   6       2896.83       2704.24        70.61 o                         
 -15   4   6        966.28        849.22        33.79 o                         
 -14   4   6       2385.68       2318.01        83.73 o                         
 -13   4   6       1109.31       1129.56        53.19 o                         
 -12   4   6       6942.37       7037.33       250.37 o                         
 -11   4   6       1892.27       2065.36        62.72 o                         
 -10   4   6      13476.10      13550.30       311.48 o                         
  -9   4   6       2192.19       2131.98        64.35 o                         
  -8   4   6      20477.02      20435.28       395.70 o                         
  -7   4   6       4041.46       3823.06       103.05 o                         
  -6   4   6       6307.94       5871.30       130.55 o                         
  -5   4   6      16316.75      15557.52       283.53 o                         
  -4   4   6      47341.55      45426.32      1314.71 o                         
  -3   4   6       1648.18       1310.63        68.92 o                         
  -2   4   6      12782.52      12032.87       348.07 o                         
  -1   4   6       1009.99        949.47        66.90 o                         
   0   4   6      20596.35      21161.62       566.22 o                         
   1   4   6        163.68         61.16        12.65 o                         
   2   4   6      13572.83      13748.23       331.28 o                         
   3   4   6       1761.21       1756.98        57.79 o                         
   4   4   6       2022.92       1961.25        64.91 o                         
   5   4   6        147.88        199.17        16.80 o                         
   6   4   6       7531.82       7532.16       146.00 o                         
   7   4   6        153.15        127.34        10.67 o                         
   8   4   6       5992.03       5966.39       128.31 o                         
   9   4   6       5143.00       5212.85       129.62 o                         
  10   4   6        545.29        507.32        25.44 o                         
  11   4   6        507.53        512.33        40.89 o                         
  12   4   6       1919.36       1983.60        62.90 o                         
  13   4   6         73.77         58.64        11.75 o                         
  14   4   6       1051.76       1003.46        54.74 o                         
 -17   5   6       1171.31       1065.12        66.32 o                         
 -16   5   6         99.13         77.76        20.50 o                         
 -15   5   6        733.96        626.96        26.68 o                         
 -14   5   6         58.39         57.12        11.25 o                         
 -13   5   6        470.53        527.03        33.04 o                         
 -12   5   6         63.21         35.91        13.69 o                         
 -11   5   6         24.78         39.16        12.45 o                         
 -10   5   6         63.71         57.75        12.96 o                         
  -9   5   6       1599.30       1587.33        55.60 o                         
  -8   5   6        326.51        429.84        21.76 o                         
  -7   5   6         27.63          9.22         8.58 o                         
  -6   5   6       4075.29       3980.66        93.18 o                         
  -5   5   6       8619.78       9116.10       191.79 o                         
  -4   5   6       3335.54       3562.00        95.70 o                         
  -3   5   6        666.85        649.31        79.71 o                         
  -2   5   6          3.08         10.01        13.59 o                         
  -1   5   6        208.25        231.20        25.07 o                         
   0   5   6       1992.81       1758.97       111.67 o                         
   1   5   6       3135.49       2974.26       122.56 o                         
   2   5   6        920.81        870.27        43.14 o                         
   3   5   6       4479.35       4328.03       154.78 o                         
   4   5   6        582.97        548.79        24.13 o                         
   5   5   6        884.25        841.02        42.87 o                         
   6   5   6          5.59         18.31         7.20 o                         
   7   5   6        805.69        768.49        41.52 o                         
   8   5   6         78.58         62.29         9.80 o                         
   9   5   6        547.67        548.89        28.68 o                         
  10   5   6        273.36        284.63        18.37 o                         
  11   5   6       1967.46       2141.57        60.20 o                         
  12   5   6        300.94        261.49        17.29 o                         
  13   5   6       1528.16       1674.65        49.66 o                         
  14   5   6        114.20        117.26        20.02 o                         
 -16   6   6       1516.73       1432.45        87.81 o                         
 -15   6   6        110.36        121.10        21.35 o                         
 -14   6   6       1931.59       1808.60        58.31 o                         
 -13   6   6          3.87         -4.01         9.31 o                         
 -12   6   6       3194.63       3014.73        78.13 o                         
 -11   6   6        227.34        227.18        20.87 o                         
 -10   6   6       9509.45       9112.00       263.67 o                         
  -9   6   6       1677.97       1620.92        49.09 o                         
  -8   6   6       5548.38       5580.38       122.01 o                         
  -7   6   6       1709.11       1619.61        65.67 o                         
  -6   6   6      11198.56      11245.29       216.98 o                         
  -5   6   6       2010.15       1897.68        63.75 o                         
  -4   6   6       2783.75       2627.88       120.24 o                         
  -3   6   6       2929.27       2606.48       112.25 o                         
  -2   6   6       2041.55       1860.00       115.39 o                         
  -1   6   6        395.38        349.59        57.41 o                         
   0   6   6      10426.30       9950.06       314.79 o                         
   1   6   6        194.16        221.75        14.71 o                         
   2   6   6        821.21        741.41        33.93 o                         
   3   6   6        171.27        131.01        11.24 o                         
   4   6   6       3938.16       3575.43        82.73 o                         
   5   6   6         41.70         55.48        10.28 o                         
   6   6   6       2919.20       2747.18        65.85 o                         
   7   6   6        136.08        164.37        14.83 o                         
   8   6   6         52.63         49.49        18.38 o                         
   9   6   6        498.01        529.10        24.39 o                         
  10   6   6       1357.85       1322.51        42.11 o                         
  11   6   6        230.29        198.80        14.00 o                         
  12   6   6       2274.80       2212.76       100.69 o                         
  13   6   6         56.20         26.88        17.57 o                         
  14   6   6        504.22        333.21        31.67 o                         
 -16   7   6         11.65          7.80        10.82 o                         
 -15   7   6       1362.19       1390.13        88.42 o                         
 -14   7   6        269.18        282.33        25.42 o                         
 -13   7   6       1207.00       1334.13        82.14 o                         
 -12   7   6        380.90        302.68        61.96 o                         
 -11   7   6       2636.95       2390.73       125.04 o                         
 -10   7   6        453.81        472.51        45.58 o                         
  -9   7   6       8699.98       8824.60       502.70 o                         
  -8   7   6         21.36         20.55        43.75 o                         
  -7   7   6       6258.98       6136.39       460.19 o                         
  -6   7   6       1894.79       2127.83       126.70 o                         
  -5   7   6       2404.46       2265.00        94.58 o                         
  -4   7   6       7605.10       7612.46       214.98 o                         
  -3   7   6        850.59        660.91        36.25 o                         
  -2   7   6        564.88        420.71        34.07 o                         
  -1   7   6       7708.45       7902.70       285.99 o                         
   0   7   6       2752.93       2535.35       194.23 o                         
   1   7   6       3096.24       3148.76        95.07 o                         
   2   7   6        997.18        853.89        31.49 o                         
   3   7   6       2687.31       2614.90        64.10 o                         
   4   7   6        488.77        449.90        24.84 o                         
   5   7   6       1447.41       1453.38        52.94 o                         
   6   7   6       1539.64       1503.12        59.82 o                         
   7   7   6        402.15        383.65        23.22 o                         
   8   7   6        299.34        321.72        26.09 o                         
   9   7   6       1022.61        981.06        37.95 o                         
  10   7   6        245.48        221.13        20.57 o                         
  11   7   6       1032.50       1143.10        50.17 o                         
  12   7   6         89.16        108.69        16.24 o                         
 -15   8   6         84.18         55.66        15.44 o                         
 -14   8   6        747.77        652.97        38.80 o                         
 -13   8   6          1.66         -1.83        11.91 o                         
 -12   8   6        353.69        380.00        38.42 o                         
 -11   8   6        144.45        187.62        23.28 o                         
 -10   8   6       1211.10       1322.12        74.99 o                         
  -9   8   6        283.05        248.47        31.98 o                         
  -8   8   6         39.24         66.16        27.32 o                         
  -7   8   6       1279.46       1273.97        83.70 o                         
  -6   8   6       1728.47       1530.80       104.43 o                         
  -5   8   6        180.99        155.75        19.13 o                         
  -4   8   6       1431.11       1620.82        68.32 o                         
  -3   8   6          5.40         24.44         9.59 o                         
  -2   8   6        892.44        870.45        39.00 o                         
  -1   8   6          8.31         32.87         8.08 o                         
   0   8   6       2464.30       2268.70        66.91 o                         
   1   8   6       3865.76       3539.56       103.26 o                         
   2   8   6       5353.29       5228.44       126.36 o                         
   3   8   6          3.61         21.20         8.61 o                         
   4   8   6        202.08        237.07        15.14 o                         
   5   8   6        312.08        276.23        18.89 o                         
   6   8   6       2053.76       2046.99        66.10 o                         
   7   8   6        171.15        185.75        17.00 o                         
   8   8   6        874.23        815.80        42.80 o                         
   9   8   6        171.79        217.21        21.53 o                         
  10   8   6       1936.15       1868.57        73.14 o                         
  11   8   6        644.73        786.48        37.89 o                         
  12   8   6       1121.58       1163.10        58.14 o                         
  13   8   6         78.53        116.20        21.48 o                         
 -15   9   6       1034.37        916.08        59.78 o                         
 -14   9   6        528.37        518.92        43.88 o                         
 -13   9   6       1146.36       1225.42        62.66 o                         
 -12   9   6       2400.40       2491.18        94.47 o                         
 -11   9   6       6839.59       7631.07       245.28 o                         
 -10   9   6        578.81        582.64        32.31 o                         
  -9   9   6       4225.73       4834.78       167.08 o                         
  -8   9   6         95.72         80.11        12.80 o                         
  -7   9   6       5122.07       5572.06       198.62 o                         
  -6   9   6       2623.31       2738.60       100.56 o                         
  -5   9   6       8509.23       9271.43       234.32 o                         
  -4   9   6       1781.69       2054.65        65.68 o                         
  -3   9   6       8316.85       8438.05       212.93 o                         
  -2   9   6       2804.04       2784.43        93.22 o                         
  -1   9   6      17786.72      17301.92       408.40 o                         
   0   9   6       3798.58       3685.84        87.27 o                         
   1   9   6      10839.80      10995.94       226.93 o                         
   2   9   6        359.88        324.89        17.88 o                         
   3   9   6        946.61       1129.32        31.90 o                         
   4   9   6         30.54         31.35         7.73 o                         
   5   9   6       3067.62       3449.96        93.34 o                         
   6   9   6       1737.65       1660.72        60.83 o                         
   7   9   6       6016.37       6305.72       179.18 o                         
   8   9   6        357.76        373.74        23.47 o                         
   9   9   6       2482.23       2860.13       126.56 o                         
  10   9   6         60.62         58.11        11.80 o                         
  11   9   6        993.30       1109.97        39.06 o                         
  12   9   6        207.81        264.60        29.72 o                         
 -14  10   6        120.44        127.82        18.85 o                         
 -13  10   6        242.88        202.07        16.49 o                         
 -12  10   6          8.35         64.40        18.04 o                         
 -11  10   6         49.45         68.60        19.96 o                         
 -10  10   6         13.64         11.42        15.63 o                         
  -9  10   6          2.31          5.65        11.82 o                         
  -8  10   6       1884.54       1932.99        68.01 o                         
  -7  10   6        136.50        144.34        17.09 o                         
  -6  10   6         19.17         20.51        12.32 o                         
  -5  10   6          1.60         26.73        10.60 o                         
  -4  10   6       2178.48       2190.68        80.81 o                         
  -3  10   6         36.96         41.75        14.06 o                         
  -2  10   6       2986.72       2923.02        87.91 o                         
  -1  10   6        445.07        437.75        22.23 o                         
   0  10   6       2324.76       2325.23        65.81 o                         
   1  10   6       2185.85       2122.35        57.54 o                         
   2  10   6       4744.72       5107.97       105.61 o                         
   3  10   6       1238.03       1211.86        35.22 o                         
   4  10   6       1257.83       1284.86        37.51 o                         
   5  10   6        220.86        231.07        17.10 o                         
   6  10   6       2473.70       2561.97        75.35 o                         
   7  10   6          0.82         16.73         9.13 o                         
   8  10   6       2012.09       1994.16        54.19 o                         
   9  10   6          0.19          0.36        10.88 o                         
  10  10   6       1023.03        977.97        59.10 o                         
  11  10   6          0.68          4.04         6.48 o                         
  12  10   6        404.10        390.61        33.05 o                         
 -12  11   6        459.64        463.85        31.59 o                         
 -11  11   6       1522.78       1687.46        80.22 o                         
 -10  11   6        883.66        933.15        52.75 o                         
  -9  11   6       1513.00       1665.82        67.72 o                         
  -8  11   6        550.85        460.04        31.10 o                         
  -7  11   6       1928.79       2069.46        71.07 o                         
  -6  11   6        672.43        654.72        47.08 o                         
  -5  11   6       2766.62       3030.88       103.92 o                         
  -4  11   6        743.67        736.72        35.10 o                         
  -3  11   6       8677.22       8112.18       235.65 o                         
  -2  11   6         28.32         33.48        16.40 o                         
  -1  11   6       7436.00       7506.45       195.33 o                         
   0  11   6       1067.03       1095.35        40.53 o                         
   1  11   6       2004.16       1879.55        67.07 o                         
   2  11   6        137.04        141.81        11.29 o                         
   3  11   6       3869.89       3939.14        90.51 o                         
   4  11   6          0.53         18.53         8.85 o                         
   5  11   6       8865.11       9805.24       202.02 o                         
   6  11   6          0.46          9.37         9.02 o                         
   7  11   6       4552.81       5135.19       131.73 o                         
   8  11   6        213.79        227.30        15.49 o                         
   9  11   6       3620.68       4129.46       137.90 o                         
  10  11   6         36.38         13.07         8.37 o                         
 -11  12   6        111.69        145.49        26.70 o                         
 -10  12   6        291.10        293.16        33.85 o                         
  -9  12   6          7.65         21.88         9.77 o                         
  -8  12   6        893.53        905.64        39.65 o                         
  -7  12   6        333.09        382.42        25.16 o                         
  -6  12   6        399.44        375.46        25.74 o                         
  -5  12   6        333.72        274.08        27.54 o                         
  -4  12   6        564.26        574.64        36.22 o                         
  -3  12   6        191.25        158.03        27.09 o                         
  -2  12   6        129.39        192.98        24.01 o                         
  -1  12   6        554.88        547.20        36.71 o                         
   0  12   6       1835.80       1775.68        81.26 o                         
   1  12   6       1900.28       1816.46        64.95 o                         
   2  12   6       1393.53       1423.32        48.60 o                         
   3  12   6         96.71        117.63        11.88 o                         
   4  12   6       1279.12       1345.68        53.36 o                         
   5  12   6        628.79        576.50        25.54 o                         
   6  12   6        397.39        439.89        25.84 o                         
   7  12   6         56.58         65.04         9.56 o                         
   8  12   6        263.43        236.36        22.67 o                         
   9  12   6         16.92          3.82         8.27 o                         
  10  12   6          4.40         18.05        15.26 o                         
 -10  13   6         31.70          2.68        18.55 o                         
  -9  13   6       2045.58       1989.16        78.74 o                         
  -8  13   6         17.40         37.03        14.58 o                         
  -7  13   6       1683.16       1838.36        64.95 o                         
  -6  13   6        223.31        191.20        17.64 o                         
  -5  13   6        375.71        431.00        32.23 o                         
  -4  13   6         52.67         48.88        18.18 o                         
  -3  13   6       3034.82       2905.85       183.28 o                         
  -2  13   6         42.52         61.08        16.65 o                         
  -1  13   6        305.54        366.87        31.97 o                         
   0  13   6         37.49         42.19        11.25 o                         
   1  13   6       3989.47       3831.32       102.68 o                         
   2  13   6        150.07         94.88        12.22 o                         
   3  13   6       4374.83       4286.89       109.33 o                         
   4  13   6        207.73        207.61        16.00 o                         
   5  13   6       3609.31       3629.99        95.77 o                         
   6  13   6        727.81        855.17        34.45 o                         
   7  13   6       3879.12       3783.51       366.51 o                         
   8  13   6        698.19        697.04        67.64 o                         
   9  13   6       2153.95       1654.79        99.03 o                         
  -9  14   6        127.89        123.79        21.72 o                         
  -8  14   6         13.58         45.00        10.24 o                         
  -7  14   6        107.11         84.50        11.99 o                         
  -6  14   6         10.17         19.39        12.06 o                         
  -5  14   6        175.34        125.38        22.01 o                         
  -4  14   6         56.19         74.62        20.42 o                         
  -3  14   6        216.92        252.76        33.97 o                         
  -2  14   6          0.13         18.37        18.85 o                         
  -1  14   6        434.96        424.20        37.72 o                         
   0  14   6        803.06        877.91        55.99 o                         
   1  14   6        129.26         83.61        14.98 o                         
   2  14   6        285.36        248.25        19.02 o                         
   3  14   6         19.54         33.82        10.20 o                         
   4  14   6        603.04        574.40        27.16 o                         
   5  14   6          0.28          3.74         8.90 o                         
   6  14   6        470.71        461.82        42.54 o                         
   7  14   6          2.92         -2.15        11.58 o                         
  -7  15   6       2378.91       2012.79       117.20 o                         
  -6  15   6          6.35         13.12         8.81 o                         
  -5  15   6       2902.74       2632.37        91.33 o                         
  -4  15   6         18.34         22.11        14.13 o                         
  -3  15   6       2646.83       2615.99        93.06 o                         
  -2  15   6         27.21         22.06        17.27 o                         
  -1  15   6       2748.09       2929.29       239.54 o                         
   0  15   6        125.30        135.02        16.54 o                         
   1  15   6       2377.37       2283.91       120.18 o                         
   2  15   6          2.23         -1.18        12.64 o                         
   3  15   6       2232.91       2037.72        92.73 o                         
   5  15   6       3837.90       2871.78       160.02 o                         
  -5  16   6          2.26        -15.39        15.39 o                         
 -17   1   7        198.70        163.75        22.85 o                         
 -16   1   7        843.91        794.76        44.05 o                         
 -15   1   7          7.74         11.80        18.40 o                         
 -14   1   7       2847.26       2895.47       174.83 o                         
 -13   1   7         21.14         25.31        12.00 o                         
 -12   1   7       1156.10       1225.14        53.11 o                         
 -11   1   7        576.86        608.81        34.73 o                         
 -10   1   7       4768.43       5201.45       151.51 o                         
  -9   1   7        284.01        250.11        19.15 o                         
  -8   1   7       7110.15       7120.80       161.40 o                         
  -7   1   7        779.99        768.47        67.90 o                         
  -6   1   7      21025.01      20020.95       446.63 o                         
  -5   1   7         62.40         95.59        15.82 o                         
  -4   1   7      26022.43      24775.26       778.39 o                         
  -3   1   7       4617.19       4426.63       169.73 o                         
  -2   1   7       9581.16      10181.52       339.98 o                         
  -1   1   7        537.56        464.30        28.77 o                         
   0   1   7      22036.87      22815.24       494.94 o                         
   1   1   7       3554.31       3712.25        98.09 o                         
   2   1   7      27773.81      27848.13       560.09 o                         
   3   1   7       2532.87       3054.14        86.24 o                         
   4   1   7      15767.93      14267.11       312.11 o                         
   5   1   7       2478.38       2126.71        55.68 o                         
   6   1   7       9059.37       9197.13       214.43 o                         
   7   1   7       1997.16       1702.70        60.23 o                         
   8   1   7       1807.27       1947.18        63.01 o                         
   9   1   7         96.57        186.71        21.11 o                         
  10   1   7       3122.45       3164.95       158.90 o                         
  11   1   7          1.05         -7.21        21.40 o                         
  12   1   7       3393.70       3767.17       186.17 o                         
  13   1   7        113.49        176.08        26.64 o                         
  14   1   7       1447.06       1494.60        71.28 o                         
 -17   2   7         88.09         59.56        18.35 o                         
 -16   2   7         74.27         76.74        11.45 o                         
 -15   2   7       1954.29       1824.67        71.61 o                         
 -14   2   7          2.56         17.02        11.73 o                         
 -13   2   7        873.33        875.55        48.44 o                         
 -12   2   7         86.05        101.79        16.21 o                         
 -11   2   7       7267.14       7662.95       169.06 o                         
 -10   2   7       2578.53       2653.85        68.38 o                         
  -9   2   7       3743.48       3580.59        89.93 o                         
  -8   2   7        551.11        631.36        27.13 o                         
  -7   2   7       1528.55       1513.05        54.94 o                         
  -6   2   7       4128.48       4137.27        85.88 o                         
  -5   2   7       4315.54       4459.57        94.68 o                         
  -4   2   7       1158.38       1052.01        38.18 o                         
  -3   2   7       1863.27       1576.91        83.02 o                         
  -2   2   7       4053.91       3953.50        89.77 o                         
  -1   2   7       3603.02       3223.73        78.94 o                         
   0   2   7         47.46         95.87         9.24 o                         
   1   2   7        180.95        220.86        13.73 o                         
   2   2   7       2533.16       2901.79        92.45 o                         
   3   2   7       3611.64       3968.86       107.40 o                         
   4   2   7          4.92         33.03         7.10 o                         
   5   2   7        246.34        192.04        15.55 o                         
   6   2   7        119.75        148.10        12.12 o                         
   7   2   7       2051.90       1828.13        60.06 o                         
   8   2   7        582.03        620.85        26.94 o                         
   9   2   7          4.47        -12.00        12.00 o                         
  10   2   7       1209.94       1294.76        55.90 o                         
  11   2   7        791.48        814.97        44.39 o                         
  12   2   7         19.29         37.51        13.05 o                         
  13   2   7        250.51        265.19        19.97 o                         
  14   2   7          4.01         -0.89         8.82 o                         
 -17   3   7        462.58        350.51        28.16 o                         
 -16   3   7       1604.94       1647.04        49.45 o                         
 -15   3   7        783.11        757.69        32.56 o                         
 -14   3   7       2594.50       2362.36        70.32 o                         
 -13   3   7        996.67        864.77        84.89 o                         
 -12   3   7       6500.81       6417.81       158.34 o                         
 -11   3   7        428.11        493.50        33.02 o                         
 -10   3   7       8354.51       8899.25       180.86 o                         
  -9   3   7         21.66         26.70        12.15 o                         
  -8   3   7       5026.35       5210.07       115.37 o                         
  -7   3   7        317.02        397.23        17.46 o                         
  -6   3   7      22973.69      22647.79       386.93 o                         
  -5   3   7       1112.15       1034.79        32.38 o                         
  -4   3   7       2792.50       2955.93        89.16 o                         
  -3   3   7        549.32        494.18        23.21 o                         
  -2   3   7       7094.67       7755.90       158.33 o                         
  -1   3   7        607.07        576.02        24.87 o                         
   0   3   7       7090.22       6636.78       171.06 o                         
   1   3   7       5156.97       5298.30       122.89 o                         
   2   3   7       3322.10       3294.98        75.75 o                         
   3   3   7         28.76         27.62        12.15 o                         
   4   3   7       7089.65       7008.00       133.77 o                         
   5   3   7          4.66         16.44         6.76 o                         
   6   3   7       4764.96       4746.09       102.47 o                         
   7   3   7         42.29         17.83         9.81 o                         
   8   3   7        720.05        802.16        33.53 o                         
   9   3   7        410.72        436.67        22.64 o                         
  10   3   7       2769.96       2983.49        82.32 o                         
  11   3   7          1.53          3.29         9.98 o                         
  12   3   7       1701.35       1964.26        70.78 o                         
  13   3   7         64.79         96.49        10.31 o                         
  14   3   7        923.59        851.94        41.45 o                         
 -17   4   7        289.86        247.80        26.29 o                         
 -16   4   7          8.08          9.67         8.87 o                         
 -15   4   7        748.10        714.04        29.93 o                         
 -14   4   7        549.14        557.56        33.42 o                         
 -13   4   7       1299.66       1297.99        57.33 o                         
 -12   4   7        701.34        711.21        33.19 o                         
 -11   4   7       1213.28       1172.72        39.88 o                         
 -10   4   7         88.14         79.47        11.35 o                         
  -9   4   7       4070.78       4124.61        98.51 o                         
  -8   4   7         75.36         68.43         9.16 o                         
  -7   4   7       1372.11       1285.66        33.19 o                         
  -6   4   7        206.43        190.89        13.70 o                         
  -5   4   7      23064.08      24733.29       476.29 o                         
  -4   4   7       5035.46       5721.07       177.56 o                         
  -3   4   7       2414.34       2362.29        91.60 o                         
  -2   4   7        178.82        260.98        20.01 o                         
  -1   4   7        582.32        625.27        27.01 o                         
   0   4   7       3692.92       3670.99       119.05 o                         
   1   4   7       1159.61       1128.02        43.51 o                         
   2   4   7       3369.87       3450.40       106.33 o                         
   3   4   7        592.33        772.94        27.54 o                         
   4   4   7        456.10        562.13        20.75 o                         
   5   4   7       1606.18       1621.56        67.01 o                         
   6   4   7        592.26        585.08        27.10 o                         
   7   4   7       1774.64       1741.85        48.72 o                         
   8   4   7          9.85         -8.85         8.85 o                         
   9   4   7         94.61         61.65        13.44 o                         
  10   4   7       2365.26       2542.59        76.33 o                         
  11   4   7       1053.74       1122.08        49.78 o                         
  12   4   7        318.00        408.45        30.94 o                         
  13   4   7        123.09        119.03        10.50 o                         
 -17   5   7       1187.86       1056.57        66.16 o                         
 -16   5   7       2118.68       1717.48       218.21 o                         
 -15   5   7        548.51        479.60        22.09 o                         
 -14   5   7       2306.45       2271.91        65.31 o                         
 -13   5   7        937.93        862.23        36.19 o                         
 -12   5   7       5267.60       5409.70       207.18 o                         
 -11   5   7       1437.40       1360.74        56.49 o                         
 -10   5   7       3881.23       3647.63        90.33 o                         
  -9   5   7        176.91        158.17        16.00 o                         
  -8   5   7       6724.67       6926.75       123.02 o                         
  -7   5   7        673.01        668.92        24.04 o                         
  -6   5   7       1297.32       1404.93        43.85 o                         
  -5   5   7       5296.61       5745.23       145.14 o                         
  -4   5   7       8964.54       9699.95       235.76 o                         
  -3   5   7       1144.87       1208.04        54.57 o                         
  -2   5   7       2351.50       2322.71        72.25 o                         
  -1   5   7          4.23          4.78        11.09 o                         
   0   5   7       5684.28       5726.28       154.23 o                         
   1   5   7          1.43         10.71         6.73 o                         
   2   5   7       3750.43       3714.77        86.61 o                         
   3   5   7         42.26         95.59        11.81 o                         
   4   5   7       2979.54       2848.21        60.02 o                         
   5   5   7         35.21         78.02         9.91 o                         
   6   5   7       4266.59       4391.96       136.86 o                         
   7   5   7         43.66         36.79         8.59 o                         
   8   5   7       2589.24       2832.73        64.94 o                         
   9   5   7        146.72        149.19        14.31 o                         
  10   5   7       2847.52       3080.67        80.67 o                         
  11   5   7          9.30         15.44         7.28 o                         
  12   5   7       3643.42       3847.04       117.28 o                         
  13   5   7         58.16         60.88        10.12 o                         
 -16   6   7         79.24         73.70        16.38 o                         
 -15   6   7        241.19        268.21        36.40 o                         
 -14   6   7        419.06        327.85        52.76 o                         
 -13   6   7        164.78        189.86        15.66 o                         
 -12   6   7        148.01        117.35        12.96 o                         
 -11   6   7        563.57        497.13        28.73 o                         
 -10   6   7       2372.67       2504.74        77.29 o                         
  -9   6   7        294.22        230.64        23.37 o                         
  -8   6   7       2945.38       2792.99        82.72 o                         
  -7   6   7        654.50        674.70        31.62 o                         
  -6   6   7       1164.96       1032.29        58.33 o                         
  -5   6   7       2545.59       2751.21        70.44 o                         
  -4   6   7         15.29         53.18        12.00 o                         
  -3   6   7         47.25         72.15        13.13 o                         
  -2   6   7        366.22        401.15        38.14 o                         
  -1   6   7       6906.66       7074.47       205.85 o                         
   0   6   7       3079.08       2928.50        69.08 o                         
   1   6   7       2386.76       2524.93        62.59 o                         
   2   6   7        485.12        456.98        18.60 o                         
   3   6   7       2016.33       2112.48        79.46 o                         
   4   6   7        645.34        678.34        22.81 o                         
   5   6   7       7293.91       7389.24       131.68 o                         
   6   6   7        162.48        185.90        14.45 o                         
   7   6   7       2473.66       2506.33        77.49 o                         
   8   6   7          1.91         11.11         7.11 o                         
   9   6   7       4765.22       5205.01       147.37 o                         
  10   6   7         14.78         27.91         9.11 o                         
  11   6   7       2712.04       2932.89       103.24 o                         
  12   6   7         32.82         48.73        20.64 o                         
  13   6   7       1598.77       1379.83        90.74 o                         
 -16   7   7        499.82        437.25        35.34 o                         
 -15   7   7        195.26        168.58        24.27 o                         
 -14   7   7        968.29        982.84        77.97 o                         
 -13   7   7         82.96        139.99        33.78 o                         
 -12   7   7       1861.48       1876.60       143.61 o                         
 -11   7   7       1607.61       1542.42       305.06 o                         
 -10   7   7        726.33        685.38        57.52 o                         
  -9   7   7       2228.11       2266.74       103.02 o                         
  -8   7   7        305.78        287.85        92.97 o                         
  -7   7   7       3007.81       2946.62       295.05 o                         
  -6   7   7       1284.24       1249.74        64.95 o                         
  -5   7   7        521.50        533.54        51.80 o                         
  -4   7   7       2295.74       2533.67       100.14 o                         
  -3   7   7       1564.60       1491.62        69.72 o                         
  -2   7   7       1134.77       1069.07        52.26 o                         
  -1   7   7       2533.38       2447.75        91.43 o                         
   0   7   7       1879.88       1939.50        65.74 o                         
   1   7   7       1916.92       1927.50        47.60 o                         
   2   7   7       1442.38       1457.15        40.34 o                         
   3   7   7        393.10        348.44        17.35 o                         
   4   7   7       4975.80       4680.43       120.01 o                         
   5   7   7        415.28        400.09        20.05 o                         
   6   7   7       3364.64       3484.22        97.52 o                         
   7   7   7          1.17         18.74        10.63 o                         
   8   7   7       3937.88       3939.06       120.75 o                         
   9   7   7         36.76         60.38        13.22 o                         
  10   7   7       2932.89       3019.97       107.03 o                         
  11   7   7         12.50         49.55        12.96 o                         
  12   7   7       2005.76       2184.63       139.21 o                         
  13   7   7         32.37         14.81         9.26 o                         
 -15   8   7        943.70        901.62        61.47 o                         
 -14   8   7        258.23        253.74        33.74 o                         
 -13   8   7       1758.82       1637.91       142.65 o                         
 -12   8   7       1795.81       1892.12       133.59 o                         
 -11   8   7       5130.44       5666.17       195.71 o                         
 -10   8   7        610.07        631.75        58.37 o                         
  -9   8   7       4291.74       4489.16       156.18 o                         
  -8   8   7         29.69         23.29        15.58 o                         
  -7   8   7         70.14         90.15        17.41 o                         
  -6   8   7         84.98        142.85        23.86 o                         
  -5   8   7       1580.77       1607.47        67.39 o                         
  -4   8   7         93.55        135.75        17.55 o                         
  -3   8   7       3733.72       3893.97       124.99 o                         
  -2   8   7        129.05        139.54        19.18 o                         
  -1   8   7       6743.01       6739.20       158.60 o                         
   0   8   7        889.56       1018.61        42.65 o                         
   1   8   7       7904.32       8192.50       173.91 o                         
   2   8   7       2435.70       2447.94        63.17 o                         
   3   8   7       2410.82       2328.79        60.48 o                         
   4   8   7        310.82        361.51        19.73 o                         
   5   8   7       2790.73       2780.99        74.19 o                         
   6   8   7        623.80        608.47        27.75 o                         
   7   8   7       3009.84       3151.62       114.23 o                         
   8   8   7        239.62        244.52        27.66 o                         
   9   8   7       5860.25       5914.49       192.46 o                         
  10   8   7          1.92         15.17         9.41 o                         
  11   8   7       1377.34       1462.89        52.06 o                         
  12   8   7          0.85         13.19         8.87 o                         
 -15   9   7          1.51         15.23        10.89 o                         
 -13   9   7         69.59         82.12        24.76 o                         
 -12   9   7        283.61        376.96        25.87 o                         
 -11   9   7          9.23         25.43        10.69 o                         
 -10   9   7        874.74        905.29        41.04 o                         
  -9   9   7         68.94         81.77        11.66 o                         
  -8   9   7       2397.86       2841.25        92.44 o                         
  -7   9   7        147.09        154.78        33.47 o                         
  -6   9   7       4509.84       4632.47       155.05 o                         
  -5   9   7         20.14         34.91        12.33 o                         
  -4   9   7       3679.14       3832.50        99.00 o                         
  -3   9   7         77.13         96.92        14.25 o                         
  -2   9   7       9370.05       9115.78       302.48 o                         
  -1   9   7       4742.43       4548.22       149.76 o                         
   0   9   7       4491.43       4629.90       128.62 o                         
   1   9   7        670.31        712.63        27.31 o                         
   2   9   7       1976.73       2018.05        49.86 o                         
   3   9   7       5093.34       5235.08       104.09 o                         
   4   9   7        611.29        539.83        21.25 o                         
   5   9   7         15.38         14.72         8.48 o                         
   6   9   7       5625.48       5629.77       144.53 o                         
   7   9   7        343.39        390.08        27.99 o                         
   8   9   7       3337.39       3140.02       111.54 o                         
   9   9   7        459.81        620.39        33.05 o                         
  10   9   7        728.31        740.19        27.95 o                         
  11   9   7        252.33        314.14        18.48 o                         
 -13  10   7       2822.74       2992.64       174.97 o                         
 -12  10   7        623.95        666.40        47.52 o                         
 -11  10   7       3767.86       4282.71       212.36 o                         
 -10  10   7        113.51        102.68        23.69 o                         
  -9  10   7       2193.09       2449.66        65.76 o                         
  -8  10   7         65.83         63.45        12.29 o                         
  -7  10   7       4196.66       4420.81       130.56 o                         
  -6  10   7        547.20        476.34        35.41 o                         
  -5  10   7       3990.76       3993.53       127.43 o                         
  -4  10   7        104.80        107.47        18.03 o                         
  -3  10   7       8091.36       8263.26       238.20 o                         
  -2  10   7        158.35        114.12        20.58 o                         
  -1  10   7       3579.28       3690.48       123.29 o                         
   0  10   7         13.92         26.01        11.97 o                         
   1  10   7        594.07        615.02        26.51 o                         
   2  10   7       1952.36       1828.77        49.80 o                         
   3  10   7        822.56        846.82        29.75 o                         
   4  10   7         57.90         50.37         8.07 o                         
   5  10   7       1427.08       1375.71        44.32 o                         
   6  10   7         83.00         93.28        11.04 o                         
   7  10   7       2246.33       2279.08        67.52 o                         
   8  10   7         13.18         13.38         8.28 o                         
   9  10   7        877.54        841.53        30.74 o                         
  10  10   7        119.37        165.51        14.68 o                         
  11  10   7       1206.43       1113.59        53.67 o                         
 -12  11   7       1287.26       1325.66        90.94 o                         
 -11  11   7         17.20         42.53        15.47 o                         
 -10  11   7       1649.72       1950.90        64.38 o                         
  -9  11   7         54.71         57.58         9.87 o                         
  -8  11   7       1787.99       1798.26        62.41 o                         
  -7  11   7          3.68         18.22        11.51 o                         
  -6  11   7        239.92        192.58        21.78 o                         
  -5  11   7         47.73         48.06        12.98 o                         
  -4  11   7       2229.14       2127.95        98.99 o                         
  -3  11   7        149.53         99.79        22.92 o                         
  -2  11   7       1223.49       1254.71        61.28 o                         
  -1  11   7         12.00         30.42        10.84 o                         
   0  11   7       2768.52       2727.19        78.76 o                         
   1  11   7         11.96          5.84         8.20 o                         
   2  11   7       2189.55       2044.13        53.42 o                         
   3  11   7        684.57        729.13        31.29 o                         
   4  11   7        165.01        159.67        13.90 o                         
   5  11   7         74.92         79.12        10.82 o                         
   6  11   7         85.89         70.31        11.11 o                         
   7  11   7        545.95        521.03        26.88 o                         
   8  11   7         40.27         38.14        10.71 o                         
   9  11   7        137.79        153.45        14.73 o                         
  10  11   7          2.63         18.94         6.70 o                         
 -10  12   7        301.77        218.65        34.98 o                         
  -9  12   7       2557.59       2573.96        91.26 o                         
  -8  12   7        237.13        256.06        18.73 o                         
  -7  12   7       3233.23       3223.52       112.90 o                         
  -6  12   7        510.57        553.02        33.60 o                         
  -5  12   7       7014.18       6876.02       273.22 o                         
  -4  12   7        182.29        197.51        34.89 o                         
  -3  12   7       8003.09       8171.11       261.01 o                         
  -2  12   7       1181.27       1265.16        59.62 o                         
  -1  12   7       2258.79       2315.75       124.12 o                         
   0  12   7        819.17        784.67        32.40 o                         
   1  12   7       5960.47       5879.44       148.91 o                         
   2  12   7        590.60        683.03        32.00 o                         
   3  12   7       9581.72       9661.60       212.84 o                         
   4  12   7       1344.70       1488.55        44.14 o                         
   5  12   7       2442.28       2268.55        64.72 o                         
   6  12   7       1440.79       1483.12        50.52 o                         
   7  12   7       1936.89       1743.21        77.81 o                         
   8  12   7        280.34        278.96        22.82 o                         
   9  12   7        633.79        507.51        38.98 o                         
 -10  13   7          1.92          4.42        10.60 o                         
  -9  13   7        428.35        493.46        34.68 o                         
  -8  13   7        211.18        213.30        16.92 o                         
  -7  13   7        102.15        106.20        15.48 o                         
  -6  13   7        101.89         89.82        14.29 o                         
  -5  13   7         16.64         67.03        18.26 o                         
  -4  13   7        103.90        147.89        30.32 o                         
  -3  13   7        310.61        251.94        37.59 o                         
  -2  13   7        112.35        130.19        16.15 o                         
  -1  13   7        125.35        124.28        19.26 o                         
   0  13   7        266.40        322.45        27.27 o                         
   1  13   7        142.12        155.18        15.95 o                         
   2  13   7         48.53         57.30        10.23 o                         
   3  13   7         13.30         15.20         7.95 o                         
   4  13   7        538.18        531.39        23.52 o                         
   5  13   7         22.61         24.85        10.58 o                         
   6  13   7         18.06         20.85        14.21 o                         
   8  13   7         49.18         37.67        12.08 o                         
  -9  14   7       1939.01       1751.86       103.85 o                         
  -8  14   7        587.06        647.74        32.80 o                         
  -7  14   7       3586.91       3740.25       107.22 o                         
  -6  14   7        961.28        932.74        37.14 o                         
  -5  14   7       3479.08       3482.44       140.49 o                         
  -4  14   7       1087.78       1175.71        65.52 o                         
  -3  14   7       3592.73       3506.52       375.54 o                         
  -2  14   7       2440.26       2628.81       119.25 o                         
  -1  14   7       4050.71       3962.58       167.16 o                         
   0  14   7        427.72        461.42        31.20 o                         
   1  14   7       5541.55       5207.78       168.94 o                         
   2  14   7        854.17        854.63        38.85 o                         
   3  14   7       5077.03       4933.63       250.41 o                         
   4  14   7       1298.50       1381.79       100.08 o                         
   5  14   7       3074.96       2603.08       152.34 o                         
   6  14   7        247.92        189.84        23.15 o                         
  -6  15   7        443.01        339.60        32.51 o                         
  -5  15   7        326.88        334.79        34.08 o                         
  -4  15   7        246.18        276.44        19.79 o                         
  -3  15   7        242.98        189.46        20.93 o                         
  -2  15   7        127.01        165.16        23.54 o                         
  -1  15   7          0.51         -5.11        12.17 o                         
   0  15   7        362.40        239.64        19.61 o                         
   1  15   7        290.86        311.78        27.94 o                         
 -17   0   8       1202.38       1103.15        90.63 o                         
 -16   0   8       1523.67       1414.13        64.52 o                         
 -15   0   8         91.60        119.15        23.20 o                         
 -14   0   8       8257.45       8087.25       332.58 o                         
 -13   0   8       8895.69       9267.83       334.27 o                         
 -12   0   8       7298.66       7570.23       343.46 o                         
 -11   0   8      11880.91      12844.07       387.72 o                         
 -10   0   8       6785.39       7249.48       203.85 o                         
  -9   0   8       2133.49       2305.64        73.27 o                         
  -8   0   8       9504.07      10035.26       263.07 o                         
  -7   0   8       3394.83       3212.30        94.20 o                         
  -6   0   8       4424.61       4398.31       153.47 o                         
  -5   0   8        883.97       1137.75        56.99 o                         
  -4   0   8      54658.96      58614.62      1539.89 o                         
  -3   0   8      15055.97      15600.91       437.32 o                         
  -2   0   8      12529.32      12094.93       335.53 o                         
  -1   0   8       2486.34       2224.33        83.30 o                         
   0   0   8       7176.33       7430.29       230.22 o                         
   1   0   8        165.25        144.31        18.18 o                         
   2   0   8       3904.68       4279.93       132.82 o                         
   3   0   8       3412.23       4220.27       117.02 o                         
   4   0   8       2325.32       2288.45        67.83 o                         
   5   0   8        701.11        757.76        37.94 o                         
   6   0   8       3048.12       3143.56       116.85 o                         
   7   0   8        718.33        683.65        56.12 o                         
   8   0   8      13294.83      12372.54       386.74 o                         
   9   0   8       1360.99       1261.46        87.67 o                         
  10   0   8       2906.53       2924.17       147.35 o                         
  11   0   8         98.87         57.80        30.58 o                         
  12   0   8       1943.43       2151.58       106.43 o                         
  13   0   8        319.20        280.97        33.23 o                         
  14   0   8       1450.80       1368.32        82.65 o                         
 -17   1   8        651.15        563.57        57.09 o                         
 -16   1   8         28.93         34.24        13.51 o                         
 -15   1   8        268.83        274.94        27.55 o                         
 -14   1   8         73.29         81.91        17.41 o                         
 -13   1   8         87.89         86.45        15.57 o                         
 -12   1   8        239.81        274.06        23.80 o                         
 -11   1   8        186.23        213.66        22.19 o                         
 -10   1   8        864.86        957.25        40.94 o                         
  -9   1   8         25.28         42.10        11.80 o                         
  -8   1   8        294.93        317.52        18.56 o                         
  -7   1   8          2.25          1.35         7.96 o                         
  -6   1   8        887.36        719.19        34.77 o                         
  -5   1   8       4944.27       5284.05       156.50 o                         
  -4   1   8        436.83        526.62        29.09 o                         
  -3   1   8        393.56        460.78        25.76 o                         
  -2   1   8       1953.91       2008.59        66.56 o                         
  -1   1   8        292.35        293.86        22.81 o                         
   0   1   8       7665.03       7856.40       193.52 o                         
   1   1   8        500.26        525.10        27.17 o                         
   2   1   8        132.69        115.54        14.91 o                         
   3   1   8        918.06        858.08        30.24 o                         
   4   1   8        962.34       1011.20        31.69 o                         
   5   1   8        812.22        705.58        28.38 o                         
   6   1   8         62.77         58.30        11.26 o                         
   7   1   8        266.17        202.06        19.83 o                         
   8   1   8          2.91         -3.38        15.99 o                         
   9   1   8        329.38        311.75        42.58 o                         
  10   1   8        404.50        400.99        37.54 o                         
  11   1   8          8.19          8.38        12.89 o                         
  12   1   8         16.25          0.81        25.19 o                         
  13   1   8         17.25         46.33        14.50 o                         
  14   1   8          0.49         24.15         8.85 o                         
 -17   2   8         15.57        -10.57        14.93 o                         
 -16   2   8       1422.33       1371.76        48.51 o                         
 -15   2   8        218.35        219.08        17.99 o                         
 -14   2   8       6762.46       6604.78       170.70 o                         
 -13   2   8        978.94       1022.25        40.27 o                         
 -12   2   8       4670.15       4765.92       117.07 o                         
 -11   2   8       2845.27       2774.14        79.44 o                         
 -10   2   8       8783.38       9110.85       181.60 o                         
  -9   2   8       1529.32       1657.73        42.52 o                         
  -8   2   8      10214.63      10298.60       208.74 o                         
  -7   2   8       3538.23       3789.61        75.04 o                         
  -6   2   8       9200.90       9554.88       149.12 o                         
  -5   2   8         32.37         46.19         9.05 o                         
  -4   2   8       2432.88       2505.18        72.25 o                         
  -3   2   8        953.08       1033.97        35.59 o                         
  -2   2   8      18016.04      18950.79       362.49 o                         
  -1   2   8       6556.79       6241.32       139.06 o                         
   0   2   8       4375.37       4665.70       103.79 o                         
   1   2   8         20.10         38.73         7.94 o                         
   2   2   8       4473.58       4748.78       100.61 o                         
   3   2   8       1616.95       1454.59        36.45 o                         
   4   2   8       3451.20       3511.33        74.81 o                         
   5   2   8        415.92        337.47        18.47 o                         
   6   2   8       6323.92       6574.48       131.71 o                         
   7   2   8         12.25         10.17         9.74 o                         
   8   2   8       2153.53       2102.14        65.11 o                         
   9   2   8       1618.11       1729.84        63.17 o                         
  10   2   8       2747.24       2716.44        96.99 o                         
  11   2   8         25.65         58.64        11.91 o                         
  12   2   8       1728.25       1817.15       105.93 o                         
  13   2   8        204.98        225.35        15.42 o                         
 -17   3   8        543.62        438.98        30.01 o                         
 -16   3   8          0.82         19.64        10.36 o                         
 -15   3   8       1441.27       1384.99        46.19 o                         
 -14   3   8          0.63         -2.16        10.52 o                         
 -13   3   8        431.44        414.00        26.22 o                         
 -12   3   8         48.94         41.91         9.91 o                         
 -11   3   8         18.42         10.63         8.80 o                         
 -10   3   8         81.99         83.93        12.78 o                         
  -9   3   8       1651.74       1691.84        53.49 o                         
  -8   3   8       3119.04       3321.89        65.64 o                         
  -7   3   8       3467.07       3382.47        65.52 o                         
  -6   3   8       3195.10       3403.29        84.53 o                         
  -5   3   8        413.06        424.35        24.63 o                         
  -4   3   8          7.98         15.44         7.95 o                         
  -3   3   8        892.94        993.55        47.34 o                         
  -2   3   8       2369.48       2423.47        63.13 o                         
  -1   3   8          7.57         10.72         7.47 o                         
   0   3   8          7.14          9.74         8.18 o                         
   1   3   8       1178.62       1292.95        40.46 o                         
   2   3   8       1496.93       1570.04        41.63 o                         
   3   3   8        837.44        915.36        29.69 o                         
   4   3   8         61.99         73.59        11.05 o                         
   5   3   8        159.81        215.55        19.29 o                         
   6   3   8        990.55        903.65        33.14 o                         
   7   3   8         52.93         41.57        11.70 o                         
   8   3   8          8.46          3.34         9.40 o                         
   9   3   8         28.46         14.04        11.79 o                         
  10   3   8        112.05         74.95        16.11 o                         
  11   3   8        465.79        501.29        35.38 o                         
  12   3   8        358.37        378.93        20.20 o                         
  13   3   8        378.57        376.14        25.56 o                         
 -17   4   8        545.46        542.38        40.60 o                         
 -16   4   8        824.66        713.56        44.04 o                         
 -15   4   8         63.22         37.43        13.92 o                         
 -14   4   8       1683.94       1631.62        53.65 o                         
 -13   4   8          9.19         -0.71        10.89 o                         
 -12   4   8        692.16        637.15        29.93 o                         
 -11   4   8         75.15         55.65         9.90 o                         
 -10   4   8       2066.71       2208.39        59.92 o                         
  -9   4   8        844.90        821.44        30.17 o                         
  -8   4   8       3872.06       3825.33        82.13 o                         
  -7   4   8         12.34         25.29         7.12 o                         
  -6   4   8       2992.83       3013.44        63.28 o                         
  -5   4   8          3.57         58.74        19.94 o                         
  -4   4   8       6914.38       7180.44       190.67 o                         
  -3   4   8       1362.73       1208.32        43.77 o                         
  -2   4   8       2590.27       2615.26        82.42 o                         
  -1   4   8        266.37        245.40        16.88 o                         
   0   4   8       3496.58       4095.86       110.35 o                         
   1   4   8       4477.90       4150.15        94.10 o                         
   2   4   8      11418.88      12123.90       208.16 o                         
   3   4   8        891.78        919.68        32.43 o                         
   4   4   8       4093.39       4254.26        89.54 o                         
   5   4   8       1754.79       1897.47        54.41 o                         
   6   4   8       3585.21       3767.89        90.71 o                         
   7   4   8        938.58        910.89        34.90 o                         
   8   4   8       3716.84       4081.90       120.39 o                         
   9   4   8       1726.22       1858.14        56.80 o                         
  10   4   8       4227.96       4239.72       104.67 o                         
  11   4   8       1151.14       1362.59        46.61 o                         
  12   4   8       1183.46       1158.23        34.32 o                         
  13   4   8        829.13        927.86        46.69 o                         
 -15   5   8        467.36        398.55        21.01 o                         
 -14   5   8         73.31         94.63        15.02 o                         
 -13   5   8        132.00         52.94        15.62 o                         
 -12   5   8        736.25        784.90        33.16 o                         
 -11   5   8       1709.99       1625.45        56.10 o                         
 -10   5   8          9.08         15.18         9.33 o                         
  -9   5   8       3574.00       3458.40        73.21 o                         
  -8   5   8       1260.60       1326.59        41.23 o                         
  -7   5   8      10395.26      10948.61       204.76 o                         
  -6   5   8       2592.82       2745.47        67.92 o                         
  -5   5   8       4247.66       4024.73        84.24 o                         
  -4   5   8       1884.79       1922.84        53.17 o                         
  -3   5   8       2108.09       1987.34        56.99 o                         
  -2   5   8         97.33         52.35        12.96 o                         
  -1   5   8       1795.98       1569.42        46.70 o                         
   0   5   8        174.73        183.52        12.84 o                         
   1   5   8       8191.23       8283.33       135.88 o                         
   2   5   8          2.16          9.03         5.25 o                         
   3   5   8       8033.33       7766.97       148.40 o                         
   4   5   8        418.01        434.34        26.56 o                         
   5   5   8       3236.04       3309.12        82.66 o                         
   6   5   8        761.17        818.32        36.62 o                         
   7   5   8         46.58         11.42        10.65 o                         
   8   5   8        487.74        528.81        27.68 o                         
   9   5   8       1488.42       1538.69        56.19 o                         
  10   5   8        118.41        153.12        11.82 o                         
  11   5   8         31.40         -5.90        11.13 o                         
  12   5   8         33.83          4.91        17.86 o                         
 -15   6   8        217.66        194.26        28.76 o                         
 -14   6   8        890.52        874.61        49.55 o                         
 -13   6   8        840.76        792.88        51.07 o                         
 -12   6   8       3310.86       3454.83       129.62 o                         
 -11   6   8        171.43        142.63        19.01 o                         
 -10   6   8        192.69        159.21        24.14 o                         
  -9   6   8         12.35         -6.77        17.54 o                         
  -8   6   8       3169.52       2913.70        82.72 o                         
  -7   6   8       1245.30       1293.95        53.87 o                         
  -6   6   8       8049.03       7875.38       146.95 o                         
  -5   6   8          7.79         62.18         8.97 o                         
  -4   6   8      10582.00      11247.85       207.34 o                         
  -3   6   8        368.60        467.18        25.97 o                         
  -2   6   8      11700.94      11854.43       306.40 o                         
  -1   6   8         41.59         57.85        10.08 o                         
   0   6   8      17543.34      17248.96       268.15 o                         
   1   6   8          8.70         16.24         6.00 o                         
   2   6   8       5455.43       5660.04       101.57 o                         
   3   6   8       2935.95       2744.77        58.72 o                         
   4   6   8      10046.37      10291.02       204.53 o                         
   5   6   8        392.32        382.68        19.70 o                         
   6   6   8       6083.37       6055.30       118.79 o                         
   7   6   8        151.46        148.13        13.09 o                         
   8   6   8       2315.00       2196.41        56.64 o                         
   9   6   8         13.16         18.65         7.24 o                         
  10   6   8       2156.66       2262.33        67.57 o                         
  11   6   8        204.42        207.06        26.81 o                         
  12   6   8       1015.25        841.76        65.32 o                         
 -14   7   8        659.58        713.08        41.87 o                         
 -13   7   8        284.05        325.13        29.46 o                         
 -12   7   8        451.85        579.04        43.03 o                         
 -11   7   8       2025.18       1930.58       151.21 o                         
 -10   7   8        326.78        417.69        65.89 o                         
  -9   7   8       1573.17       1472.07        80.87 o                         
  -8   7   8        213.43        190.70        23.56 o                         
  -7   7   8       3285.87       3586.91       138.97 o                         
  -6   7   8        130.51        129.28        16.87 o                         
  -5   7   8       1885.74       1773.18       107.34 o                         
  -4   7   8          2.46         49.23        35.13 o                         
  -3   7   8       2459.19       2284.39       136.70 o                         
  -2   7   8       2045.57       2094.44        64.27 o                         
  -1   7   8      11300.44      11710.81       314.60 o                         
   0   7   8       1073.15       1002.77        31.57 o                         
   1   7   8      15064.11      15027.77       282.37 o                         
   2   7   8       1595.62       1550.86        45.41 o                         
   3   7   8       1511.79       1472.53        48.12 o                         
   4   7   8       2026.79       2085.20        67.27 o                         
   5   7   8       5412.55       5212.87       126.80 o                         
   6   7   8         18.45         25.67         8.70 o                         
   7   7   8       2009.14       1812.82        78.28 o                         
   8   7   8         22.52         38.91        14.69 o                         
   9   7   8       2934.21       2977.37       105.80 o                         
  10   7   8          2.26         12.19         8.38 o                         
  11   7   8       1247.83       1444.50       103.07 o                         
  12   7   8         63.07         81.74        12.18 o                         
 -15   8   8        536.96        461.76        37.71 o                         
 -14   8   8        690.52        711.76        40.18 o                         
 -13   8   8       1319.46       1558.45        74.46 o                         
 -12   8   8        528.18        567.13        44.86 o                         
 -11   8   8        678.02        731.24        51.56 o                         
 -10   8   8       3938.32       4401.11       187.72 o                         
  -9   8   8        163.53        167.68        21.19 o                         
  -8   8   8       3362.41       3334.02       151.52 o                         
  -7   8   8       2449.53       2641.46       145.66 o                         
  -6   8   8       5390.02       5780.36       212.25 o                         
  -5   8   8       3518.43       3776.25       165.32 o                         
  -4   8   8       6613.04       6662.82       269.99 o                         
  -3   8   8        491.78        517.96        39.45 o                         
  -2   8   8       5807.64       5917.71       140.24 o                         
  -1   8   8         19.46         40.25        11.97 o                         
   0   8   8      10381.86      10823.47       236.74 o                         
   1   8   8        725.27        756.43        27.05 o                         
   2   8   8       4153.45       4035.87        88.99 o                         
   3   8   8         56.42         57.13         9.44 o                         
   4   8   8       5765.80       6023.42       146.54 o                         
   5   8   8        280.39        263.41        21.90 o                         
   6   8   8       4623.07       4491.21       166.24 o                         
   7   8   8        376.68        383.30        27.76 o                         
   8   8   8       2230.73       2191.56       165.06 o                         
   9   8   8        229.42        277.59        37.12 o                         
  10   8   8        506.44        513.92        29.31 o                         
  11   8   8         99.03        110.65        21.95 o                         
 -14   9   8        118.33        134.17        20.50 o                         
 -13   9   8       1141.91       1243.20        60.73 o                         
 -12   9   8        217.49        266.52        22.40 o                         
 -11   9   8        799.07        803.75        42.51 o                         
 -10   9   8        207.28        255.85        21.46 o                         
  -9   9   8       2350.06       2631.64       138.48 o                         
  -8   9   8        166.99        193.01        19.80 o                         
  -7   9   8        631.91        645.91        36.89 o                         
  -6   9   8          3.71         -0.27        17.63 o                         
  -5   9   8       2603.18       2958.74        94.74 o                         
  -4   9   8         40.65         26.45        15.34 o                         
  -3   9   8        486.25        536.39        30.44 o                         
  -2   9   8         91.19        107.10        13.77 o                         
  -1   9   8       4847.31       5222.34       130.51 o                         
   0   9   8        403.56        411.83        22.30 o                         
   1   9   8       3416.97       3295.61        88.52 o                         
   2   9   8        535.45        538.27        23.91 o                         
   3   9   8       2116.97       2054.84        75.19 o                         
   4   9   8         13.10         27.57         8.31 o                         
   5   9   8       3633.09       3862.87       112.57 o                         
   6   9   8       1672.78       1840.11        58.58 o                         
   7   9   8       3174.47       3335.78       100.97 o                         
   8   9   8        477.58        579.84        29.12 o                         
   9   9   8       2822.27       2887.84       100.56 o                         
  10   9   8        662.14        753.07        39.89 o                         
 -13  10   8        395.98        445.08        39.10 o                         
 -12  10   8        147.88        150.00        21.74 o                         
 -11  10   8         18.76         29.66        12.16 o                         
 -10  10   8       1040.37       1192.12        47.34 o                         
  -9  10   8        379.93        391.37        22.57 o                         
  -8  10   8       1772.04       1939.81        61.63 o                         
  -7  10   8        491.96        497.28        34.69 o                         
  -6  10   8        491.75        479.06        53.82 o                         
  -5  10   8       1305.76       1461.33        75.16 o                         
  -4  10   8         14.82         49.84        19.06 o                         
  -3  10   8        284.27        282.25        38.78 o                         
  -2  10   8         88.31        131.69        17.41 o                         
  -1  10   8        455.51        437.88        27.00 o                         
   0  10   8        141.79        143.09        13.72 o                         
   1  10   8        116.48        122.34        16.03 o                         
   2  10   8       2143.76       2067.03        54.26 o                         
   3  10   8        337.68        319.66        18.32 o                         
   4  10   8         66.62         89.34        10.27 o                         
   5  10   8        434.12        427.83        23.24 o                         
   6  10   8        323.01        236.32        23.01 o                         
   7  10   8        180.79        199.99        16.89 o                         
   8  10   8        284.13        316.37        19.99 o                         
   9  10   8         82.91         80.10        10.18 o                         
  10  10   8        557.13        636.09        27.90 o                         
 -12  11   8        163.99        216.69        28.64 o                         
 -11  11   8       3553.52       4420.64       253.82 o                         
 -10  11   8       1656.33       1952.73        90.15 o                         
  -9  11   8        603.29        656.87        32.70 o                         
  -8  11   8        157.15        173.21        26.23 o                         
  -7  11   8       5973.20       6832.88       225.40 o                         
  -6  11   8        347.32        272.87        25.51 o                         
  -5  11   8       5603.90       6489.79       616.52 o                         
  -4  11   8        902.03        747.63        59.40 o                         
  -3  11   8       2959.97       2905.43       136.45 o                         
  -2  11   8       1746.59       1746.83        93.02 o                         
  -1  11   8       2097.44       2237.55        88.26 o                         
   0  11   8        698.33        629.69        33.13 o                         
   1  11   8       1818.64       1767.70        52.06 o                         
   2  11   8        432.04        452.44        21.97 o                         
   3  11   8       3627.31       3303.73        77.13 o                         
   4  11   8        348.99        267.69        16.38 o                         
   5  11   8       2012.28       2087.47        62.87 o                         
   6  11   8         40.79         33.70        11.47 o                         
   7  11   8       2756.00       2611.48        80.24 o                         
   8  11   8         30.16         29.18         7.81 o                         
   9  11   8       1314.86       1167.53        61.76 o                         
 -11  12   8         93.08         77.51        21.32 o                         
 -10  12   8         22.33         23.90        13.11 o                         
  -9  12   8         37.34         27.01        13.59 o                         
  -8  12   8        395.91        374.06        25.62 o                         
  -7  12   8        360.20        372.76        27.97 o                         
  -6  12   8         52.87         40.90        14.33 o                         
  -5  12   8          5.85         25.20        15.68 o                         
  -4  12   8        344.40        297.25        60.11 o                         
  -3  12   8         82.44         58.51        13.23 o                         
  -2  12   8        138.29        139.43        20.43 o                         
  -1  12   8         45.98         19.65        14.81 o                         
   0  12   8          0.93          5.93        10.30 o                         
   1  12   8        284.29        282.16        21.33 o                         
   2  12   8        156.27        178.40        15.15 o                         
   3  12   8        170.33        135.05        11.90 o                         
   4  12   8        121.64        143.61        17.77 o                         
   5  12   8        245.72        189.85        18.04 o                         
   6  12   8        353.15        304.00        25.27 o                         
   7  12   8        103.20         84.51        13.35 o                         
   8  12   8         72.33         98.81        17.93 o                         
  -9  13   8       5194.10       4946.04       272.05 o                         
  -8  13   8        864.76        882.14        34.86 o                         
  -7  13   8       1862.99       2078.01       111.17 o                         
  -6  13   8       1900.86       1874.96        75.73 o                         
  -5  13   8       4828.54       5447.10       218.73 o                         
  -4  13   8       1019.13        926.18        74.18 o                         
  -3  13   8       4517.66       4707.54       195.22 o                         
  -2  13   8        298.19        276.24        25.46 o                         
  -1  13   8       4167.17       4363.48       149.56 o                         
   0  13   8        536.60        562.79        35.91 o                         
   1  13   8       3841.08       3824.48       131.04 o                         
   2  13   8        151.20        173.43        19.17 o                         
   3  13   8       2162.45       1961.77        64.24 o                         
   4  13   8          4.68          8.91         8.87 o                         
   5  13   8        795.18        706.97        51.22 o                         
   6  13   8         10.18         12.50        11.67 o                         
   7  13   8       2846.88       2324.89       134.11 o                         
  -8  14   8        168.20        177.50        24.03 o                         
  -7  14   8        389.39        329.57        36.70 o                         
  -6  14   8         33.95         35.88        10.39 o                         
  -5  14   8          0.37          6.81         8.92 o                         
  -4  14   8        335.86        395.21        45.39 o                         
  -3  14   8          7.92         38.08        14.53 o                         
  -2  14   8          1.19         12.90        13.01 o                         
  -1  14   8          3.49          5.74        14.03 o                         
   0  14   8         42.59         62.48        13.05 o                         
   1  14   8        364.28        353.06        20.71 o                         
   2  14   8        415.49        433.84        26.79 o                         
  -5  15   8       2548.33       2208.15       126.22 o                         
  -4  15   8        507.03        476.81        40.11 o                         
  -3  15   8       2415.11       1978.81       117.83 o                         
  -2  15   8        597.80        552.23        45.49 o                         
  -1  15   8       3049.82       2967.93       166.66 o                         
 -17   1   9        320.47        256.91        37.63 o                         
 -16   1   9       2807.96       2833.13       128.73 o                         
 -15   1   9       1747.37       1760.12       106.29 o                         
 -14   1   9       3377.96       3524.54       152.09 o                         
 -13   1   9       2340.04       2612.66       109.79 o                         
 -12   1   9       1111.62       1154.74        51.37 o                         
 -11   1   9        691.98        818.81        39.36 o                         
 -10   1   9       6826.76       7058.76       165.92 o                         
  -9   1   9       1324.26       1440.21        53.56 o                         
  -8   1   9       4308.88       4356.04       121.02 o                         
  -7   1   9       1653.48       1581.67        69.31 o                         
  -6   1   9       4735.98       5054.55       111.33 o                         
  -5   1   9         56.56         79.02         9.30 o                         
  -4   1   9      17037.65      17707.57       303.80 o                         
  -3   1   9       9590.88      10652.52       271.69 o                         
  -2   1   9        875.95        823.72        38.07 o                         
  -1   1   9         60.52        109.63        19.63 o                         
   0   1   9      14337.36      15948.85       309.03 o                         
   1   1   9        299.75        298.15        17.24 o                         
   2   1   9      14186.59      14514.51       239.87 o                         
   3   1   9          8.25         23.18         7.56 o                         
   4   1   9       9120.16       9488.55       177.46 o                         
   5   1   9       1814.58       1745.36        56.16 o                         
   6   1   9      12668.01      13348.63       284.25 o                         
   7   1   9        783.32        813.97        48.95 o                         
   8   1   9       3490.92       3689.13       138.89 o                         
   9   1   9         99.30         84.43        17.23 o                         
  10   1   9       4000.57       4774.66       193.18 o                         
  11   1   9          5.39          7.37        14.74 o                         
  12   1   9       4629.46       5295.25       210.22 o                         
  13   1   9         48.20         71.96         8.35 o                         
 -17   2   9         84.05         61.85        13.81 o                         
 -16   2   9        389.60        411.55        25.51 o                         
 -15   2   9        195.25        162.78        20.97 o                         
 -14   2   9        204.47        235.02        19.08 o                         
 -13   2   9        392.94        394.60        22.71 o                         
 -12   2   9        134.85        123.38        15.10 o                         
 -11   2   9       1157.67       1083.33        37.78 o                         
 -10   2   9        217.44        209.68        15.32 o                         
  -9   2   9        217.68        178.57        17.10 o                         
  -8   2   9       1792.64       1972.15        51.75 o                         
  -7   2   9        525.68        619.52        32.61 o                         
  -6   2   9        271.69        245.25        13.29 o                         
  -5   2   9         18.60         26.93         7.13 o                         
  -4   2   9         28.33         25.08         6.19 o                         
  -3   2   9        302.82        249.00        16.04 o                         
  -2   2   9       2406.58       2642.79        67.07 o                         
  -1   2   9       2136.01       2466.07        59.94 o                         
   0   2   9        139.68         94.61         8.30 o                         
   1   2   9        523.64        613.05        19.69 o                         
   2   2   9       1028.95        973.20        36.92 o                         
   3   2   9        136.94        157.87        11.77 o                         
   4   2   9        806.22        857.76        32.01 o                         
   5   2   9       2833.91       2853.41        67.13 o                         
   6   2   9         78.25         70.93        10.70 o                         
   7   2   9       9086.82       9484.76       192.07 o                         
   8   2   9        988.22        966.79        52.18 o                         
   9   2   9       1681.00       1753.26        61.62 o                         
  10   2   9          6.39          4.49         9.72 o                         
  11   2   9       1554.62       1644.24        52.41 o                         
  12   2   9         50.26         96.39        11.30 o                         
  13   2   9        111.13         77.14         7.94 o                         
 -16   3   9        935.72        781.29        50.18 o                         
 -15   3   9        193.53        137.78        19.66 o                         
 -14   3   9        492.16        453.73        38.94 o                         
 -13   3   9       1094.84       1253.79        49.22 o                         
 -12   3   9       2046.71       2062.51        62.65 o                         
 -11   3   9        352.67        390.58        21.67 o                         
 -10   3   9       7382.85       7628.58       164.86 o                         
  -9   3   9       4452.05       4602.66       104.65 o                         
  -8   3   9       7657.61       7569.14       152.75 o                         
  -7   3   9       2539.35       2486.16        59.64 o                         
  -6   3   9       4626.23       4686.82        83.68 o                         
  -5   3   9       2886.39       2805.92        56.38 o                         
  -4   3   9       7329.23       7018.37       130.87 o                         
  -3   3   9       4148.86       4059.09        85.81 o                         
  -2   3   9      13270.57      13712.27       253.73 o                         
  -1   3   9       1530.91       1561.85        51.41 o                         
   0   3   9      28732.37      29634.81       445.44 o                         
   1   3   9       1925.11       1917.47        42.57 o                         
   2   3   9      27422.69      28423.38       456.05 o                         
   3   3   9       3269.93       3386.22        77.16 o                         
   4   3   9      10035.20      10265.19       183.60 o                         
   5   3   9        816.07        764.17        40.40 o                         
   6   3   9       7062.71       7647.70       185.88 o                         
   7   3   9        710.66        777.62        31.75 o                         
   8   3   9       5440.91       5740.55       128.47 o                         
   9   3   9          2.74         -0.95         9.81 o                         
  10   3   9       4195.58       4311.44       125.17 o                         
  11   3   9        196.96        179.19        14.66 o                         
  12   3   9       2934.03       3407.35       112.68 o                         
 -16   4   9        148.06        121.77        14.17 o                         
 -15   4   9        597.16        641.31        50.72 o                         
 -14   4   9         62.70         56.48        11.51 o                         
 -13   4   9        115.96        148.93        20.34 o                         
 -12   4   9       1212.41       1287.01        55.11 o                         
 -11   4   9       1625.56       1811.77        63.56 o                         
 -10   4   9       1441.75       1474.40        65.30 o                         
  -9   4   9        222.85        210.95        17.18 o                         
  -8   4   9       2056.02       2281.00        60.93 o                         
  -7   4   9         31.73         57.12         9.60 o                         
  -6   4   9         62.69         79.36         9.50 o                         
  -5   4   9       2132.51       2074.27        45.44 o                         
  -4   4   9        712.94        715.79        22.89 o                         
  -3   4   9        584.05        569.57        20.21 o                         
  -2   4   9          2.54         19.22         7.26 o                         
  -1   4   9       1610.98       1586.37        41.31 o                         
   0   4   9         40.82         79.42         8.55 o                         
   1   4   9       4224.55       4329.75        72.56 o                         
   2   4   9       1892.31       2022.99        44.87 o                         
   3   4   9        471.27        455.44        22.03 o                         
   4   4   9        318.09        347.04        18.67 o                         
   5   4   9       3547.59       3754.02       102.01 o                         
   6   4   9        204.43        208.14        17.34 o                         
   7   4   9        123.53         89.50        12.19 o                         
   8   4   9        287.80        223.71        18.30 o                         
   9   4   9        945.90        992.32        52.81 o                         
  10   4   9         75.48         59.60        19.33 o                         
  11   4   9        708.06        657.65        27.23 o                         
  12   4   9          5.09         16.94         5.44 o                         
 -16   5   9        783.43        726.98        51.56 o                         
 -15   5   9         81.66         86.69        18.19 o                         
 -14   5   9        962.93        952.03        72.65 o                         
 -13   5   9        474.39        457.04        32.07 o                         
 -12   5   9       2650.12       2847.98        96.00 o                         
 -11   5   9        284.22        298.85        26.44 o                         
 -10   5   9       4724.74       4678.52       131.14 o                         
  -9   5   9       1739.87       1817.10        53.04 o                         
  -8   5   9       9202.68       9129.85       181.77 o                         
  -7   5   9       5696.70       5579.13       152.52 o                         
  -6   5   9       9658.42       9531.52       164.72 o                         
  -5   5   9       1401.79       1310.48        38.10 o                         
  -4   5   9      16695.80      17450.10       289.80 o                         
  -3   5   9       3154.47       2898.68        67.01 o                         
  -2   5   9      12325.11      11921.56       219.49 o                         
  -1   5   9       4505.02       4135.28        82.34 o                         
   0   5   9      11440.27      11112.39       167.59 o                         
   1   5   9       1921.28       1935.88        44.80 o                         
   2   5   9       2828.96       2638.67        57.15 o                         
   3   5   9       3044.30       2865.70        61.73 o                         
   4   5   9       4780.92       4803.55        98.58 o                         
   5   5   9       1558.97       1578.56        46.38 o                         
   6   5   9       6098.14       6485.93       155.70 o                         
   7   5   9         26.67         12.99        11.49 o                         
   8   5   9       1301.94       1263.05        41.92 o                         
   9   5   9         34.30         60.30         9.05 o                         
  10   5   9       1743.77       1698.07        52.94 o                         
  11   5   9          2.35         -4.08        10.15 o                         
  12   5   9        393.22        243.66        26.70 o                         
 -15   6   9        439.16        418.89        37.94 o                         
 -14   6   9         86.49        104.30        16.65 o                         
 -13   6   9       1794.00       1370.17       102.00 o                         
 -12   6   9        284.74        283.61        22.36 o                         
 -11   6   9       7971.55       8207.47       252.75 o                         
 -10   6   9        205.59        182.90        27.78 o                         
  -9   6   9       1629.09       1770.23        63.19 o                         
  -8   6   9       2421.68       2617.88        70.55 o                         
  -7   6   9      13648.53      14569.35       290.42 o                         
  -6   6   9         31.70         43.85         9.19 o                         
  -5   6   9       2651.41       2444.96        58.45 o                         
  -4   6   9        259.36        309.31        21.40 o                         
  -3   6   9       9704.88       9889.93       191.02 o                         
  -2   6   9         50.75         33.55        14.25 o                         
  -1   6   9       4828.58       4599.26        94.67 o                         
   0   6   9       1538.49       1611.67        40.37 o                         
   1   6   9       2713.21       2519.20        55.80 o                         
   2   6   9        317.67        299.66        26.35 o                         
   3   6   9         40.54         61.02         8.40 o                         
   4   6   9        256.25        222.20        15.38 o                         
   5   6   9       5019.40       5058.22       102.30 o                         
   6   6   9       1294.07       1346.96        38.40 o                         
   7   6   9         21.44         15.67        17.23 o                         
   8   6   9        326.56        342.21        15.94 o                         
   9   6   9        462.06        367.25        19.07 o                         
  10   6   9        100.30        107.16        15.72 o                         
  11   6   9        275.26        348.06        39.70 o                         
 -15   7   9         46.14         30.73        13.41 o                         
 -14   7   9       3323.52       3530.60       142.33 o                         
 -13   7   9          8.30         34.57        13.78 o                         
 -12   7   9       3059.84       3787.11       300.31 o                         
 -11   7   9         43.46         52.31        15.42 o                         
 -10   7   9       3889.58       4032.21       173.81 o                         
  -9   7   9         58.51         78.72        19.92 o                         
  -8   7   9       1340.58       1386.91        59.26 o                         
  -7   7   9        597.19        620.87        35.73 o                         
  -6   7   9       6371.41       6976.15       202.02 o                         
  -5   7   9        926.16        951.01        52.42 o                         
  -4   7   9       8567.02       9229.78       464.94 o                         
  -3   7   9        469.66        500.46        50.78 o                         
  -2   7   9       6766.63       7039.90       262.45 o                         
  -1   7   9        472.98        562.00        30.83 o                         
   0   7   9        844.22        902.35        33.56 o                         
   1   7   9         49.18         37.66         8.86 o                         
   2   7   9       1336.30       1365.38        55.54 o                         
   3   7   9       1522.99       1497.06        61.26 o                         
   4   7   9       2405.66       2279.71        86.99 o                         
   5   7   9         53.61         56.40         9.94 o                         
   6   7   9        761.15        725.89        49.00 o                         
   7   7   9          2.29        -10.71        15.54 o                         
   8   7   9        502.02        489.56        47.84 o                         
   9   7   9        510.50        550.31        49.88 o                         
  10   7   9        161.35         99.97        26.36 o                         
  11   7   9        158.23        123.86        22.93 o                         
 -14   8   9         13.91         25.69        10.42 o                         
 -13   8   9       3256.33       3665.95       148.31 o                         
 -12   8   9       1082.04       1167.36        51.85 o                         
 -11   8   9       1476.67       1665.07        69.38 o                         
 -10   8   9        699.13        804.81        54.92 o                         
  -9   8   9       5109.60       5082.05       397.25 o                         
  -8   8   9       1451.76       1482.30        84.06 o                         
  -7   8   9       2223.98       2447.94       104.95 o                         
  -6   8   9       3019.26       3262.25       111.92 o                         
  -5   8   9       3148.88       3092.93       104.21 o                         
  -4   8   9       4020.60       4107.43       128.14 o                         
  -3   8   9       8061.91       8082.15       236.38 o                         
  -2   8   9       2267.66       2218.58        67.24 o                         
  -1   8   9       6898.71       6856.94       178.97 o                         
   0   8   9       3142.86       3331.09        95.31 o                         
   1   8   9       1196.17       1138.85        39.15 o                         
   2   8   9       2069.01       2216.89        62.48 o                         
   3   8   9       2301.61       2644.95        76.20 o                         
   4   8   9        219.85        245.64        19.31 o                         
   5   8   9        734.84        810.85        45.95 o                         
   6   8   9       1185.69       1230.86        58.23 o                         
   7   8   9       2184.99       2337.44       108.40 o                         
   8   8   9         69.46        105.41        17.52 o                         
   9   8   9       1701.07       1934.62        91.09 o                         
  10   8   9         47.72         58.88        13.77 o                         
  11   8   9        268.03        231.49        26.75 o                         
 -13   9   9        560.83        543.02        33.48 o                         
 -12   9   9        225.86        272.33        26.98 o                         
 -11   9   9          6.21          7.91        11.07 o                         
 -10   9   9       1815.51       2214.19        74.41 o                         
  -9   9   9        808.21        895.36        48.24 o                         
  -8   9   9        106.77        144.15        17.44 o                         
  -7   9   9          8.38         13.49        12.23 o                         
  -6   9   9         33.00         86.60        23.00 o                         
  -5   9   9        671.81        612.39        33.47 o                         
  -4   9   9         29.75         72.01        14.75 o                         
  -3   9   9         92.36        118.81        15.93 o                         
  -2   9   9        533.87        564.46        32.63 o                         
  -1   9   9          0.50         14.79         9.39 o                         
   0   9   9         28.07         42.99        10.75 o                         
   1   9   9        133.68         95.66        11.68 o                         
   2   9   9         38.00         73.49        10.89 o                         
   3   9   9        121.43        105.81        14.27 o                         
   4   9   9         27.64         55.31        11.41 o                         
   5   9   9        704.91        781.56       137.27 o                         
   6   9   9        955.28        917.34        47.25 o                         
   7   9   9         51.33         37.57        12.79 o                         
   8   9   9        877.38        857.37        35.57 o                         
   9   9   9        513.88        599.60        55.80 o                         
  10   9   9        420.50        437.85        35.03 o                         
 -12  10   9        654.82        704.14        59.33 o                         
 -11  10   9        872.46        928.07        36.80 o                         
 -10  10   9        588.10        618.66        30.26 o                         
  -9  10   9        799.23        804.39        32.11 o                         
  -8  10   9        275.73        274.10        18.78 o                         
  -7  10   9       2987.84       3312.38       132.45 o                         
  -6  10   9       2974.09       3026.22       192.27 o                         
  -5  10   9       3804.72       3873.11       118.18 o                         
  -4  10   9        633.49        621.59        46.11 o                         
  -3  10   9       4810.54       4356.14       148.81 o                         
  -2  10   9       7187.41       7209.47       206.21 o                         
  -1  10   9       9029.23       8644.20       214.88 o                         
   0  10   9       1080.65       1160.78        49.84 o                         
   1  10   9       2193.80       2072.25        74.32 o                         
   2  10   9        470.59        415.40        23.50 o                         
   3  10   9       5132.67       5110.89       133.21 o                         
   4  10   9        475.27        528.37        31.96 o                         
   5  10   9       7110.59       7529.98       207.60 o                         
   6  10   9        510.76        552.30        37.85 o                         
   7  10   9       4355.79       4509.73       128.18 o                         
   8  10   9         56.98         35.75        10.70 o                         
   9  10   9       2515.18       2526.98        84.58 o                         
 -11  11   9         38.56         41.64        13.43 o                         
 -10  11   9        210.25        181.02        25.81 o                         
  -9  11   9       1059.50       1099.18        49.98 o                         
  -8  11   9        366.33        344.36        26.03 o                         
  -7  11   9        114.40        123.17        15.52 o                         
  -6  11   9          6.46         13.47        20.01 o                         
  -5  11   9         13.94         16.74        12.62 o                         
  -4  11   9         73.40         37.97        13.30 o                         
  -3  11   9        244.06        198.57        27.39 o                         
  -2  11   9         40.17         52.60        19.02 o                         
  -1  11   9         60.64         87.09        15.69 o                         
   0  11   9       1672.86       1471.01        56.97 o                         
   1  11   9         43.03         61.70        15.22 o                         
   2  11   9        180.80        179.62        20.46 o                         
   3  11   9          1.98         15.16         8.98 o                         
   4  11   9        153.43        201.37        21.09 o                         
   5  11   9          2.88         26.53         9.08 o                         
   6  11   9       1325.77       1295.87        57.92 o                         
   7  11   9         18.80         23.60        10.78 o                         
   8  11   9       1230.61       1252.38        57.35 o                         
 -10  12   9        740.73        652.69        38.46 o                         
  -9  12   9       1079.41       1065.37        45.89 o                         
  -8  12   9         27.73         11.56        10.60 o                         
  -7  12   9       2250.71       2491.45       117.92 o                         
  -6  12   9        157.23        120.96        20.11 o                         
  -5  12   9       2784.39       2687.80       357.20 o                         
  -4  12   9        318.35        299.71        51.55 o                         
  -3  12   9       2328.02       2229.89       179.05 o                         
  -2  12   9          3.24         11.71        15.82 o                         
  -1  12   9       2230.80       2211.36       106.19 o                         
   0  12   9         40.31         49.81        18.35 o                         
   1  12   9       2873.90       2697.46        85.07 o                         
   2  12   9        435.32        448.74        22.50 o                         
   3  12   9       5383.99       5351.72       173.19 o                         
   4  12   9         18.93         17.98        12.53 o                         
   5  12   9       3045.71       2901.71       120.10 o                         
   6  12   9         25.40         24.58        11.12 o                         
  -7  13   9         30.86         39.25        12.26 o                         
  -6  13   9         38.34         45.77        15.42 o                         
  -5  13   9        154.29        128.36        43.13 o                         
  -4  13   9        409.07        422.79        51.28 o                         
  -3  13   9        273.36        289.61        38.96 o                         
  -2  13   9         13.66         14.08        12.91 o                         
  -1  13   9          0.83          0.92        11.91 o                         
   0  13   9          8.92         11.35        12.27 o                         
   1  13   9         19.99         38.97        10.55 o                         
   2  13   9        202.82        211.53        15.69 o                         
   3  13   9          0.77         10.66        10.90 o                         
   4  13   9         92.30        116.27        16.25 o                         
   5  13   9         10.58          7.15        15.95 o                         
  -7  14   9       1874.02       1942.34       114.95 o                         
  -6  14   9          9.61          4.51        15.01 o                         
  -5  14   9       2315.94       2168.04        93.70 o                         
  -4  14   9          5.07          8.13        18.94 o                         
  -3  14   9       1628.14       1547.64        74.13 o                         
  -2  14   9         91.15         86.58        21.80 o                         
  -1  14   9       2633.09       2671.81       135.72 o                         
   0  14   9         98.09         51.35        36.90 o                         
   1  14   9       2305.79       2068.98       123.56 o                         
   2  14   9          3.37         -5.13        15.53 o                         
 -16   0  10       1464.35       1451.66       104.33 o                         
 -15   0  10         77.24         79.62        36.12 o                         
 -14   0  10       2874.28       3093.67       139.98 o                         
 -13   0  10         88.87        129.77        35.45 o                         
 -12   0  10       1768.37       1980.19       209.24 o                         
 -11   0  10         65.42         36.44        19.68 o                         
 -10   0  10       2541.20       2543.93        94.47 o                         
  -9   0  10         22.85         22.55        20.33 o                         
  -8   0  10       7225.51       7297.62       243.47 o                         
  -7   0  10       2702.64       2965.84       124.64 o                         
  -6   0  10      20221.15      19408.18       440.37 o                         
  -5   0  10       6238.87       6730.96       164.90 o                         
  -4   0  10      13879.37      14269.06       327.20 o                         
  -3   0  10       1513.96       1558.94        56.16 o                         
  -2   0  10       2737.51       2852.54        84.70 o                         
  -1   0  10         55.15         70.17        19.44 o                         
   0   0  10       4156.51       4210.28       139.89 o                         
   1   0  10       1345.15       1396.95        45.07 o                         
   2   0  10       8974.03       9441.44       232.31 o                         
   3   0  10       1475.67       1488.59        59.03 o                         
   4   0  10       5182.08       5590.02       154.01 o                         
   5   0  10       3433.72       3613.74       110.86 o                         
   6   0  10       3994.09       4231.71       145.45 o                         
   7   0  10       5141.69       5107.52       462.11 o                         
   8   0  10       1637.62       1733.71        98.62 o                         
   9   0  10        489.92        607.61        71.73 o                         
  10   0  10       3275.46       3928.40       170.24 o                         
  11   0  10       1489.67       1683.35        81.94 o                         
  12   0  10       1138.22       1087.24        60.50 o                         
 -16   1  10        177.00        155.03        22.88 o                         
 -15   1  10        203.00        286.29        71.46 o                         
 -14   1  10          1.20         38.33        16.67 o                         
 -13   1  10        142.59        169.56        21.04 o                         
 -12   1  10        561.12        672.39        48.67 o                         
 -11   1  10        264.55        255.19        26.08 o                         
 -10   1  10         77.58         80.42        16.00 o                         
  -9   1  10        191.23        213.17        25.20 o                         
  -8   1  10         21.66         33.81        14.14 o                         
  -7   1  10       2263.37       2343.70        80.47 o                         
  -6   1  10        170.35        191.88        14.79 o                         
  -5   1  10        529.46        503.70        23.23 o                         
  -4   1  10         23.81         50.48         9.84 o                         
  -3   1  10        916.49        951.58        38.61 o                         
  -2   1  10          8.87         21.30         9.47 o                         
  -1   1  10       3501.61       3487.39        96.01 o                         
   0   1  10        674.39        638.74        27.80 o                         
   1   1  10        353.51        318.00        16.73 o                         
   2   1  10        731.33        721.02        27.58 o                         
   3   1  10       1727.26       1589.82        50.08 o                         
   4   1  10         18.09         30.14        10.70 o                         
   5   1  10       1060.71       1017.53        57.56 o                         
   6   1  10       1264.31       1167.64        55.70 o                         
   7   1  10        831.73        823.83        56.45 o                         
   8   1  10        657.30        631.74        45.85 o                         
   9   1  10         69.23         47.29        15.58 o                         
  10   1  10         29.83         50.11        17.49 o                         
  11   1  10          0.65        -24.14        24.14 o                         
  12   1  10          9.57         15.85         5.93 o                         
 -16   2  10       1295.05       1280.42        69.60 o                         
 -15   2  10        850.72        979.62        44.45 o                         
 -14   2  10        373.47        384.10        29.51 o                         
 -13   2  10        895.81       1008.57        46.10 o                         
 -12   2  10       5153.44       5541.36       165.46 o                         
 -11   2  10       1679.15       1856.31        71.44 o                         
 -10   2  10       2561.58       2553.53        79.38 o                         
  -9   2  10        771.10        751.01        52.80 o                         
  -8   2  10       4535.06       4509.00       118.28 o                         
  -7   2  10        182.90        206.27        14.86 o                         
  -6   2  10       7926.95       7889.91       132.42 o                         
  -5   2  10         57.67         86.86        11.33 o                         
  -4   2  10       5867.94       6383.53       110.28 o                         
  -3   2  10       1649.74       1711.40        40.04 o                         
  -2   2  10       6282.57       6456.36       115.26 o                         
  -1   2  10        932.45       1027.55        33.25 o                         
   0   2  10      17915.05      18350.36       269.29 o                         
   1   2  10         42.59         69.58         7.59 o                         
   2   2  10       4237.62       4289.06        85.62 o                         
   3   2  10        260.70        273.26        16.88 o                         
   4   2  10       5650.24       5967.62       125.76 o                         
   5   2  10        372.50        442.51        23.34 o                         
   6   2  10       3033.70       3353.04        88.16 o                         
   7   2  10       1401.24       1459.13        72.30 o                         
   8   2  10       1911.82       1969.33        66.33 o                         
   9   2  10        104.55        125.44        14.58 o                         
  10   2  10       3861.55       4388.51       114.68 o                         
  11   2  10         63.83         88.16        11.42 o                         
  12   2  10       2380.89       2573.16        94.11 o                         
 -16   3  10         77.12         66.34        12.87 o                         
 -15   3  10         72.21         98.61        14.67 o                         
 -14   3  10        138.99        108.98        16.51 o                         
 -13   3  10        265.12        298.86        28.35 o                         
 -12   3  10          1.31          8.30        18.00 o                         
 -11   3  10        657.19        648.91        46.82 o                         
 -10   3  10         46.49         56.39        15.62 o                         
  -9   3  10       1059.78        941.74        83.50 o                         
  -8   3  10         15.27         28.56        10.65 o                         
  -7   3  10       2492.12       2598.87        62.95 o                         
  -6   3  10        335.60        359.47        18.26 o                         
  -5   3  10       3415.54       3568.22        73.25 o                         
  -4   3  10       1410.48       1501.18        39.01 o                         
  -3   3  10       6293.69       6410.58       108.33 o                         
  -2   3  10       1604.10       1689.87        38.68 o                         
  -1   3  10      12597.22      12586.56       199.99 o                         
   0   3  10          6.09          3.52         6.99 o                         
   1   3  10       4893.00       5129.44        85.08 o                         
   2   3  10        426.23        455.59        21.31 o                         
   3   3  10       4549.34       4473.68        94.10 o                         
   4   3  10         87.86        109.86        18.92 o                         
   5   3  10       4184.10       4206.48        96.34 o                         
   6   3  10        558.68        547.53        25.20 o                         
   7   3  10       1130.80       1273.97        49.85 o                         
   8   3  10        172.82        174.77        16.99 o                         
   9   3  10        164.57        190.80        22.52 o                         
  10   3  10        208.73        239.26        21.04 o                         
  11   3  10         81.98         33.53         7.15 o                         
 -16   4  10       1353.49       1278.28        77.74 o                         
 -15   4  10        805.31        729.13        32.91 o                         
 -14   4  10       1052.33       1088.60        43.79 o                         
 -13   4  10       2759.90       2861.75       126.19 o                         
 -12   4  10       3008.65       3111.27       120.45 o                         
 -11   4  10       2070.43       2466.84       102.34 o                         
 -10   4  10       6420.58       6534.82       156.26 o                         
  -9   4  10       5510.14       5458.53       131.31 o                         
  -8   4  10       5124.26       5079.35       105.73 o                         
  -7   4  10        332.58        361.12        18.93 o                         
  -6   4  10       4276.57       4623.89        87.50 o                         
  -5   4  10       6514.62       6910.13       118.12 o                         
  -4   4  10       7127.96       7713.52       168.46 o                         
  -3   4  10       2748.86       2833.39        60.04 o                         
  -2   4  10       7265.97       7395.01       153.46 o                         
  -1   4  10         10.14         16.19        11.51 o                         
   0   4  10      10448.69      10413.82       182.23 o                         
   1   4  10       1180.13       1030.08        33.42 o                         
   2   4  10       5350.01       5215.26       101.68 o                         
   3   4  10         22.72         39.76         8.76 o                         
   4   4  10       7206.53       7420.02       134.74 o                         
   5   4  10        250.52        254.31        16.11 o                         
   6   4  10       2305.62       2347.23        92.96 o                         
   7   4  10         10.92          1.71         9.62 o                         
   8   4  10       4264.35       4463.93       120.96 o                         
   9   4  10        204.24        191.48        15.87 o                         
  10   4  10       3431.79       3684.79        81.11 o                         
  11   4  10         63.66         40.50         6.66 o                         
 -15   5  10        334.80        285.04        18.79 o                         
 -14   5  10          9.57          3.54         8.99 o                         
 -13   5  10        503.51        540.06        33.81 o                         
 -12   5  10         56.67         56.14        15.93 o                         
 -11   5  10        450.14        483.20        31.39 o                         
 -10   5  10         15.73         42.22        11.57 o                         
  -9   5  10         22.74         30.54        12.66 o                         
  -8   5  10         35.12         20.13        10.43 o                         
  -7   5  10        408.55        423.46        27.50 o                         
  -6   5  10        262.61        209.77        14.53 o                         
  -5   5  10        246.32        281.51        14.33 o                         
  -4   5  10        163.53        167.91        11.83 o                         
  -3   5  10       1697.25       1729.69        46.29 o                         
  -2   5  10        273.65        252.50        17.33 o                         
  -1   5  10        450.32        499.99        19.61 o                         
   0   5  10       2202.34       2088.56        49.79 o                         
   1   5  10        809.53        845.09        33.53 o                         
   2   5  10       1686.96       1631.74        68.84 o                         
   3   5  10       4091.95       4049.44        81.66 o                         
   4   5  10        355.50        349.99        16.67 o                         
   5   5  10       1203.90       1186.70        35.55 o                         
   6   5  10        175.25        154.09        12.30 o                         
   7   5  10        685.07        739.38        26.04 o                         
   8   5  10        247.14        212.60        12.97 o                         
   9   5  10       2398.57       2522.47        75.32 o                         
  10   5  10        422.91        394.57        22.38 o                         
  11   5  10        818.83        797.91        58.65 o                         
 -15   6  10        631.94        539.71        41.75 o                         
 -14   6  10       2435.04       2536.38       107.03 o                         
 -13   6  10        181.63        210.44        29.38 o                         
 -12   6  10       2191.27       2289.90        75.31 o                         
 -11   6  10         88.10         72.59        12.16 o                         
 -10   6  10        334.41        398.04        27.83 o                         
  -9   6  10       2324.28       2523.43        75.75 o                         
  -8   6  10        245.81        288.41        17.14 o                         
  -7   6  10       3666.20       3705.98        83.47 o                         
  -6   6  10       4348.99       4671.05       113.53 o                         
  -5   6  10        376.27        353.13        24.50 o                         
  -4   6  10       1855.46       1888.88        51.85 o                         
  -3   6  10        876.59        805.31        33.87 o                         
  -2   6  10        670.04        626.66        28.72 o                         
  -1   6  10         61.26         41.09         9.23 o                         
   0   6  10        490.75        509.38        27.01 o                         
   1   6  10        373.97        346.18        17.77 o                         
   2   6  10       1635.70       1625.71        45.64 o                         
   3   6  10        860.24        795.24        32.59 o                         
   4   6  10       4051.57       4048.06        96.65 o                         
   5   6  10         22.79         36.52         7.51 o                         
   6   6  10       7893.27       8087.64       149.87 o                         
   7   6  10        316.84        228.37        13.77 o                         
   8   6  10        261.23        246.47        25.27 o                         
   9   6  10         14.78          3.03         9.20 o                         
  10   6  10       1767.70       1704.23       113.50 o                         
  11   6  10        133.27        150.58        19.03 o                         
 -14   7  10         13.79         33.56        11.25 o                         
 -13   7  10       2435.28       2659.07       120.10 o                         
 -12   7  10        460.63        459.66        28.01 o                         
 -11   7  10       1505.45       1708.29        69.62 o                         
 -10   7  10        300.71        360.61        86.35 o                         
  -9   7  10        451.66        398.41        52.92 o                         
  -8   7  10       6138.97       6220.89       175.95 o                         
  -7   7  10       3292.28       3321.57        98.66 o                         
  -6   7  10       1422.55       1504.66        53.71 o                         
  -5   7  10        147.36        171.45        20.30 o                         
  -4   7  10        848.29        824.87        48.40 o                         
  -3   7  10        955.00       1062.10        75.82 o                         
  -2   7  10       4047.17       4098.19       149.30 o                         
  -1   7  10       1098.64       1094.38        43.18 o                         
   0   7  10        130.71        118.65        14.38 o                         
   1   7  10        475.05        503.97        24.39 o                         
   2   7  10        836.43        785.98        35.12 o                         
   3   7  10       1428.14       1521.84        53.18 o                         
   4   7  10       1528.11       1501.26        65.62 o                         
   5   7  10       2236.62       2493.06       111.40 o                         
   6   7  10         13.23          7.20        12.35 o                         
   7   7  10       1072.03       1090.15        52.66 o                         
   8   7  10        104.64        116.38        22.58 o                         
   9   7  10       2134.68       2349.01       124.55 o                         
  10   7  10         13.29         32.47        14.09 o                         
 -14   8  10        902.51        735.55        50.37 o                         
 -13   8  10          8.04         12.90        15.33 o                         
 -12   8  10        364.73        397.84        26.75 o                         
 -11   8  10         10.17         24.40        10.15 o                         
 -10   8  10       1181.33       1340.74        63.24 o                         
  -9   8  10         33.67         48.83        12.89 o                         
  -8   8  10        209.18        241.81        24.09 o                         
  -7   8  10        361.80        382.90        33.36 o                         
  -6   8  10       4321.07       4464.96       126.45 o                         
  -5   8  10         30.45         41.29        13.59 o                         
  -4   8  10       1414.78       1573.22        62.26 o                         
  -3   8  10        749.56        734.40        44.42 o                         
  -2   8  10       1075.79       1072.05        50.05 o                         
  -1   8  10        475.35        505.51        27.02 o                         
   0   8  10        387.37        430.01        25.38 o                         
   1   8  10       3492.70       3657.51       118.30 o                         
   2   8  10        521.92        535.51        27.98 o                         
   3   8  10        618.47        636.31        30.54 o                         
   4   8  10       2246.11       2320.37        70.45 o                         
   5   8  10         24.75         34.18        13.62 o                         
   6   8  10       1758.33       1835.60        73.13 o                         
   7   8  10        801.86        969.13        44.79 o                         
   8   8  10       1175.48       1130.82        57.79 o                         
   9   8  10        530.13        561.11        53.64 o                         
  10   8  10        530.12        412.31        38.37 o                         
 -12   9  10       2416.95       2616.84       121.04 o                         
 -11   9  10       2590.58       2782.40        84.52 o                         
 -10   9  10       1500.49       1638.37        57.28 o                         
  -9   9  10       4968.96       5442.67       163.33 o                         
  -8   9  10       1117.21       1231.05        48.32 o                         
  -7   9  10       2393.56       2561.64       156.65 o                         
  -6   9  10       1660.62       1825.91        96.97 o                         
  -5   9  10       5355.35       5514.93       156.92 o                         
  -4   9  10       1111.96       1179.50        53.47 o                         
  -3   9  10       5770.72       6067.71       208.52 o                         
  -2   9  10       1803.21       1728.99        67.10 o                         
  -1   9  10       4344.40       4552.68       124.03 o                         
   0   9  10        139.36        152.37        16.36 o                         
   1   9  10       2434.15       2457.56        83.18 o                         
   2   9  10         11.66         11.13         9.02 o                         
   3   9  10       3833.99       4082.63       110.54 o                         
   4   9  10          7.06         16.76         9.49 o                         
   5   9  10       1020.04       1114.59        53.03 o                         
   6   9  10          0.22          8.53         9.59 o                         
   7   9  10       2778.06       3157.96       201.47 o                         
   8   9  10         70.10         68.68        38.25 o                         
 -11  10  10         10.13          4.40        14.11 o                         
 -10  10  10       2533.25       2768.76        97.70 o                         
  -9  10  10        530.10        627.92        46.62 o                         
  -8  10  10       1249.09       1273.31        51.88 o                         
  -7  10  10        385.91        404.18        33.88 o                         
  -6  10  10       1997.86       2223.69        85.24 o                         
  -5  10  10         31.28         49.25        13.57 o                         
  -4  10  10       1368.34       1378.22        78.26 o                         
  -3  10  10       1695.59       1628.17        77.32 o                         
  -2  10  10       2364.20       2346.32        91.16 o                         
  -1  10  10         38.03         95.75        14.27 o                         
   0  10  10       8658.00       8918.23       220.73 o                         
   1  10  10       1173.84       1253.42        45.86 o                         
   2  10  10        653.77        678.43        34.85 o                         
   3  10  10         11.40          5.82        10.31 o                         
   4  10  10       1480.35       1565.66       155.69 o                         
   5  10  10        167.35        154.24        22.17 o                         
   6  10  10        923.04        887.19        80.65 o                         
   7  10  10        596.62        648.40        40.91 o                         
   8  10  10        515.87        422.35        26.86 o                         
 -11  11  10       1434.61       1249.54        81.47 o                         
 -10  11  10        379.99        416.91        26.83 o                         
  -9  11  10       1770.15       2029.73       115.74 o                         
  -8  11  10         10.99         12.72         9.36 o                         
  -7  11  10       4989.28       5391.26       264.86 o                         
  -6  11  10         78.14         99.81        19.69 o                         
  -5  11  10       5178.90       5375.11       243.36 o                         
  -4  11  10        732.20        797.90        54.94 o                         
  -3  11  10       5360.73       6040.35       210.35 o                         
  -2  11  10        386.92        496.87        34.09 o                         
  -1  11  10       2753.95       2806.26       104.07 o                         
   0  11  10        212.31        181.91        19.69 o                         
   1  11  10       4936.19       5071.55       147.06 o                         
   2  11  10         25.60         46.80        12.60 o                         
   3  11  10       2797.40       2781.67       100.65 o                         
   4  11  10        467.24        598.29        68.03 o                         
   5  11  10       2611.15       2471.50        87.75 o                         
   6  11  10         67.59        107.37        12.83 o                         
   7  11  10        933.17        886.99        58.18 o                         
 -10  12  10       1343.25       1360.84        85.16 o                         
  -9  12  10        221.84        234.28        30.70 o                         
  -8  12  10        210.13        198.37        17.18 o                         
  -7  12  10          8.58         22.17         8.97 o                         
  -6  12  10        472.74        515.72        45.36 o                         
  -5  12  10        285.03        317.22        30.21 o                         
  -4  12  10        425.03        496.81        55.34 o                         
  -3  12  10          4.75          0.15        14.83 o                         
  -2  12  10       1346.62       1392.55        73.46 o                         
  -1  12  10          2.02         10.81        14.70 o                         
   0  12  10       1380.75       1322.06        69.43 o                         
   1  12  10          2.70         16.90        10.29 o                         
   2  12  10       1033.08       1020.24        81.77 o                         
   3  12  10         49.45         33.52        12.42 o                         
   4  12  10        158.89        130.18        17.46 o                         
   5  12  10        181.44        199.62        18.63 o                         
  -8  13  10         60.59         59.04        17.01 o                         
  -7  13  10        907.26        870.50        65.27 o                         
  -6  13  10          6.93         13.10        12.05 o                         
  -5  13  10       3350.70       3321.03       138.44 o                         
  -4  13  10        221.90        180.17        32.70 o                         
  -3  13  10       2200.09       2205.26       134.19 o                         
  -2  13  10         60.25         19.83        16.66 o                         
  -1  13  10       3199.29       2924.47       124.49 o                         
   0  13  10        351.63        308.64        18.84 o                         
   1  13  10       2408.41       2193.14       134.13 o                         
   2  13  10       1175.56       1363.48        89.44 o                         
   3  13  10       4993.87       4717.01       254.08 o                         
   4  13  10       1305.17       1214.81        74.19 o                         
  -4  14  10         38.91         40.10        16.92 o                         
  -3  14  10         53.36         46.99        17.97 o                         
 -16   1  11       1748.94       1597.03       111.99 o                         
 -15   1  11        335.84        239.58        30.44 o                         
 -14   1  11       1832.78       1751.63        99.11 o                         
 -13   1  11        924.07       1010.70        72.77 o                         
 -12   1  11       2949.85       3159.45       119.52 o                         
 -11   1  11       2274.36       2383.94        98.07 o                         
 -10   1  11       2660.72       2856.32       105.82 o                         
  -9   1  11       1541.82       1618.53        62.55 o                         
  -8   1  11       6387.51       6999.99       204.14 o                         
  -7   1  11        147.77        189.01        17.14 o                         
  -6   1  11       4817.38       5139.61       135.20 o                         
  -5   1  11      11132.32      11758.68       233.65 o                         
  -4   1  11       4459.69       4517.44        99.55 o                         
  -3   1  11      10487.87      10415.81       214.06 o                         
  -2   1  11       9169.07       9508.06       196.43 o                         
  -1   1  11      10484.79       9828.28       230.12 o                         
   0   1  11       4783.81       4925.84       151.06 o                         
   1   1  11       4979.17       4885.34       104.69 o                         
   2   1  11       5002.26       5203.68       113.49 o                         
   3   1  11       3422.09       3360.59        78.52 o                         
   4   1  11       3292.82       3214.31        80.89 o                         
   5   1  11       1565.43       1471.13        59.89 o                         
   6   1  11       4071.97       4403.19       355.89 o                         
   7   1  11       2605.56       2684.81       105.32 o                         
   8   1  11       4294.60       4701.01       189.13 o                         
   9   1  11          2.91         35.72        12.59 o                         
  10   1  11       2475.89       2683.08        94.55 o                         
  11   1  11          2.27         -0.05         5.59 o                         
 -16   2  11         54.08         59.80        14.95 o                         
 -15   2  11        352.55        322.82        22.50 o                         
 -14   2  11          0.23         11.47        11.80 o                         
 -13   2  11        541.32        529.62        30.85 o                         
 -12   2  11         77.21         89.10        16.52 o                         
 -11   2  11       1462.14       1520.12        73.23 o                         
 -10   2  11        270.18        235.39        24.14 o                         
  -9   2  11       1736.25       1873.95        63.48 o                         
  -8   2  11         84.78         88.31        13.07 o                         
  -7   2  11       1321.99       1456.02        43.49 o                         
  -6   2  11        165.45        151.53        13.84 o                         
  -5   2  11        475.23        510.19        20.89 o                         
  -4   2  11        236.08        215.83        13.95 o                         
  -3   2  11        305.29        294.57        15.36 o                         
  -2   2  11         33.54         36.31         7.81 o                         
  -1   2  11        757.51        794.11        29.14 o                         
   0   2  11          0.87         26.51         8.15 o                         
   1   2  11        190.62        249.61        14.76 o                         
   2   2  11         97.45         92.93        11.30 o                         
   3   2  11        180.64        215.98        15.60 o                         
   4   2  11         91.29         71.15        11.05 o                         
   5   2  11        174.06        215.96        18.49 o                         
   6   2  11        691.29        648.91        40.65 o                         
   7   2  11        371.78        391.63        24.96 o                         
   8   2  11        619.59        622.03        26.83 o                         
   9   2  11        671.73        664.29        24.07 o                         
  10   2  11         71.69         74.33         8.41 o                         
  11   2  11          6.88         -7.40         7.40 o                         
 -15   3  11        616.03        604.79        43.81 o                         
 -14   3  11       2717.09       2861.09       103.28 o                         
 -13   3  11        584.08        606.47        39.19 o                         
 -12   3  11       4326.86       4535.53       137.56 o                         
 -11   3  11        744.12        767.01        48.88 o                         
 -10   3  11       3446.43       3648.45       118.72 o                         
  -9   3  11         31.64         32.61        11.49 o                         
  -8   3  11       4302.47       4369.84       101.70 o                         
  -7   3  11        675.47        801.06        29.84 o                         
  -6   3  11       4337.14       4760.97        87.63 o                         
  -5   3  11          9.93         19.40         8.28 o                         
  -4   3  11       3250.59       3499.04        78.62 o                         
  -3   3  11         12.45         19.73        11.94 o                         
  -2   3  11       3449.50       3576.29        77.45 o                         
  -1   3  11        496.72        418.39        17.67 o                         
   0   3  11       6595.59       7166.63       134.18 o                         
   1   3  11        582.79        490.68        23.98 o                         
   2   3  11       1631.90       1659.29        46.27 o                         
   3   3  11          8.60          4.71         9.30 o                         
   4   3  11       1696.49       1726.07        47.51 o                         
   5   3  11        610.17        633.49        28.38 o                         
   6   3  11       2251.21       2287.55        64.52 o                         
   7   3  11         38.94         57.85         9.23 o                         
   8   3  11       1504.94       1490.80        42.09 o                         
   9   3  11        905.22       1158.28        33.18 o                         
  10   3  11       1514.35       1478.58        36.82 o                         
  11   3  11        441.64        424.25        33.17 o                         
 -15   4  11         63.23         59.18        10.13 o                         
 -14   4  11        866.68        802.05        42.82 o                         
 -13   4  11       1125.51       1022.58        50.39 o                         
 -12   4  11        392.47        403.95        43.45 o                         
 -11   4  11        346.62        318.13        25.04 o                         
 -10   4  11        123.32         71.73        14.91 o                         
  -9   4  11        871.76        838.80        42.62 o                         
  -8   4  11        302.36        274.41        18.09 o                         
  -7   4  11       1128.92       1210.59        37.90 o                         
  -6   4  11        640.13        639.22        25.07 o                         
  -5   4  11        746.98        793.35        25.45 o                         
  -4   4  11        637.08        606.88        23.64 o                         
  -3   4  11         23.23         15.61         7.78 o                         
  -2   4  11        215.06        264.92        25.49 o                         
  -1   4  11       1865.39       1805.94        56.34 o                         
   0   4  11       1175.60       1168.97        33.27 o                         
   1   4  11         73.63         92.04        11.84 o                         
   2   4  11       2396.86       2447.22        64.94 o                         
   3   4  11        640.21        672.14        26.76 o                         
   4   4  11         74.67         57.88         9.58 o                         
   5   4  11        155.35        143.01        13.06 o                         
   6   4  11        109.86        118.21        11.22 o                         
   7   4  11        823.08        845.27        29.89 o                         
   8   4  11         68.00         66.28         9.05 o                         
   9   4  11        315.55        356.30        18.66 o                         
  10   4  11          6.20          7.50         7.34 o                         
 -14   5  11       1440.05       1234.45       166.56 o                         
 -13   5  11        266.93        276.78        25.89 o                         
 -12   5  11       1340.06       1470.42        53.88 o                         
 -11   5  11         14.94         17.79        12.99 o                         
 -10   5  11        472.53        424.62        27.61 o                         
  -9   5  11        610.59        618.60        35.38 o                         
  -8   5  11       2035.34       2025.05        53.95 o                         
  -7   5  11         16.34         31.17         9.24 o                         
  -6   5  11       3037.64       3104.97        68.09 o                         
  -5   5  11        328.28        310.52        15.01 o                         
  -4   5  11       1583.69       1566.14        40.69 o                         
  -3   5  11       2542.21       2486.51        65.80 o                         
  -2   5  11       6481.63       6477.18       180.60 o                         
  -1   5  11       2105.02       1985.88        52.59 o                         
   0   5  11        635.43        618.95        27.47 o                         
   1   5  11        446.81        402.31        21.83 o                         
   2   5  11       4241.35       4262.02        90.47 o                         
   3   5  11         82.63         72.01        12.65 o                         
   4   5  11       8139.71       8457.86       193.42 o                         
   5   5  11         10.44         23.79         8.42 o                         
   6   5  11       1917.23       1826.71        46.64 o                         
   7   5  11          4.77          8.82         6.31 o                         
   8   5  11       1803.11       1721.28        47.93 o                         
   9   5  11        330.79        344.56        25.84 o                         
  10   5  11       2703.97       2656.98       106.45 o                         
 -13   6  11        102.22        119.93        20.05 o                         
 -12   6  11        197.61        200.12        20.89 o                         
 -11   6  11        728.96        639.70        31.33 o                         
 -10   6  11         26.79         14.94         9.29 o                         
  -9   6  11        683.99        695.65        34.10 o                         
  -8   6  11       1797.20       1884.79       100.99 o                         
  -7   6  11        956.31        984.71        37.66 o                         
  -6   6  11        733.51        742.48        28.90 o                         
  -5   6  11         55.62         56.00        10.06 o                         
  -4   6  11        148.89        119.99        13.32 o                         
  -3   6  11       1359.45       1309.18        57.46 o                         
  -2   6  11       1239.28       1012.19        39.99 o                         
  -1   6  11       3005.15       3048.71        70.86 o                         
   0   6  11         53.74         78.14        11.54 o                         
   1   6  11       2854.50       2799.60        79.14 o                         
   2   6  11        800.53        765.30        33.83 o                         
   3   6  11       1432.26       1487.23        51.00 o                         
   4   6  11        874.42        876.73        36.29 o                         
   5   6  11        953.78        954.78        30.00 o                         
   6   6  11        169.27        184.36        15.20 o                         
   7   6  11       2352.82       2284.94       131.76 o                         
   8   6  11        161.28        156.43        25.37 o                         
   9   6  11       1472.23       1638.71        73.89 o                         
  10   6  11         41.05         27.86        12.33 o                         
 -13   7  11        616.78        642.92        54.98 o                         
 -12   7  11        291.97        284.95        51.27 o                         
 -11   7  11       1012.76       1173.28       124.51 o                         
 -10   7  11         25.73         84.42        30.89 o                         
  -9   7  11       1294.30       1401.25       131.25 o                         
  -8   7  11        918.59        899.96        57.28 o                         
  -7   7  11       2344.77       2348.71       113.22 o                         
  -6   7  11       3580.47       3770.01       108.18 o                         
  -5   7  11       2328.97       2299.64        93.88 o                         
  -4   7  11        685.85        725.14        38.33 o                         
  -3   7  11         12.69         33.48        16.66 o                         
  -2   7  11       3820.69       3992.00       168.78 o                         
  -1   7  11        536.69        580.87        29.85 o                         
   0   7  11       2546.22       2464.83        90.68 o                         
   1   7  11        469.38        449.20        29.58 o                         
   2   7  11       3127.71       3163.30       102.74 o                         
   3   7  11       1312.11       1470.34        64.88 o                         
   4   7  11       5820.00       6075.89       242.42 o                         
   5   7  11         60.01        114.05        33.89 o                         
   6   7  11       2016.11       2004.85        78.96 o                         
   7   7  11         38.58         58.34        16.78 o                         
   8   7  11       2699.66       2956.65       123.43 o                         
   9   7  11          2.40         -1.15         9.50 o                         
 -12   8  11         41.26         42.08        13.86 o                         
 -11   8  11        388.07        400.39        30.98 o                         
 -10   8  11        581.23        637.04        44.49 o                         
  -9   8  11       2374.98       2787.39       126.38 o                         
  -8   8  11         79.32         88.86        21.38 o                         
  -7   8  11       2206.33       2203.66        84.54 o                         
  -6   8  11         13.33         21.60        11.90 o                         
  -5   8  11        290.98        366.39        26.14 o                         
  -4   8  11        357.21        383.30        44.96 o                         
  -3   8  11       3235.20       3470.86       131.75 o                         
  -2   8  11        908.28        943.10        45.25 o                         
  -1   8  11       3410.34       3432.03        98.40 o                         
   0   8  11          1.90         21.96        13.47 o                         
   1   8  11       3470.53       3510.42       135.13 o                         
   2   8  11        269.16        234.90        21.49 o                         
   3   8  11       5513.22       5825.12       197.15 o                         
   4   8  11         70.24         81.09        14.62 o                         
   5   8  11        850.90        905.84        57.34 o                         
   6   8  11          3.48          2.95        14.96 o                         
   7   8  11       2643.13       2497.45       147.15 o                         
   8   8  11        425.54        450.91        29.97 o                         
   9   8  11       1457.60       1278.45        55.69 o                         
 -11   9  11        100.97        116.21        16.83 o                         
 -10   9  11       1586.59       1566.54        64.63 o                         
  -9   9  11        792.77        843.59        43.33 o                         
  -8   9  11       2477.86       2230.41       126.87 o                         
  -7   9  11        769.14        806.33        41.67 o                         
  -6   9  11       2040.82       2265.16        76.96 o                         
  -5   9  11       1194.37       1223.79        42.95 o                         
  -4   9  11       2132.35       2287.54        81.14 o                         
  -3   9  11       2306.31       2442.41        98.91 o                         
  -2   9  11       2056.30       2005.02        73.54 o                         
  -1   9  11        788.74        802.30        35.43 o                         
   0   9  11       4692.11       4756.70       126.36 o                         
   1   9  11        591.56        663.26        35.59 o                         
   2   9  11         42.27         36.10        12.41 o                         
   3   9  11        320.08        300.75        22.41 o                         
   4   9  11       2642.32       2398.81       135.17 o                         
   5   9  11        116.95        163.66        23.41 o                         
   6   9  11        507.64        453.78        62.71 o                         
   7   9  11         51.56         57.52        13.68 o                         
 -11  10  11       1130.25       1029.64        68.68 o                         
 -10  10  11         31.92         45.38        11.02 o                         
  -9  10  11       1576.93       1548.30        65.48 o                         
  -8  10  11        132.60        117.98        17.89 o                         
  -7  10  11       4216.38       4700.02       167.81 o                         
  -6  10  11        184.46        201.10        19.30 o                         
  -5  10  11       2916.36       3290.46       157.23 o                         
  -4  10  11        389.70        411.91        28.77 o                         
  -3  10  11       1931.92       2149.54       103.79 o                         
  -2  10  11        490.70        483.98        29.56 o                         
  -1  10  11        885.25        907.08        54.71 o                         
   0  10  11         92.71         75.67        12.40 o                         
   1  10  11        934.44        927.07        41.19 o                         
   2  10  11         21.15         30.95        12.19 o                         
   3  10  11       1478.63       1455.66        75.74 o                         
   4  10  11        171.30        183.29        19.03 o                         
   5  10  11       2243.64       2131.80        78.20 o                         
   6  10  11         58.77         71.57        20.46 o                         
   7  10  11       1006.20        736.53        57.30 o                         
 -10  11  11       2999.61       3053.35       170.46 o                         
  -9  11  11        171.51        182.25        19.72 o                         
  -8  11  11        765.95        806.49        44.98 o                         
  -7  11  11         60.80         69.90        12.99 o                         
  -6  11  11       1189.42       1233.58        66.99 o                         
  -5  11  11         97.81        104.69        24.24 o                         
  -4  11  11        142.86        200.74        35.91 o                         
  -3  11  11         25.36         18.77        13.01 o                         
  -2  11  11       1208.34       1242.00        55.83 o                         
  -1  11  11        129.33        129.89        20.20 o                         
   0  11  11       1078.01       1061.47        48.49 o                         
   1  11  11        536.20        475.55        36.31 o                         
   2  11  11          8.95         20.40        10.42 o                         
   3  11  11         29.69         22.89        13.96 o                         
   4  11  11         18.37         26.58        14.11 o                         
  -9  12  11       1559.53       1416.93        86.46 o                         
  -8  12  11        365.09        310.62        34.07 o                         
  -7  12  11       1377.72       1523.85       101.17 o                         
  -6  12  11       1341.99       1413.69        56.68 o                         
  -5  12  11       2275.49       2292.43       102.25 o                         
  -4  12  11       2727.36       2460.16       155.03 o                         
  -3  12  11       2359.93       2235.18       200.45 o                         
  -2  12  11        417.25        393.56        26.36 o                         
  -1  12  11       2211.38       2091.60        98.53 o                         
   0  12  11       1074.57       1031.50        76.94 o                         
   1  12  11       2830.92       2377.01       143.80 o                         
   4  12  11        678.74        696.18        49.81 o                         
  -7  13  11          5.67         -4.93        13.26 o                         
  -6  13  11        172.62        157.53        23.72 o                         
  -5  13  11          7.37          9.43        16.18 o                         
  -4  13  11         11.91        -15.57        21.82 o                         
  -3  13  11         25.03         25.59        14.46 o                         
   2  13  11        182.87        258.81        26.95 o                         
 -15   0  12       4105.44       3852.46       236.61 o                         
 -14   0  12        503.94        543.23        39.25 o                         
 -13   0  12       3268.45       3565.38       155.35 o                         
 -12   0  12       1741.11       2126.36       134.70 o                         
 -11   0  12       2365.43       2885.65       137.24 o                         
 -10   0  12       7112.94       7728.69       317.68 o                         
  -9   0  12        829.83       1003.41        70.67 o                         
  -8   0  12       6779.47       7034.89       234.99 o                         
  -7   0  12         84.30        115.75        20.92 o                         
  -6   0  12       9030.77       9655.72       239.58 o                         
  -5   0  12      11497.05      12289.48       270.44 o                         
  -4   0  12       1989.63       2153.80        69.93 o                         
  -3   0  12        320.78        340.86        26.08 o                         
  -2   0  12       9920.74      10324.02       268.62 o                         
  -1   0  12         21.15          2.00        13.53 o                         
   0   0  12       7244.99       7117.86       239.17 o                         
   1   0  12       1063.70        961.49        50.08 o                         
   2   0  12       6439.30       6394.27       167.58 o                         
   3   0  12        280.03        321.14        24.36 o                         
   4   0  12       5566.83       5815.12       197.08 o                         
   5   0  12        170.72        162.94        20.55 o                         
   6   0  12       2687.79       2941.06       126.78 o                         
   7   0  12        103.93        133.75        18.51 o                         
   8   0  12       3413.97       3526.29       124.98 o                         
   9   0  12        166.13        102.59        18.12 o                         
  10   0  12       2882.81       3073.97       172.24 o                         
 -15   1  12         48.22         36.98        26.82 o                         
 -14   1  12          0.18         -5.25        13.04 o                         
 -13   1  12          1.82          9.55        13.25 o                         
 -12   1  12         32.55         22.09        13.32 o                         
 -11   1  12          6.48         -2.91        21.79 o                         
 -10   1  12        133.45        140.41        22.97 o                         
  -9   1  12        344.84        385.56        35.74 o                         
  -8   1  12        510.21        518.15        36.75 o                         
  -7   1  12         11.48         15.92        10.43 o                         
  -6   1  12         28.10         54.91        10.41 o                         
  -5   1  12        797.69        803.24        33.87 o                         
  -4   1  12          1.37         -0.92        10.45 o                         
  -3   1  12        104.15        117.72        13.19 o                         
  -2   1  12        152.34        163.56        16.37 o                         
  -1   1  12       1550.49       1588.81        54.45 o                         
   0   1  12       1246.29       1374.78        48.12 o                         
   1   1  12        481.23        416.37        25.20 o                         
   2   1  12         13.46         21.78        10.99 o                         
   3   1  12        105.38         86.24        23.60 o                         
   4   1  12        351.35        376.15        24.24 o                         
   5   1  12         66.28         65.30        21.79 o                         
   6   1  12         43.51         22.94        12.03 o                         
   7   1  12        212.65        243.06        19.71 o                         
   8   1  12        734.53        722.06        38.54 o                         
   9   1  12        181.90        203.10        30.53 o                         
  10   1  12         18.42         29.57         7.74 o                         
 -15   2  12       1232.62       1081.63        88.80 o                         
 -14   2  12       1552.31       1612.83        64.17 o                         
 -13   2  12        380.95        452.71        32.56 o                         
 -12   2  12       2726.16       2975.93       122.00 o                         
 -11   2  12        666.36        714.66        44.38 o                         
 -10   2  12       5665.79       5956.10       158.16 o                         
  -9   2  12        890.91        992.37        43.04 o                         
  -8   2  12       4622.18       4868.51       114.74 o                         
  -7   2  12       1975.82       1908.43        76.36 o                         
  -6   2  12       3605.55       3766.58        76.55 o                         
  -5   2  12        495.98        502.23        19.82 o                         
  -4   2  12       4679.60       4784.74        93.02 o                         
  -3   2  12        531.94        536.60        21.23 o                         
  -2   2  12       7361.75       7904.44       142.53 o                         
  -1   2  12         38.75         62.37        10.68 o                         
   0   2  12       9830.58       9847.67       178.80 o                         
   1   2  12         91.05         93.14        12.54 o                         
   2   2  12       6342.39       6380.36       151.98 o                         
   3   2  12         19.46         54.31        10.74 o                         
   4   2  12       3625.53       3933.58       100.22 o                         
   5   2  12       2488.09       2694.81        73.35 o                         
   6   2  12       2464.91       2530.80        74.41 o                         
   7   2  12         77.35        115.32        10.81 o                         
   8   2  12       2096.46       2061.81        51.09 o                         
   9   2  12         12.93         20.66         7.08 o                         
  10   2  12       2017.53       1654.28        69.74 o                         
 -15   3  12         28.83         27.85        16.72 o                         
 -14   3  12        669.64        694.68        30.83 o                         
 -13   3  12       1612.14       1733.70        71.16 o                         
 -12   3  12         10.73          2.92        14.12 o                         
 -11   3  12         17.47         21.00        13.20 o                         
 -10   3  12       2363.68       2608.78        80.52 o                         
  -9   3  12        959.37        951.10        51.85 o                         
  -8   3  12         84.41        117.71        14.82 o                         
  -7   3  12        701.47        738.04        28.62 o                         
  -6   3  12          6.42          4.24         7.80 o                         
  -5   3  12        201.22        166.29        14.93 o                         
  -4   3  12         66.62         66.23         9.91 o                         
  -3   3  12       1337.62       1317.09        42.09 o                         
  -2   3  12        500.61        486.23        24.79 o                         
  -1   3  12          2.46          9.39         7.74 o                         
   0   3  12        657.89        643.46        35.61 o                         
   1   3  12       3269.33       3194.74        80.76 o                         
   2   3  12        106.66        110.89        16.35 o                         
   3   3  12         29.27         36.36        14.79 o                         
   4   3  12        225.57        199.53        24.71 o                         
   5   3  12        753.81        911.73        39.09 o                         
   6   3  12        219.69        233.58        15.21 o                         
   7   3  12        340.90        364.00        17.44 o                         
   8   3  12         11.33         17.90         6.69 o                         
   9   3  12        642.92        647.57        34.43 o                         
 -14   4  12       1652.29       1403.14        56.06 o                         
 -13   4  12        289.39        282.61        27.16 o                         
 -12   4  12        734.90        699.92        39.96 o                         
 -11   4  12         26.10         35.59        12.23 o                         
 -10   4  12       3020.88       3214.40        92.59 o                         
  -9   4  12        907.13        821.36        40.43 o                         
  -8   4  12       3641.95       3875.37       119.09 o                         
  -7   4  12       1442.22       1336.99        43.03 o                         
  -6   4  12       1350.83       1330.75        38.38 o                         
  -5   4  12        380.48        330.49        17.00 o                         
  -4   4  12       2709.12       2981.31        81.74 o                         
  -3   4  12       1541.67       1405.14        47.50 o                         
  -2   4  12       6951.26       7180.98       200.80 o                         
  -1   4  12        308.54        276.38        18.41 o                         
   0   4  12        562.15        643.01        34.26 o                         
   1   4  12       5027.04       5164.70       116.74 o                         
   2   4  12       6603.08       6980.43       178.07 o                         
   3   4  12        949.24       1060.32        41.90 o                         
   4   4  12       1336.64       1361.25        48.38 o                         
   5   4  12       1066.05       1136.79        63.80 o                         
   6   4  12       1606.49       1589.84        53.52 o                         
   7   4  12        918.03       1087.12        38.91 o                         
   8   4  12       2143.61       2131.78        54.37 o                         
   9   4  12        858.05        775.67        31.57 o                         
 -13   5  12       1654.01       1416.73       155.88 o                         
 -12   5  12        774.68        798.45        40.28 o                         
 -11   5  12       1711.85       1823.31        74.91 o                         
 -10   5  12       1454.66       1597.45        69.02 o                         
  -9   5  12       1091.27       1169.80        48.33 o                         
  -8   5  12        437.96        498.52        26.11 o                         
  -7   5  12       1546.96       1528.57        71.22 o                         
  -6   5  12        622.53        641.21        32.91 o                         
  -5   5  12       1901.41       1970.06        48.14 o                         
  -4   5  12       1555.40       1591.81        53.52 o                         
  -3   5  12       6270.94       6280.98       160.81 o                         
  -2   5  12        237.74        186.27        32.54 o                         
  -1   5  12       2958.69       2986.53        94.85 o                         
   0   5  12        255.06        253.59        19.97 o                         
   1   5  12        198.75        234.14        19.26 o                         
   2   5  12        224.48        215.91        18.47 o                         
   3   5  12       1869.16       1957.05        62.85 o                         
   4   5  12         23.59         21.51         9.55 o                         
   5   5  12       1898.81       2027.96        53.19 o                         
   6   5  12          4.59          3.81         7.13 o                         
   7   5  12       1723.64       1663.98        50.20 o                         
   8   5  12         45.46         67.38         9.89 o                         
   9   5  12        338.03        375.12        29.20 o                         
 -13   6  12        604.00        632.04       113.94 o                         
 -12   6  12       1563.07       1568.59       103.93 o                         
 -11   6  12         17.38         23.45        19.36 o                         
 -10   6  12       1801.03       1652.98       223.53 o                         
  -9   6  12       1383.58       1248.85        54.18 o                         
  -8   6  12       2011.63       1957.53       134.28 o                         
  -7   6  12       1153.07       1147.78        47.99 o                         
  -6   6  12       5711.86       6153.92       162.54 o                         
  -5   6  12         14.31         26.88        14.04 o                         
  -4   6  12       6590.10       6963.87       199.95 o                         
  -3   6  12        489.28        402.63        24.03 o                         
  -2   6  12       3279.17       3477.48        99.59 o                         
  -1   6  12       4073.29       3924.37        99.57 o                         
   0   6  12       3307.35       3507.91       100.23 o                         
   1   6  12       1256.93       1145.99        47.93 o                         
   2   6  12       3151.73       3034.66        96.09 o                         
   3   6  12       2115.32       2149.11        90.11 o                         
   4   6  12       3596.78       3550.39        96.71 o                         
   5   6  12        165.88        163.88        13.98 o                         
   6   6  12       1559.45       1614.05        63.09 o                         
   7   6  12          7.15         14.78        12.97 o                         
   8   6  12       1151.23       1094.11        53.04 o                         
 -12   7  12        327.67        324.13        29.06 o                         
 -11   7  12       1852.60       2200.54       253.80 o                         
 -10   7  12        482.20        538.25        53.93 o                         
  -9   7  12       2404.47       2513.42       127.38 o                         
  -8   7  12        438.07        489.09        48.41 o                         
  -7   7  12       4175.66       3970.13       169.57 o                         
  -6   7  12        128.80        118.07        16.89 o                         
  -5   7  12       4179.58       4211.40       132.35 o                         
  -4   7  12         77.68         95.32        24.44 o                         
  -3   7  12      10660.82      11231.77       522.79 o                         
  -2   7  12       1052.97       1160.23        58.50 o                         
  -1   7  12       3736.29       3742.08       151.34 o                         
   0   7  12       2403.74       2698.44       134.84 o                         
   1   7  12       3110.25       3048.45       129.26 o                         
   2   7  12        682.98        781.15        38.75 o                         
   3   7  12       2956.84       2984.35       108.38 o                         
   4   7  12          9.28         20.42        15.09 o                         
   5   7  12        703.54        773.09        49.95 o                         
   6   7  12        273.37        316.04        28.33 o                         
   7   7  12       1312.82       1240.36        60.58 o                         
   8   7  12        195.87        226.07        29.11 o                         
 -11   8  12        428.02        450.03        20.83 o                         
 -10   8  12        448.73        538.09        35.92 o                         
  -9   8  12       2038.65       2035.12        93.42 o                         
  -8   8  12       2819.93       2986.51       100.19 o                         
  -7   8  12         13.84         28.52        10.52 o                         
  -6   8  12        618.73        697.44        32.38 o                         
  -5   8  12        132.49        143.58        16.06 o                         
  -4   8  12       4608.26       4742.92       144.24 o                         
  -3   8  12        277.06        288.00        28.57 o                         
  -2   8  12       1493.65       1540.03        71.52 o                         
  -1   8  12        484.20        483.81        29.83 o                         
   0   8  12        786.56        744.60        44.68 o                         
   1   8  12         13.64          1.93        14.34 o                         
   2   8  12        678.53        737.98        42.65 o                         
   3   8  12        140.66        118.24        18.28 o                         
   4   8  12       4512.19       4852.62       188.50 o                         
   5   8  12        658.36        747.95        62.04 o                         
   6   8  12        976.37        945.34        67.44 o                         
   7   8  12        268.41        289.74        33.05 o                         
 -10   9  12        465.03        422.43        22.87 o                         
  -9   9  12       2137.36       2091.38        92.36 o                         
  -8   9  12         49.91         58.92        14.99 o                         
  -7   9  12       1834.17       1956.52        73.13 o                         
  -6   9  12        116.16        137.73        16.30 o                         
  -5   9  12       2125.85       2202.12        83.51 o                         
  -4   9  12         79.17         84.48        12.26 o                         
  -3   9  12       2448.61       2420.95        95.80 o                         
  -2   9  12       2182.90       2241.03        77.27 o                         
  -1   9  12       1925.96       1617.02        68.60 o                         
   0   9  12        648.93        689.01        42.42 o                         
   1   9  12        934.29        804.60        44.36 o                         
   2   9  12        667.18        706.71        39.96 o                         
   3   9  12       3124.54       3037.03       142.93 o                         
   4   9  12        978.27       1131.20       128.93 o                         
   5   9  12        962.38        904.55        50.39 o                         
   6   9  12        832.25        826.73        70.96 o                         
 -10  10  12         21.52          9.38        11.54 o                         
  -9  10  12        343.94        297.05        39.09 o                         
  -8  10  12          8.10         17.43        13.55 o                         
  -7  10  12          6.37         26.71        11.59 o                         
  -6  10  12         34.83         44.15        24.60 o                         
  -5  10  12          2.43         11.37        25.23 o                         
  -4  10  12        168.63        190.29        16.05 o                         
  -3  10  12        299.89        248.17        21.24 o                         
  -2  10  12         14.90         22.97        12.45 o                         
  -1  10  12          1.57         12.77        10.85 o                         
   0  10  12         64.31         47.18        14.58 o                         
   1  10  12        439.00        441.00        31.70 o                         
   2  10  12        221.12        226.78        20.66 o                         
   3  10  12        554.06        493.13        40.13 o
[truncated: 55,000 more chars]
