# Supplementary material for: (2,2′-Bi­pyridine-κ2N,N′)(4,4′-dimeth­oxy-2,2′-bipyridine-κ2N,N′)palladium(II) bis­(tri­fluoro­meth­anesulfonate)
Source: IUCrdata. 2024 Feb 8;9(Pt 2):x240109. doi: 10.1107/S2414314624001093 (PMC10915546; doi:10.1107/S2414314624001093)
Supplement: Supplementary file 3 [file x-09-x240109-Isup3.mol]

hpd743_auto
  --CCDC--011524    3D                              

 65 68  0  0  0  0  0  0  0  0999 V2000
    2.1113    6.7359    6.8675 Pd     0
    6.7818   10.6216    7.5391 O      0
    5.4769    4.5391   11.4933 O      0
    3.2847    5.8512    8.2665 N      0
    0.8720    5.2298    6.2954 N      0
    0.6234    7.8259    5.9817 N      0
    3.5906    8.1059    7.0210 N      0
    4.3449    6.5898    8.6975 C      0
   -0.2529    5.6346    5.6425 C      0
    2.9550    4.7521    8.9694 C      0
    2.1902    4.2545    8.7037 H      0
    1.1787    3.9240    6.3056 C      0
    1.9930    3.6477    6.7092 H      0
    5.7473    9.8114    7.2976 C      0
   -1.5953    7.6930    5.0972 C      0
   -2.3350    7.1647    4.8197 H      0
    5.1292    6.2058    9.7657 C      0
    5.8770    6.7293   10.0296 H      0
    4.5619    7.8354    7.9358 C      0
    4.7964   10.0348    6.3098 C      0
    4.8651   10.7817    5.7277 H      0
    3.7565    9.1467    6.1960 C      0
    3.1243    9.2772    5.4997 H      0
    0.5222    9.1606    5.9865 C      0
    1.2420    9.6736    6.3348 H      0
    0.3541    2.9674    5.7493 C      0
    0.5919    2.0479    5.7813 H      0
   -0.8212    3.3654    5.1472 C      0
   -1.4204    2.7225    4.7871 H      0
   -0.4369    7.0855    5.5675 C      0
    4.8089    5.0370   10.4469 C      0
   -1.1152    4.7158    5.0736 C      0
   -1.9044    5.0099    4.6356 H      0
   -1.6628    9.0769    5.0376 C      0
   -2.4324    9.5070    4.6818 H      0
    5.6570    8.6565    8.0870 C      0
    6.3373    8.4442    8.7146 H      0
    3.6757    4.3234   10.0515 C      0
    3.4075    3.5463   10.5288 H      0
   -0.6011    9.8212    5.5009 C      0
   -0.6351   10.7699    5.4881 H      0
    6.7625   11.9144    6.8800 C      0
    6.7194   11.7863    5.9100 H      0
    7.5768   12.4097    7.1089 H      0
    5.9780   12.4211    7.1782 H      0
    6.7394    5.1487   11.8329 C      0
    7.3277    5.1396   11.0499 H      0
    7.1579    4.6478   12.5633 H      0
    6.5880    6.0751   12.1171 H      0
    2.5827    5.6261    2.7463 S      0
    1.8723    7.7127    1.3176 F      0
    0.7191    5.9712    0.9430 F      0
    0.3977    7.0813    2.7360 F      0
    3.0513    6.4543    3.8174 O      0
    1.8286    4.4742    3.1688 O      0
    3.5408    5.3637    1.7065 O      0
    1.3412    6.6610    1.9007 C      0
    1.5851    8.8104   10.5038 S      0
    1.1507    8.2921    9.2269 O      0
   -0.4469    7.6148   11.6560 F      0
    1.2943    7.8703   12.9198 F      0
    2.9957    8.7515   10.7383 O      0
    0.9434   10.0338   10.8953 O      0
    1.2800    6.3608   11.3806 F      0
    0.9000    7.6064   11.6748 C      0
  1  4  1
  1  5  1
  1  6  1
  1  7  1
  2 14  1
  2 42  1
  3 31  1
  3 46  1
  4  8  1
  4 10  1
  5  9  1
  5 12  1
  6 24  1
  6 30  1
  7 19  1
  7 22  1
  8 17  1
  8 19  1
  9 30  1
  9 32  1
 10 11  1
 10 38  1
 12 13  1
 12 26  1
 14 20  1
 14 36  1
 15 16  1
 15 30  1
 15 34  1
 17 18  1
 17 31  1
 19 36  1
 20 21  1
 20 22  1
 22 23  1
 24 25  1
 24 40  1
 26 27  1
 26 28  1
 28 29  1
 28 32  1
 31 38  1
 32 33  1
 34 35  1
 34 40  1
 36 37  1
 38 39  1
 40 41  1
 42 43  1
 42 44  1
 42 45  1
 46 47  1
 46 48  1
 46 49  1
 50 54  1
 50 55  1
 50 56  1
 50 57  1
 51 57  1
 52 57  1
 53 57  1
 58 59  1
 58 62  1
 58 63  1
 58 65  1
 60 65  1
 61 65  1
 64 65  1
M  END
$$$$
